# Supplementary material for: FAM122A ensures cell cycle interphase progression and checkpoint control by inhibiting B55α/PP2A through helical motifs
Source: Nat Commun. 2024 Jul 10;15:5776. doi: 10.1038/s41467-024-50015-7 (PMC11233601; doi:10.1038/s41467-024-50015-7)
Supplement: Supplementary file 4 — Supplementary Data 1 [file 41467_2024_50015_MOESM4_ESM.xlsx]

## Sheet: Shared Occurrences
SHARED OCCURRENCES BY DATASETS
UniProt Accession ID	Gene Name	Occurences	Datasets Present In	SLiM	Position Start	Position End	SLiM 2	Position Start	Position End
Q00587	CDC42EP1	5	ScanProsite, YFP-B55a Pulldown (Hertz et al 2016), HEK293 iFLAG-B55a Clone 5 Downregulated, HEK293 iFLAG B55a Clone 6 Downregulated, ARPP19 WT/MUT (Kruse et al 2020)	SPrsflak....KLqlVR\	77	90
Q96E09	FAM122A	5	ScanProsite, YFP-B55a Pulldown (Hertz et al 2016), HEK293 iFLAG-B55a Clone 5 Downregulated, HEK293 iFLAG B55a Clone 6 Downregulated, ARPP19 WT/MUT (Kruse et al 2020)	SPvrmhss....RLhqIK\	76	89
O95425	SVIL	4	ScanProsite, HEK293 iFLAG-B55a Clone 5 Downregulated, HEK293 iFLAG B55a Clone 6 Downregulated, ARPP19 WT/MUT (Kruse et al 2020)	SPsktmsike..RLalLK\	1120	1135
Q12830	BPTF	4	ScanProsite, HEK293 iFLAG-B55a Clone 5 Downregulated, HEK293 iFLAG B55a Clone 6 Downregulated, ARPP19 WT/MUT (Kruse et al 2020)	SPrptfgitwryRLqtVK\	1884	1901
Q66K74	MAP1S	4	ScanProsite, HEK293 iFLAG-B55a Clone 5 Downregulated, HEK293 iFLAG B55a Clone 6 Downregulated, ARPP19 WT/MUT (Kruse et al 2020)	TPpaclldglv.RLqhLR\	436	452
Q7Z460	CLASP1	4	ScanProsite, HEK293 iFLAG-B55a Clone 5 Downregulated, HEK293 iFLAG B55a Clone 6 Downregulated, ARPP19 WT/MUT (Kruse et al 2020)	TPnlkv......KVaiLK\	989	1000
Q8N1G0	ZNF687	4	ScanProsite, HEK293 iFLAG-B55a Clone 5 Downregulated, HEK293 iFLAG B55a Clone 6 Downregulated, ARPP19 WT/MUT (Kruse et al 2020)	SPassssrplkvRIktIK\	319	336
Q8NDI1	EHBP1	4	ScanProsite, HEK293 iFLAG-B55a Clone 5 Downregulated, HEK293 iFLAG B55a Clone 6 Downregulated, ARPP19 WT/MUT (Kruse et al 2020)	TPeqns......KLvdLK\	939	950
O75122	CLASP2	3	ScanProsite, HEK293 iFLAG-B55a Clone 5 Downregulated, HEK293 iFLAG B55a Clone 6 Downregulated	TPslkv......KVaiLK\	787	798
O75152	ZC11A	3	ScanProsite, HEK293 iFLAG B55a Clone 6 Downregulated, ARPP19 WT/MUT (Kruse et al 2020)	TPevhngl....RVtsVR\	185	198
O94782	UBP1	3	ScanProsite, HEK293 iFLAG B55a Clone 6 Downregulated, ARPP19 WT/MUT (Kruse et al 2020)	SPrpsqkksrv.KInwLK\	327	343
P78347	GTF2I	3	ScanProsite, HEK293 iFLAG-B55a Clone 5 Downregulated, ARPP19 WT/MUT (Kruse et al 2020)	TPvkedwnv...RItkLR\	558	572
Q5VT06	CE350	3	ScanProsite, HEK293 iFLAG B55a Clone 6 Downregulated, ARPP19 WT/MUT (Kruse et al 2020)	SPsststsnsq.RLdiLK\	258	274
Q7Z401	DENND4A	3	ScanProsite, YFP-B55a Pulldown (Hertz et al 2016), HEK293 iFLAG-B55a Clone 5 Downregulated	SPsfnldtllvpKLdvLR\	1303	1320
Q7Z6Z7	HUWE1	3	ScanProsite, HEK293 iFLAG-B55a Clone 5 Downregulated, HEK293 iFLAG B55a Clone 6 Downregulated	TPamaa......RIkqIK\	1039	1050
Q8IZ21	PHAR4	3	ScanProsite, HEK293 iFLAG B55a Clone 6 Downregulated, ARPP19 WT/MUT (Kruse et al 2020)	SPvqveeepv..RLasLR\	118	133
Q92625	ANKS1A	3	ScanProsite, HEK293 iFLAG-B55a Clone 5 Downregulated, ARPP19 WT/MUT (Kruse et al 2020)	TPldlaalyg..RLevVK\	184	199
Q96JM2	ZN462	3	ScanProsite, HEK293 iFLAG B55a Clone 6 Downregulated, ARPP19 WT/MUT (Kruse et al 2020)	SPsnlerdkt..KLraLK\	1251	1266
Q96ST3	SIN3A	3	ScanProsite, HEK293 iFLAG-B55a Clone 5 Downregulated, HEK293 iFLAG B55a Clone 6 Downregulated	TPpvkkkp....KLlnLK\	435	448
Q96T58	MINT	3	ScanProsite, HEK293 iFLAG B55a Clone 6 Downregulated, ARPP19 WT/MUT (Kruse et al 2020)	SPrgeaq.....KLleLK\	1857	1869
Q99550	MPP9	3	ScanProsite, YFP-B55a Pulldown (Hertz et al 2016), ARPP19 WT/MUT (Kruse et al 2020)	SPnqsntsnem.KLpsLK\	243	259
Q9P206	KIAA1522	3	ScanProsite, HEK293 iFLAG-B55a Clone 5 Downregulated, ARPP19 WT/MUT (Kruse et al 2020)	SPgkaqppkpe.RVtsLR\	545	561
O43819	SCO2	2	ScanProsite, YFP-B55a Pulldown (Hertz et al 2016)	SPtawh......RLsqLK\	7	18
O75592	MYCB2	2	ScanProsite, ARPP19 WT/MUT (Kruse et al 2020)	SPsdiaeirld.KVvpLK\	1808	1824
P00519	ABL1	2	ScanProsite, ARPP19 WT/MUT (Kruse et al 2020)	SPgrdkg.....KLsrLK\	884	896
P11137	MAP2	2	ScanProsite, ARPP19 WT/MUT (Kruse et al 2020)	TPksailvpsekKVaiIR\	1631	1648
P19338	NUCL	2	ScanProsite, ARPP19 WT/MUT (Kruse et al 2020)	TPakgkkaa...KVvpVK\	214	228
P35568	IRS1	2	ScanProsite, ARPP19 WT/MUT (Kruse et al 2020)	SPpesdgfsdvrKVgyLR\	3	20
P46087	NOP2	2	ScanProsite, ARPP19 WT/MUT (Kruse et al 2020)	SPklqssk....KVafLR\	702	715
P62979	RPS27A;UBA52;UBB;UBC	2	ScanProsite, HEK293 iFLAG B55a Clone 6 Downregulated	TPkknkhkrkkvKLavLK\	87	104
P98169	ZXDB	2	ScanProsite, ARPP19 WT/MUT (Kruse et al 2020)	SPagqvptr...RLllLR\	34	48
Q00839	HNRNPU	2	ScanProsite, HEK293 iFLAG B55a Clone 6 Downregulated	SPvnvkkl....KVseLK\	4	17
Q02086	SP2	2	ScanProsite, ARPP19 WT/MUT (Kruse et al 2020)	TPpappqptpr.KLvpIK\	55	71
Q03164	MLL1	2	ScanProsite, ARPP19 WT/MUT (Kruse et al 2020)	TPsatfqqat..KIkkLR\	259	274
Q13425	SNTB2	2	ScanProsite, HEK293 iFLAG-B55a Clone 5 Downregulated	SPkhqnstkdr.KIipLK\	233	249
Q14202	ZMYM3	2	ScanProsite, HEK293 iFLAG-B55a Clone 5 Downregulated	TPrgtt......KVvsIR\	1245	1256
Q15811	ITSN1	2	ScanProsite, ARPP19 WT/MUT (Kruse et al 2020)	SPddflgrtei.RVadIK\	1670	1686
Q29RF7	PDS5A	2	ScanProsite, HEK293 iFLAG-B55a Clone 5 Downregulated	SPdeevspevlaKVqaIK\	823	840
Q5T3J3	LRIF1	2	ScanProsite, ARPP19 WT/MUT (Kruse et al 2020)	TPpeleetirdeKIrrLK\	732	749
Q5T5P2	SKT	2	ScanProsite, ARPP19 WT/MUT (Kruse et al 2020)	TPpasph.....RVsdLR\	470	482
Q5VYK3	ECM29	2	ScanProsite, HEK293 iFLAG-B55a Clone 5 Downregulated	TPeqleqc....KLgiVK\	236	249
Q6IE81	JADE1	2	ScanProsite, ARPP19 WT/MUT (Kruse et al 2020)	SPsvgpdap...KIedLK\	559	573
Q8TEQ6	GEMIN5	2	ScanProsite, HEK293 iFLAG B55a Clone 6 Downregulated	TPeqyqeafq..KLqnIK\	1172	1187
Q8TES7	FBF1	2	ScanProsite, HEK293 iFLAG B55a Clone 6 Downregulated	SPlhlha.....RLalLR\	1089	1101
Q8TEW0	PARD3	2	ScanProsite, ARPP19 WT/MUT (Kruse et al 2020)	TPsnhd......RIqrLR\	1147	1158
Q8WZ42	TITIN	2	ScanProsite, ARPP19 WT/MUT (Kruse et al 2020)	SPkysikadglrRIlkIK\	12631	12648	TPescpetky..KVtgLR\	18092	18107
Q92610	ZN592	2	ScanProsite, ARPP19 WT/MUT (Kruse et al 2020)	SPpaipkv....RIktIK\	368	381
Q92794	KAT6A	2	ScanProsite, ARPP19 WT/MUT (Kruse et al 2020)	SPeltv......RVkaLR\	245	256
Q96B01	R51A1	2	ScanProsite, ARPP19 WT/MUT (Kruse et al 2020)	SPnqslrlgls.RLarVK\	327	343
Q96JK2	DCAF5	2	ScanProsite, HEK293 iFLAG B55a Clone 6 Downregulated	TPtcedaasrqqRLsaLR\	500	517
Q96L73	NSD1	2	ScanProsite, ARPP19 WT/MUT (Kruse et al 2020)	SPlasisksg..KVdgLK\	822	837
Q96L91	EP400	2	ScanProsite, ARPP19 WT/MUT (Kruse et al 2020)	SPsqqpklqm..RVpaVR\	3134	3149
Q9H6F5	CCD86	2	ScanProsite, ARPP19 WT/MUT (Kruse et al 2020)	TPlrrsr.....RLggLR\	3	15
Q9H6U6	BCAS3	2	ScanProsite, HEK293 iFLAG-B55a Clone 5 Downregulated	TPlteeke....KIvwVR\	51	64
Q9P1Y6	PHRF1	2	ScanProsite, HEK293 iFLAG-B55a Clone 5 Downregulated	SPdvlqaath..RVveLR\	973	988
Q9UDT6	CLIP2	2	ScanProsite, YFP-B55a Pulldown (Hertz et al 2016)	TPplts......RVipLR\	177	188
Q9UPN3	MACF1	2	ScanProsite, HEK293 iFLAG-B55a Clone 5 Downregulated	TPeeqqmlqq..KLgeLK\	3845	3860
Q9UPU5	USP24	2	ScanProsite, HEK293 iFLAG B55a Clone 6 Downregulated	SPvlpkks....RVsvVR\	2047	2060
Q9Y2H5	PLEKHA6	2	ScanProsite, YFP-B55a Pulldown (Hertz et al 2016)	SPeelkekqk..KVerIK\	940	955
Q9Y3L3	SH3BP1	2	ScanProsite, HEK293 iFLAG-B55a Clone 5 Downregulated	SPgshshttmanKVetLK\	175	192
Q9Y4B6	VPRBP	2	ScanProsite, ARPP19 WT/MUT (Kruse et al 2020)	SPcngr......KIrvLR\	965	976
Q9Y4F3	MARF1	2	ScanProsite, ARPP19 WT/MUT (Kruse et al 2020)	SPkklknp....KLclIK\	604	617

## Sheet: ScanProsite Hits Only
Uniprot Accession ID	Gene Name
O60516	4EBP3_HUMAN
Q8IUA7	ABCA9_HUMAN
O43184	ADA12_HUMAN
P08319	ADH4_HUMAN
Q86SJ2	AMGO2_HUMAN
A6NCL7	AN33B_HUMAN
P0C6C1	AN34C_HUMAN
Q9NU02	ANKE1_HUMAN
O14744	ANM5_HUMAN
Q7Z6G8	ANS1B_HUMAN
Q8WXH4	ASB11_HUMAN
Q8WWX0	ASB5_HUMAN
Q58HT5	AWAT1_HUMAN
Q6ZT62	BGIN_HUMAN
Q9NR09	BIRC6_HUMAN
Q86UB2	BIVM_HUMAN
A8MY62	BLML_HUMAN
Q8IWQ3	BRSK2_HUMAN
Q9UPA5	BSN_HUMAN
Q8TDN4	CABL1_HUMAN
Q68DN1	CB016_HUMAN
Q8N4S0	CCD82_HUMAN
Q96JP9	CDHR1_HUMAN
Q8IZ52	CHSS2_HUMAN
Q8TEF2	CJ105_HUMAN
Q9H078	CLPB_HUMAN
O95476	CNEP1_HUMAN
Q9H0A8	COMD4_HUMAN
P57737	CORO7_HUMAN
P05177	CP1A2_HUMAN
Q68DL7	CR063_HUMAN
Q9H0B8	CRLD2_HUMAN
Q6UVK1	CSPG4_HUMAN
P16410	CTLA4_HUMAN
Q13561	DCTN2_HUMAN
Q16832	DDR2_HUMAN
Q9Y222	DMTF1_HUMAN
Q9UII6	DS13B_HUMAN
O60469	DSCAM_HUMAN
Q14126	DSG2_HUMAN
Q6ZMT9	DTHD1_HUMAN
P43004	EAA2_HUMAN
A0A1B0GTR0	EDD13_HUMAN
P55884	EIF3B_HUMAN
Q03468	ERCC6_HUMAN
P0DP91	ERPG3_HUMAN
Q8TE67	ES8L3_HUMAN
Q6P995	F171B_HUMAN
A4D161	F221A_HUMAN
A2RU67	F234B_HUMAN
O60825	F262_HUMAN
O94988	FA13A_HUMAN
Q5HY64	FA47C_HUMAN
Q9BXW9	FACD2_HUMAN
Q969Z0	FAKD4_HUMAN
O94868	FCSD2_HUMAN
Q9UK73	FEM1B_HUMAN
Q9BQL6	FERM1_HUMAN
Q7Z6J6	FRMD5_HUMAN
O15117	FYB1_HUMAN
Q6NXP2	GAR1A_HUMAN
Q9H1K4	GHC2_HUMAN
Q3V6T2	GRDN_HUMAN
Q4ZG55	GREB1_HUMAN
Q9UJM8	HAOX1_HUMAN
Q9BXC0	HCAR1_HUMAN
Q8NG08	HELB_HUMAN
P07686	HEXB_HUMAN
P20823	HNF1A_HUMAN
P35680	HNF1B_HUMAN
Q9NQG7	HPS4_HUMAN
Q9P2D3	HTR5B_HUMAN
P24593	IBP5_HUMAN
Q14197	ICT1_HUMAN
Q8IU54	IFNL1_HUMAN
Q9BT40	INP5K_HUMAN
Q9H0B3	IQCN_HUMAN
Q5TCS8	KAD9_HUMAN
Q14721	KCNB1_HUMAN
O95259	KCNH1_HUMAN
O75037	KI21B_HUMAN
Q8IZD2	KMT2E_HUMAN
P01042	KNG1_HUMAN
Q6GTX8	LAIR1_HUMAN
Q16787	LAMA3_HUMAN
Q16363	LAMA4_HUMAN
P07942	LAMB1_HUMAN
Q6P5Q4	LMOD2_HUMAN
Q643R3	LPCT4_HUMAN
Q92539	LPIN2_HUMAN
Q9BQK8	LPIN3_HUMAN
Q8N6Y2	LRC17_HUMAN
Q8IYG6	LRC56_HUMAN
Q14767	LTBP2_HUMAN
Q02779	M3K10_HUMAN
Q96JK9	MAML3_HUMAN
Q969Z3	MARC2_HUMAN
O15151	MDM4_HUMAN
O43513	MED7_HUMAN
A2RUB1	MEIOC_HUMAN
Q8N4P3	MESH1_HUMAN
Q2M2H8	MGAL_HUMAN
Q8TE76	MORC4_HUMAN
Q6P1R3	MSD2_HUMAN
Q5HYI7	MTX3_HUMAN
Q99836	MYD88_HUMAN
Q32MK0	MYLK3_HUMAN
Q13402	MYO7A_HUMAN
Q14CX7	NAA25_HUMAN
O00533	NCHL1_HUMAN
Q9HC58	NCKX3_HUMAN
O95139	NDUB6_HUMAN
Q8TAT5	NEIL3_HUMAN
Q5QGS0	NEXMI_HUMAN
Q9UMS0	NFU1_HUMAN
Q6KC79	NIPBL_HUMAN
Q9Y2X3	NOP58_HUMAN
A6NJ64	NPIB2_HUMAN
Q86VF7	NRAP_HUMAN
O43847	NRDC_HUMAN
Q9GZU5	NYX_HUMAN
O75147	OBSL1_HUMAN
Q3SX64	OD3L2_HUMAN
P54886	P5CS_HUMAN
O43316	PAX4_HUMAN
Q9Y6V0	PCLO_HUMAN
Q9NTI5	PDS5B_HUMAN
O15018	PDZD2_HUMAN
Q6NSJ2	PHLB3_HUMAN
P48739	PIPNB_HUMAN
P98161	PKD1_HUMAN
P08F94	PKHD1_HUMAN
Q494U1	PKHN1_HUMAN
Q16512	PKN1_HUMAN
P53350	PLK1_HUMAN
O00444	PLK4_HUMAN
Q7Z5L7	PODN_HUMAN
P11117	PPAL_HUMAN
P48147	PPCE_HUMAN
Q8WY54	PPM1E_HUMAN
P78527	PRKDC_HUMAN
O95084	PRS23_HUMAN
P62191	PRS4_HUMAN
Q04671	P_HUMAN
C9J798	RAS4B_HUMAN
O43374	RASL2_HUMAN
Q8NC74	RB8NL_HUMAN
P28749	RBL1_HUMAN
Q08999	RBL2_HUMAN
O60673	REV3L_HUMAN
Q96D21	RHES_HUMAN
Q9NVW2	RNF12_HUMAN
Q9UBS8	RNF14_HUMAN
Q9Y252	RNF6_HUMAN
Q8IWN7	RP1L1_HUMAN
Q9Y6S9	RPKL1_HUMAN
P62701	RS4X_HUMAN
Q96T23	RSF1_HUMAN
A6NKG5	RTL1_HUMAN
Q9Y265	RUVB1_HUMAN
Q5K651	SAMD9_HUMAN
O94885	SASH1_HUMAN
P48067	SC6A9_HUMAN
Q96HI0	SENP5_HUMAN
Q15393	SF3B3_HUMAN
O75093	SLIT1_HUMAN
O94813	SLIT2_HUMAN
O75094	SLIT3_HUMAN
P0C7P3	SLN14_HUMAN
Q9BZZ2	SN_HUMAN
Q9H2Y9	SO5A1_HUMAN
Q5TF21	SOGA3_HUMAN
Q6ZMY3	SPOC1_HUMAN
Q9BXB7	SPT16_HUMAN
P02549	SPTA1_HUMAN
P11277	SPTB1_HUMAN
Q05519	SRS11_HUMAN
Q99469	STAC_HUMAN
P52630	STAT2_HUMAN
Q12846	STX4_HUMAN
Q9UGT4	SUSD2_HUMAN
A6NEL2	SWAHB_HUMAN
Q6PI48	SYDM_HUMAN
P10636	TAU_HUMAN
Q7RTU1	TCF23_HUMAN
Q6N022	TEN4_HUMAN
Q68CZ2	TENS3_HUMAN
Q99973	TEP1_HUMAN
Q2M3C6	TM266_HUMAN
Q7Z402	TMC7_HUMAN
Q8TEL6	TP4AP_HUMAN
P55327	TPD52_HUMAN
Q8IWR1	TRI59_HUMAN
O95801	TTC4_HUMAN
Q13432	U119A_HUMAN
O14795	UN13B_HUMAN
Q9Y6N9	USH1C_HUMAN
Q9Y279	VSIG4_HUMAN
P04275	VWF_HUMAN
O76024	WFS1_HUMAN
Q9BYP7	WNK3_HUMAN
P46094	XCR1_HUMAN
Q6ZSA8	YS025_HUMAN
Q9P1Z0	ZBTB4_HUMAN
A0A1B0GTU1	ZC11B_HUMAN
Q15911	ZFHX3_HUMAN
Q9NS37	ZHANG_HUMAN
Q96JG9	ZN469_HUMAN
Q6P9A1	ZN530_HUMAN
Q9HCE3	ZN532_HUMAN
Q5T7W0	ZN618_HUMAN
P17028	ZNF24_HUMAN
O95049	ZO3_HUMAN

## Sheet: YFP-B55a Pulldown Hits Only
Uniprot Accession ID	Gene Name
P30876	POLR2B
P04792	HSPB1
P86791;P86790	CCZ1;CCZ1B
Q9BU61	NDUFAF3
O00311	CDC7
Q15031	LARS2
O14530	TXNDC9
Q9NRL3	STRN4
Q58FF8	HSP90AB2P
O60884	DNAJA2
Q86TC9	MYPN
O60610	DIAPH1
P29218	IMPA1
P42345	MTOR
P53041	PPP5C
Q96D53	ADCK4
P08238	HSP90AB1
Q92540	SMG7
P12036	NEFH
Q9NUP9	LIN7C
P53634	CTSC
Q70EL4	USP43
Q99933	BAG1
Q9H4M9	EHD1
O75190	DNAJB6
P31689	DNAJA1
Q9NQP4	PFDN4
Q08AF3	SLFN5
Q9UBI6	GNG12
Q9BW92	TARS2
Q9BU02	THTPA
P60510	PPP4C
Q8NDG6	TDRD9
A7KAX9	ARHGAP32
Q7RTV0	PHF5A
P19387	POLR2C
P11498	PC
P55789	GFER
P61758	VBP1
Q8TCS8	PNPT1
P32926	DSG3
Q13015	MLLT11
Q9BYV8	CEP41
O75792	RNASEH2A
Q8NHY2	RFWD2
Q13671	RIN1
P62140	PPP1CB
Q9H1H9	KIF13A
P36873	PPP1CC
O14734	ACOT8
Q8WV74	NUDT8
Q6P3X3	TTC27
Q8N5M4	TTC9C
Q99504	EYA3
Q96DF8	DGCR14
Q3YEC7	RABL6
Q96FC9	DDX11
Q15438	CYTH1
Q5T9S5	CCDC18
Q9H4G0	EPB41L1
O00505	KPNA3
Q6P996	PDXDC1
Q9H5Z1	DHX35
Q9H845	ACAD9
Q9C0B7	TANGO6
Q9NNX1	TUFT1
Q9NUJ3	TCP11L1
Q9Y371	SH3GLB1
O95816	BAG2
Q70CQ4	USP31
P01215	CGA
O60925	PFDN1
Q9UPQ4	TRIM35
A8MPP1	DDX11L8
Q9UL15	BAG5
P62136	PPP1CA
Q9H0R5	GBP3
Q12851	MAP4K2
Q13451	FKBP5
O00165	HAX1
Q8N8E3	CEP112
Q9BRK5	SDF4
O94763	URI1
Q96PE3	INPP4A
O60548;Q16676;Q9UJU5	FOXD2;FOXD1;FOXD3
Q16584	MAP3K11
Q9NRV9	HEBP1
P0CG12	CHTF8
A3KMH1	VWA8
Q9NZW5	MPP6
Q08209	PPP3CA
Q96RT1	ERBB2IP
Q86UU1	PHLDB1
Q8N157	AHI1
Q92771	DDX12P
Q5T447	HECTD3
Q99471	PFDN5
Q16342	PDCD2
P48552	NRIP1
Q6PID6	TTC33
Q86U70	LDB1
Q9Y4R8	TELO2
Q15468	STIL
Q9NQI0	DDX4
Q8WUK0	PTPMT1
Q9UDY4	DNAJB4
Q9HCN8	SDF2L1
Q8TCU4	ALMS1
Q9NR46	SH3GLB2
Q9P227	ARHGAP23
Q00005	PPP2R2B
Q9H2J4	PDCL3
P50991	CCT4
Q7Z7K0	CMC1
P48643	CCT5
P17987	TCP1
P63151	PPP2R2A
Q99832	CCT7
Q9NQ35	NRIP3
Q0VG06	FAAP100
Q9BWT7	CARD10
O14907	TAX1BP3
Q96IU2	ZBED3
Q9Y2Q3	GSTK1
Q8TF61	FBXO41
P78371	CCT2
P23458	JAK1
P49368	CCT3
Q9BSV6	TSEN34
Q9P2I0	CPSF2
P40227	CCT6A
Q99958	FOXC2
Q66LE6	PPP2R2D
Q9BSJ6	FAM64A
Q9P0K8	FOXJ2
P50990	CCT8
Q8WUM9	SLC20A1
Q9Y375	NDUFAF1
Q13371	PDCL
Q92526	CCT6B
Q16563	SYPL1
Q8WW01	TSEN15
Q9P202	DFNB31
P48681	NES
Q9BRQ8	AIFM2
Q14140	SERTAD2
O14795;Q9UPW8	UNC13B;UNC13A
Q32MH5	FAM214A
A2A3K4	PTPDC1
P27540	ARNT
Q9BUP3	HTATIP2
Q5VY09	IER5
Q8TBC3	SHKBP1
Q9UGU0	TCF20
Q9BQ95	ECSIT
O43593	HR
Q9Y2J4	AMOTL2
Q9UQL6	HDAC5
Q9BTL4	IER2
Q5T953	IER5L
O75665	OFD1
Q9NTX5	ECHDC1
Q9Y597	KCTD3
Q9BXL8	CDCA4

## Sheet: ARPP19 WT_MUT Hits Only
UniProt Accession ID	Gene Name
O94888	UBXN7
Q504Q3	PAN2
Q9H4Q4	PRD12
P78332	RBM6
Q9NXF1	TEX10
Q6P4F7	RHGBA
Q14687	GSE1
Q12774	ARHG5
Q92793	CBP
Q8WVS4	WDR60
Q14498	RBM39
Q9Y2Y9	KLF13
O95721	SNP29
Q9Y3A2	UTP11
Q5T011	SZT2
Q9P2D1	CHD7
Q00325	MPCP
Q96C00	ZBTB9
Q8WVR3	CG043
Q32NC0	CR021
Q9HCG8	CWC22
Q08050	FOXM1
P02545	LMNA
P17535	JUND
P56270	MAZ
Q86X95	CIR1
Q96BU1	S1PBP
O60488	ACSL4
P05787	K2C8
Q99501	GA2L1
P43307	SSRA
O75940	SPF30
P23246	SFPQ
Q05D32	CTSL2
P46013	KI67
Q96M96	FGD4
Q99570	PI3R4
Q14008	CKAP5
Q8IW35	CEP97
Q12778	FOXO1
Q14181	DPOA2
Q8IWP9	CC28A
Q6ZW31	SYDE1
Q6NUN9	ZN746
Q9UQB8	BAIP2
P49757	NUMB
P51991	ROA3
Q8NCD3	HJURP
Q6ZS17	FA65A
O95544	NADK
P60228	EIF3E
P54132	BLM
Q8NEM0	MCPH1
Q9P0K7	RAI14
Q8TAP9	MPLKI
Q9UHR4	BI2L1
Q99728	BARD1
Q9BRP8	WIBG
Q01201	RELB
O43365	HXA3
Q9Y2H6	FND3A
Q8WX93	PALLD
Q8IWC1	MA7D3
O75626	PRDM1
Q6NUJ5	PWP2B
Q86X27	RGPS2
Q5T6F2	UBAP2
Q17RY0	CPEB4
Q9P242	NYAP2
Q9Y4B5	SOGA2
Q15398	DLGP5
Q8IWZ3	ANKH1
Q96RE7	NACC1
O95235	KI20A
Q9UIF8	BAZ2B
O00401	WASL
Q9UKJ3	GPTC8
Q9Y4C1	KDM3A
Q96R06	SPAG5
O43310	CTIF
Q9NVM6	DJC17
P08651	NFIC
Q7Z5J4	RAI1
Q8IZL2	MAML2
Q14865	ARI5B
Q8IVL1	NAV2
P17275	JUNB
Q9NQX3	GEPH
P48382	RFX5
Q9BVG8	KIFC3
Q8TER5	ARH40
Q8N8S7	ENAH
Q92609	TBCD5
O43502	RA51C
Q1ED39	CP088
Q5VST9	OBSCN
Q9UMZ2	SYNRG
Q8WWI1	LMO7
P30291	WEE1
Q16514	TAF12
O75533	SF3B1
Q7Z309	F122B
Q8IVT5	KSR1
Q562F6	SGOL2
Q9BST9	RTKN
Q6DCA0	AMERL
Q9UPT5	EXOC7
Q8NFH5	NUP53
Q03001	DYST
O94966	UBP19
P78536	ADA17
O60828	PQBP1
P05362	ICAM1
Q13136	LIPA1
Q9UGJ0	AAKG2
P51798	CLCN7
Q9BPU6	DPYL5
Q5BKY9	F133B
Q6NW34	CC017
O43290	SNUT1
Q9NR48	ASH1L
Q8IUD2	RB6I2
Q8N2Y8	RUSC2
Q92890	UFD1
Q99640	PMYT1
Q8ND82	Z280C
O95219	SNX4
P0DJD0	RGPD1
P0DJD1	RGPD2
Q99666	RGPD5
Q7Z3J3	RGPD4
P09884	DPOLA
P54105	ICLN
Q96HA1	P121A
Q5TDH0	DDI2
P56945	BCAR1
Q9P0U4	CXXC1
Q5BJF6	ODFP2
Q9BVJ6	UT14A
Q5TAP6	UT14C
O15042	SR140
P42695	CNDD3
Q6NXT1	ANR54
O00151	PDLI1
Q14980	NUMA1
P49756	RBM25
O60885	BRD4
P25440	BRD2
Q9H6S0	YTDC2
Q86UE4	LYRIC
Q16594	TAF9
Q9H501	ESF1
Q99961	SH3G1
Q8TAQ2	SMRC2
Q15723	ELF2
Q9ULJ3	ZN295
Q92541	RTF1
Q96QE3	ATAD5
Q9NR11	ZN302
Q9ULE0	WWC3
O75683	SURF6
Q9UKE5	TNIK
Q56NI9	ESCO2
Q96C57	CL043
Q8N556	AFAP1
Q9H2D6	TARA
O43189	PHF1
Q8IYW5	RN168
P14859	PO2F1
O96028	NSD2
Q07666	KHDR1
Q9Y3M8	STA13
O95251	KAT7
Q86WR7	PRSR2
Q6ZRI6	CO039
Q96L14	C170L
O75420	PERQ1
Q13111	CAF1A
P52737	ZN136
P52738	ZN140
P52736	ZN133
Q8N9K5	ZN565
Q9BUY5	ZN426
Q9BWT3	PAPOG
P17480	UBF1
P46019	KPB2
Q9BZ29	DOCK9
P46734	MP2K3
P41212	ETV6
Q96CB8	INT12
Q9UFB7	ZBT47
P30305	MPIP2
O95429	BAG4
Q5VWN6	F208B
Q6P158	DHX57
Q13112	CAF1B
Q92547	TOPB1
Q4L235	ACSF4
Q8N2M8	CLASR
Q8IXS8	F126B
Q9BQE4	SELS
Q5SNT6	FA21B
Q9Y4E1	FA21C
Q96NA2	RILP
Q96T88	UHRF1
Q9UBZ9	REV1
Q8N3U4	STAG2
P82094	TMF1
Q9UPS6	SET1B
O00629	IMA4
Q9P1Y5	CAMP3
O94761	RECQ4
O60292	SI1L3
Q9NZN5	ARHGC
Q7LBC6	KDM3B
Q8NEZ2	VP37A
Q86V48	LUZP1
Q9NRJ4	TULP4
O00472	ELL2
Q96N21	AP4AT
Q06587	RING1
Q9BWU0	NADAP
Q32P44	EMAL3
Q9HBL0	TENS1
Q9BTE3	MCMBP
Q6PCB5	RSBNL
P53667	LIMK1
P23588	IF4B
Q15291	RBBP5
Q7KZI7	MARK2
Q9UIG0	BAZ1B
Q8WYP5	ELYS
Q9Y5K6	CD2AP
Q8IY17	PLPL6
P30307	MPIP3
Q9NQC7	CYLD
Q96A47	ISL2
P61371	ISL1
Q96G74	OTUD5
O75369	FLNB
Q12834	CDC20
Q9Y6X8	ZHX2
Q5SQI0	ATAT
Q9H0H5	RGAP1
P06748	NPM
Q6P1R4	DUS1L
Q9NW97	TMM51
Q9BQ89	F110A
Q9HCD5	NCOA5
Q969V6	MKL1
Q8WYB5	KAT6B
Q14137	BOP1
P49750	YLPM1
Q14244	MAP7
Q13470	TNK1
Q8IY33	MILK2
O15381	NVL
Q9UHF7	TRPS1
Q9BX66	SRBS1
Q96S94	CCNL2
Q6PGN9	PSRC1
Q9H3P2	NELFA
Q8TEK3	DOT1L
Q86W92	LIPB1
O15504	NUPL2
Q9H9L4	KANL2
Q92597	NDRG1
Q8N8U2	CDYL2
Q53GA4	PHLA2
Q96EZ8	MCRS1
Q9H2P0	ADNP
Q9Y679	AUP1
P08621	RU17
Q9UGP4	LIMD1
Q5SW96	ARH
Q15599	NHRF2
O76021	RL1D1
Q6VMQ6	MCAF1
P98179	RBM3
Q13620	CUL4B
O95453	PARN
O14757	CHK1
Q8WVV9	HNRLL
Q8IWZ8	SUGP1
Q9UJU6	DBNL
Q9H8V3	ECT2
Q96MH2	HEXI2
P42167	LAP2B
P15336	ATF2
O95707	RPP29
P05783	K1C18
Q96PV7	F193B
Q6PI47	KCD18
O60318	MCM3A
Q7Z6B7	SRGP1
P13994	CC130
A6ND36	FA83G
Q9H7D0	DOCK5
Q9Y4B4	ARIP4
Q7Z628	ARHG8
Q96MW1	CCD43
Q9NYB9	ABI2
Q9P275	UBP36
Q96I25	SPF45
Q9H582	ZN644
Q15021	CND1
Q14CB8	RHG19
P08240	SRPR
P19484	TFEB
Q9UJF2	NGAP
Q14157	UBP2L
Q6VY07	PACS1
Q9H7N4	SFR19
O14578	CTRO
Q9BTX1	NDC1
Q6P0N0	M18BP
Q9P0L2	MARK1
Q9NY27	PP4R2
O00268	TAF4
Q9BQ24	ZFY21
Q9UI10	EI2BD
Q15004	PAF15
Q69YN4	VIR
Q9P2N6	KANL3
Q13619	CUL4A
Q9NYI0	PSD3
Q66GS9	CP135
Q14676	MDC1
Q6SPF0	SAMD1
Q15061	WDR43
Q96HE9	PRR11
Q86U44	MTA70
Q9Y6A5	TACC3
Q5VWG9	TAF3
Q96EV2	RBM33
Q7KZ85	SPT6H
P55081	MFAP1
O00559	RCAS1
Q99708	COM1
P30304	MPIP1
Q8N7P1	PLD5
Q9H6T3	RPAP3
Q69YH5	CDCA2
Q9BY77	PDIP3
Q13573	SNW1
O75467	Z324A
O75167	PHAR2
Q5T8P6	RBM26
O43395	PRPF3
Q9Y5K3	PCY1B
Q9UK39	NOCT
P30101	PDIA3
Q9NVN8	GNL3L
Q9Y3Q8	T22D4
Q86V15	CASZ1
Q9BYG3	MK67I
P17844	DDX5
Q9UM11	FZR
Q9HBE1	PATZ1
Q6PII3	CC174
Q8N4B5	PRR18
Q9GZP4	PITH1
Q07002	CDK18
Q14432	PDE3A
Q96PE2	ARHGH
Q3L8U1	CHD9
Q8WUQ7	CATIN
Q969G5	PRDBP
Q15059	BRD3
Q9H2U1	DHX36
Q9P0V3	SH3B4
O00267	SPT5H
P30622	CLIP1
Q92917	GPKOW
P09012	SNRPA
Q9HAH7	FBRS
Q9UIU6	SIX4
Q9HD15	SRA1
Q15814	TBCC
P18887	XRCC1
Q96PK6	RBM14
Q8N5P1	ZC3H8
Q7Z6I8	CE024
Q86Y91	KI18B
Q8N684	CPSF7
P17029	ZKSC1
O43663	PRC1
Q8NCN4	RN169
Q9H4M7	PKHA4
Q6AWC2	WWC2
Q96PZ2	F111A
Q14807	KIF22
Q8IX15	HOMEZ
Q8TF74	WIPF2
Q9NR12	PDLI7
Q96FF9	CDCA5
Q9H9C1	SPE39
Q9Y2D5	AKAP2
Q8IU60	DCP2
Q9HAU0	PKHA5
Q9UL54	TAOK2
O14974	MYPT1
P48729	KC1A
Q86VM9	ZCH18
Q96Q05	TPPC9
O75145	LIPA3
Q8N5C8	TAB3
Q96AY2	EME1
Q8NHU6	TDRD7
P49790	NU153
Q8N0X7	SPG20
Q8NFD5	ARI1B
Q07864	DPOE1
O14646	CHD1
P98168	ZXDA
Q96FS4	SIPA1
P54278	PMS2
P17544	ATF7
Q6MZP7	LIN54
A8CG34	P121C
A6NF01	P121B
Q05682	CALD1
Q9BWE0	REPI1
Q9UEW8	STK39
O14497	ARI1A
Q9H147	TDIF1
Q6IQ22	RAB12
Q9NV56	MRGBP
Q8IX03	KIBRA
Q6N021	TET2
Q8WWQ0	PHIP
Q6P1N0	C2D1A
Q6KB66	K2C80
Q9H694	BICC1
P0DI83	NARR
Q6ZWJ1	STXB4
O96013	PAK4
Q15003	CND2
P38936	CDN1A
Q8N554	ZN276
Q8TF40	FNIP1
P16220	CREB1
Q9NRE2	TSH2
Q8NFC6	BD1L1
P51965	UB2E1
Q92738	US6NL
Q5SXM2	SNPC4
P82970	HMGN5
P43268	ETV4
Q9Y2X7	GIT1
O75387	LAT3
Q99590	SCAFB
Q8IUW3	SPA2L
Q8IXZ2	ZC3H3
P12757	SKIL
Q14781	CBX2
P39880	CUX1
Q7Z7A3	CTU1
O00571	DDX3X
Q5VWQ8	DAB2P
Q86WG5	MTMRD
Q08379	GOGA2
Q9H9B1	EHMT1
Q99729	ROAA
Q9BTD8	RBM42
Q8N5Y2	MS3L1
P42858	HD
Q16666	IF16
Q15654	TRIP6
Q8IVT2	CS021
P29084	T2EB
Q16890	TPD53
O75496	GEMI
Q9UPN4	AZI1
Q9H0E3	SP130
P28715	ERCC5
O00562	PITM1
Q9NSI2	F207A
P17096	HMGA1
Q92945	FUBP2
Q15054	DPOD3
Q9ULU4	PKCB1
Q9ULH7	MKL2
Q147X3	NAA30
Q5TCZ1	SPD2A
Q9Y2K7	KDM2A
Q13439	GOGA4
Q9Y5N6	ORC6
Q96F86	EDC3
Q15691	MARE1
O95340	PAPS2
Q7Z422	SZRD1
Q8N5U6	RNF10
Q9NT62	ATG3
Q12766	HMGX3
Q6P3W7	SCYL2
Q5D1E8	ZC12A
Q9Y485	DMXL1
Q96KB5	TOPK
Q15019	SEPT2
Q86XJ1	GA2L3
Q9NP74	PALMD
Q9UHD9	UBQL2
Q9P2B7	K1430
Q9P2N5	RBM27
Q96GM5	SMRD1
O00255	MEN1
Q9UEG4	ZN629
Q9H425	CA198
P51957	NEK4
O75410	TACC1
Q9UKA9	PTBP2
Q8IWY8	ZSC29
P52594	AGFG1
Q9HCD6	TANC2
Q9HC52	CBX8
Q9NQS7	INCE
A6NI28	RHG42
P23511	NFYA
Q9Y5X1	SNX9
Q9ULH1	ASAP1
Q15717	ELAV1
Q9NUY8	TBC23
Q96K21	ZFY19
Q9NW82	WDR70
O95081	AGFG2
Q7Z333	SETX
Q9BXK1	KLF16
Q14847	LASP1
Q6IQ55	TTBK2
Q5T6C5	AT7L2
O75676	KS6A4
Q7Z3B3	KANL1
Q9BYW2	SETD2
O43143	DHX15
Q9NZB2	F120A
Q99081	HTF4

## Sheet: HEK293 iFLAG-B55a Clone 5 Down
UniProt Accession ID	Gene Name
P46379	BAG6
Q92733	PRCC
Q5T4S7	UBR4
Q8WXA3	RUFY2
Q6ZN18	AEBP2
Q9NYV4	CDK12
C9JLW8	FAM195B
P24864	CCNE1
Q9H0F6	SHARPIN
P21333	FLNA
Q9H4B6	SAV1
Q9NRL2	BAZ1A
P42694	HELZ
Q9H0E9	BRD8
Q9NPI7	KRCC1
Q6P1X5	TAF2
P49848	TAF6
P56696	KCNQ4;KCNQ5
Q9UID3	VPS51
Q15942	ZYX
Q96GY3	LIN37
Q9Y6D5	ARFGEF2
Q96D09	GPRASP2
Q14152	EIF3A
Q9HC77	CENPJ
Q6VN20	RANBP10
Q86WP2	GPBP1
Q13895	BYSL
Q9NTZ6	RBM12
Q6PRD1	GPR179
Q8IZD4	DCP1B
Q4VCS5	AMOT
O15084	ANKRD28
Q9P2D0	IBTK
Q86UP3	ZFHX4
O60333	KIF1B
Q5VZL5	ZMYM4
Q9BRS2	RIOK1
Q4LE39	ARID4B
Q86VQ1	GLCCI1
O94811	TPPP
Q7Z3C6	ATG9A
Q16630	CPSF6
Q9UK58	CCNL1
Q05655	PRKCD
Q9GZR1	SENP6
Q15223	PVRL1
Q9H246	C1orf21
Q9UID6	ZNF639
Q01826	SATB1
Q0ZGT2	NEXN
Q96RL1	UIMC1
Q9BRD0	BUD13
P01106	MYC;MYCN
Q9Y4K1	AIM1
O43164	PJA2
Q9BPX3	NCAPG
Q15311	RALBP1
Q4G0J3	LARP7
O60841	EIF5B
Q9UN30	SCML1
P42677	RPS27
Q8IXJ6	SIRT2
Q9H3H1	TRIT1
A1L170	C1orf226
Q9BVC5	C2orf49
Q16204	CCDC6
O15047	SETD1A
Q8NB78	KDM1B
Q92994	BRF1
Q9BUJ2	HNRNPUL1
Q70CQ2	USP34
P58340	MLF1
O60684	KPNA6
O43765	SGTA
P67809	YBX1
Q96T76	MMS19
Q6ZQN7	SLCO4C1
Q8IVW6	ARID3B
Q6UX71	PLXDC2
O95685	PPP1R3D
Q9UBB9	TFIP11
Q8IY57	YAF2;RYBP
P23381	WARS
A7E2V4	ZSWIM8
P40855	PEX19
Q6P1M3	LLGL2
P55011	SLC12A2
Q9NX40	OCIAD1
Q92560	BAP1
Q6ZSR9	0
Q7Z434	MAVS
Q8TEW8	PARD3B
Q9NQU5	PAK6;PAK7
Q9H981	ACTR8
Q9NUQ3	TXLNG
P11532	DMD
P84074	HPCA
Q9Y2F5	ICE1
P51956	NEK3
Q9UER7	DAXX
O60341	KDM1A
P57682	KLF3
P47755	CAPZA2
P07814	EPRS
P35226	BMI1
Q01804	OTUD4
Q9BUA3	C11orf84
Q14241	TCEB3
Q9H334	FOXP1
O15173	PGRMC2
O43237	DYNC1LI2
Q5VZK9	LRRC16A
P50402	EMD
Q9P258	RCC2
Q5VT25	CDC42BPA
Q9NWZ5	UCKL1
Q96NU1	SAMD11
P27816	MAP4
Q8IWV7	UBR1
Q9HB58	SP110
P51784	USP11
O94826	TOMM70A
Q96B54	ZNF428
Q7Z5L9	IRF2BP2
Q6PJI9	WDR59
Q9Y3F4	STRAP
Q9NXE8	CWC25
Q9UPN9	TRIM33
Q9H7F4	TMEM185B;TMEM185A
Q9H8Y8	GORASP2
Q92797	SYMPK
Q96SB4	SRPK1
Q9BRS8	LARP6
Q8WUA7	TBC1D22A
Q15139	PRKD1
Q12893	TMEM115
Q9HCM7	FBRSL1
Q9Y6K9	IKBKG
Q5JTC6	AMER1
Q14738	PPP2R5D
P20962	PTMS
Q9BVS4	RIOK2
Q8TD26	CHD6
Q9BVV8	C19orf24
Q9NT99	LRRC4B
Q13443	ADAM9
Q8TEM1	NUP210
O60658	PDE8A
Q16566	CAMK4
Q01130	SRSF2
Q02078	MEF2A
Q6P597	KLC3
P10075	GLI4
Q13541	EIF4EBP1
P29692	EEF1D
P22059	OSBP
O94804	STK10
P30419	NMT1
Q9Y6Y8	SEC23IP
O43150	ASAP2
P16402	HIST1H1D
P51531	SMARCA2
P10071	GLI3
Q13185	CBX3
Q9ULM3	YEATS2
Q13153	PAK1
P24723	PRKCH
Q6P3S6	FBXO42
Q4ADV7	RIC1
Q13576	IQGAP2
Q9BXH1	BBC3
Q9BTK6	PAGR1
Q92688	ANP32B
P49589	CARS
Q92618	ZNF516
Q9UKA8	RCAN3;RCAN1
Q9BW85	CCDC94
Q9H0W8	SMG9
Q8WXE1	ATRIP
Q9BZI7	UPF3B
Q8NEN9	PDZD8
Q5SYE7	NHSL1
Q9HDC5	JPH1
Q96P48	ARAP1
Q9NZ63	C9orf78
Q8ND56	LSM14A
Q92769	HDAC2
Q16739	UGCG
Q9NXC5	MIOS
P15923	TCF3
Q8WU90	ZC3H15
O95232	LUC7L3
Q8WXF1	PSPC1
Q96NW7	LRRC7
Q68DQ2	CRYBG3
Q92598	HSPH1
P07737	PFN1
Q13615	MTMR3
Q9BRP1	PDCD2L
Q9GZT3	SLIRP
Q9Y6M5	SLC30A1
Q13596	SNX1
P27987	ITPKB
Q9Y3R0	GRIP1
Q6EEV4	POLR2M
P51946	CCNH
Q96QT4	TRPM7
P67775	PPP2CA;PPP2CB
P68363	TUBA1B;TUBA1A;TUBA4A;TUBA3C;TUBA3E;TUBA1C
Q8N3F8	MICALL1
Q14699	RFTN1
Q5QJ74	TBCEL
P17706	PTPN2
O15020	SPTBN2
Q14247	CTTN
P18433	PTPRA
Q5JWR5	DOPEY1
Q9BQ52	ELAC2
P08648	ITGA5
P06454	PTMA
Q9UPU7	TBC1D2B
P49327	FASN
Q99502	EYA1
Q9Y2G0	EFR3B
Q9H3C7	GGNBP2
Q6NT76	HMBOX1
O15126	SCAMP1
Q07866	KLC1
P19174	PLCG1
Q16643	DBN1
O75069	TMCC2
Q9ULS5	TMCC3
P61026	RAB10
Q9NS69	TOMM22
P46060	RANGAP1
Q9NZT2	OGFR
Q9UJD0	RIMS3
Q9UBQ5	EIF3K
Q8N4S9	MARVELD2
Q5T0N5	FNBP1L
P0C1Z6	TFPT
Q9NQC3	RTN4
O95149	SNUPN
Q9H5H4	ZNF768
Q8TD16	BICD2
O14503	BHLHE40
Q8N2F6	ARMC10
P22234	PAICS
Q04721	NOTCH2
Q00613	HSF1
P20265	POU3F2
Q9H165	BCL11A
P20309	CHRM3
P49736	MCM2
Q9UPN6	SCAF8
Q9Y248	GINS2
Q99460	PSMD1
P15924	DSP
Q9UPR0	PLCL2
Q9UNY4	TTF2
Q14153	FAM53B
Q96TA1	FAM129B
O60551	NMT2
O75717	WDHD1
Q8TDY2	RB1CC1
Q96A65	EXOC4
P11388	TOP2A
Q9NS64	RPRM
P51610	HCFC1
Q15796	SMAD2
Q9UIK4	DAPK2
P51812	RPS6KA3
Q6UUV9	CRTC1
Q3YBR2	TBRG1
Q9H6R7	C2orf44
Q9HAZ2	PRDM16
P51116	FXR2
P53367	ARFIP1
P78364	PHC1
Q6GYQ0	RALGAPA1
O60504	SORBS3
P11274	BCR
Q9P246	STIM2
Q9H4Z3	PCIF1
O15075	DCLK1
Q8NEL9	DDHD1
Q8NEB9	PIK3C3
P33240	CSTF2
Q8NB46	ANKRD52
O43639	NCK2
O94776	MTA2
Q8TEV9	SMCR8
Q9BQA1	WDR77
O00161	SNAP23
Q99523	SORT1
Q9Y6M7	SLC4A7
Q58EX7	PLEKHG4
P05023	ATP1A1
Q9C086	INO80B
P06493	CDK1;CDK3;CDK2
Q08357	SLC20A2
Q7Z2K6	ERMP1
Q9BZE9	ASPSCR1
Q99683	MAP3K5
Q01101	INSM1
O95402	MED26
Q8NC44	FAM134A
Q7L590	MCM10
Q8WXI7	MUC16
Q86YD1	PTOV1
Q14195	DPYSL3
P10588	NR2F6
Q96PN7	TRERF1
Q8N4C8	MINK1
O15085	ARHGEF11
O15040	TECPR2
P84022	SMAD3
Q13884	SNTB1
Q12923	PTPN13
Q9UN36	NDRG2
Q07065	CKAP4
Q8TDW7	FAT3
Q5PRF9	SAMD4B
Q5VWJ9	SNX30
O00203	AP3B1
Q9UK97	FBXO9
O15063	KIAA0355
Q9C0B0	UNK
Q15154	PCM1
P35612	ADD2
Q9UFC0	LRWD1
Q2TB10	ZNF800
P37802	TAGLN2
Q92574	TSC1
Q9UPQ9	TNRC6B
O94806	PRKD3

## Sheet: HEK293 iFLAG-B55a Clone 6 Down
UniProt Accession IDs	Gene Name
P24928	POLR2A
Q0VF96	CGNL1
Q9Y243	AKT3
Q5F1R6	DNAJC21
P49006	MARCKSL1
Q9Y6J0	CABIN1
Q96JM3	CHAMP1
Q9BWF3	RBM4
P15822	HIVEP1
Q8NDX5	PHC3
Q8NHZ8	CDC26
Q9UQR0	SCML2
P60981	DSTN
Q9Y6X4	FAM169A
O95714	HERC2
Q14151	SAFB2
Q9NS91	RAD18
P38919	EIF4A3
Q13614	MTMR2
P55010	EIF5
Q15735	INPP5J
Q8TAP8	PPP1R35
O15400	STX7
Q8TDH9	BLOC1S5
Q9HA65	TBC1D17
Q9GZY8	MFF
Q96RK0	CIC
Q86VR2	FAM134C
Q9NRF2	SH2B1
Q13501	SQSTM1
Q658P3	STEAP3
Q9H4L5	OSBPL3
P22314	UBA1
Q8TB61	SLC35B2
Q13813	SPTAN1
O76094	SRP72
P16989	YBX3
Q6PJF5	RHBDF2
Q6ZVD8	PHLPP2
Q53F19	C17orf85
Q96EB6	SIRT1
Q9Y478	PRKAB1
Q9UK61	FAM208A
Q9UJV9	DDX41
P13861	PRKAR2A
Q9UJC3	HOOK1
Q96NW4	ANKRD27
Q9Y2I7	PIKFYVE
Q92934	BAD
Q8WUB8	PHF10
O43491	EPB41L2
P20810	CAST
O15021	MAST4
Q8N5F7	NKAP
Q9UHC6	CNTNAP2
O60508	CDC40
P54252	ATXN3
Q99717	SMAD1;SMAD5
O60499	STX10
Q99575	POP1
Q13243	SRSF5
Q92785	DPF2
Q7Z3K6	MIER3
Q71UM5	RPS27;RPS27L
Q6IBW4	NCAPH2
P56537	EIF6
Q8TDB6	DTX3L
P82909	MRPS36
Q9UMX1	SUFU
Q15776	ZKSCAN8
Q9Y3Z3	SAMHD1
Q9H2G4	TSPYL2
Q9Y2L9	LRCH1
Q96S53	TESK2
O15258	RER1
Q9UK76	HN1
O60245	PCDH7
Q969L2	MAL2
P41229	KDM5C
Q14694	USP10
O75396	SEC22B
P51397	DAP
Q9NZI8	IGF2BP1
Q9UBC2	EPS15L1
B2RUZ4	SMIM1
O60583	CCNT2
P22626	HNRNPA2B1
Q53EZ4	CEP55
P30048	PRDX3
O60832	DKC1
Q13595	TRA2A
P12755	SKI
Q8IY92	SLX4
Q9Y6X9	MORC2
Q9NR19	ACSS2
Q8WVM8	SCFD1
Q9UQC2	GAB2
Q99543	DNAJC2
O43908	KLRC4
O60664	PLIN3
O43303	CCP110
Q9C0C9	UBE2O
Q969U6	FBXW5
Q9NWS9	ZNF446
Q9H869	YY1AP1
P52799	EFNB2
Q15365	PCBP1
Q14966	ZNF638
P05387	RPLP1;RPLP2
P11172	UMPS
Q9BSL1	UBAC1
Q9ULC3	RAB23
P78362	SRPK2
Q96LW4	PRIMPOL
O75674	TOM1L1
Q9Y4E6	WDR7
P10412	HIST1H1E
Q9NQ29	LUC7L
P81274	GPSM2
Q96G25	MED8
Q9UPW5	AGTPBP1
Q9ULP9	TBC1D24
P35222	CTNNB1
P07948	LYN
Q9UHC1	MLH3
O43683	BUB1
Q9Y2D8	SSX2IP
O75385	ULK1
P18583	SON
P23497	SP100
Q9Y490	TLN1
Q8IWF6	DENND6A
Q9Y4W2	LAS1L
P12956	XRCC6
Q6NZ67	MZT2B
Q6WKZ4	RAB11FIP1
Q5TC82	RC3H1
P17302	GJA1
Q12769	NUP160
Q66K14	TBC1D9B
Q8IYU2	HACE1
Q8WVC0	LEO1
O14545	TRAFD1
P04637	TP53
Q9UKN8	GTF3C4
Q8NDT2	RBM15B
O95394	PGM3
Q5TGY3	AHDC1
Q6ZUM4	ARHGAP27
Q15651	HMGN3
O14733	MAP2K7
Q07955	SRSF1
Q96JC9	EAF1
Q8N9T8	KRI1
Q71RC2	LARP4
Q8IY18	SMC5
P51114	FXR1
Q8IZP0	ABI1
Q8TBA6	GOLGA5
Q9H4Z2	ZNF335
Q8WV44	TRIM41
Q676U5	ATG16L1
Q16825	PTPN21
Q96B45	C10orf32
Q8TAD8	SNIP1
Q9NRY4	ARHGAP35
Q9Y6Y0	IVNS1ABP
P50548	ERF
Q969R5	L3MBTL2
P33991	MCM4
Q6UB99	ANKRD11
P55265	ADAR
Q96I15	SCLY
Q9BVG4	PBDC1
Q99614	TTC1
Q6AI08	HEATR6
Q96EK9	KTI12
Q99497	PARK7
Q6ZUT9	DENND5B
Q9UBS9	SUCO
Q9HB90	RRAGC
Q9NQQ7	SLC35C2
O15015	ZNF646
Q12756	KIF1A
Q5PSV4	BRMS1L
Q5T1M5	FKBP15
Q76I76	SSH2
Q9H3Q1	CDC42EP4
Q6UN15	FIP1L1
Q9Y294	ASF1A
O14523	C2CD2L
Q15366	PCBP2
Q9UNZ2	NSFL1C
Q13309	SKP2
A5PLN9	TRAPPC13
Q15464	SHB
Q9UBT7	CTNNAL1
Q9NPE2	NGRN
O43347	MSI1
Q9Y4F1	FARP1
Q9BXK5	BCL2L13
O75694	NUP155
P60174	TPI1
P84157	MXRA7
Q8NFU7	TET1
O14979	HNRNPDL
P63165	SUMO1
O94874	UFL1
Q9Y283	INVS
Q9H2Y7	ZNF106
Q9Y2K5	R3HDM2
Q01094	E2F1
Q5JVS0	HABP4
Q9NWB6	ARGLU1
P11142	HSPA8
P62937	PPIA
Q8TBE0	BAHD1
Q9H2U2	PPA2
Q8WXF0	SRSF12
O95782	AP2A1
Q96GV9	C5orf30
Q15067	ACOX1
Q8IWU2	LMTK2
Q02543	RPL18A
O60306	AQR
Q13427	PPIG
Q09161	NCBP1
Q13263	TRIM28
O15550	KDM6A
P20020	ATP2B1
Q8IWI9	MGA
Q9Y4X4	KLF12
Q6DKI7	PVRIG
Q16629	SRSF7
P26373	RPL13
Q86YV5	SGK223
P62995	TRA2B
Q15906	VPS72
Q9Y3D3	MRPS16
Q9ULJ8	PPP1R9A
P15880	RPS2
Q8TE04	PANK1
P50616	TOB1
P20290	BTF3
Q7RTV3	ZNF367
Q8TF01	PNISR
O60762	DPM1
Q13627	DYRK1A;DYRK1B
