# Supplementary material for: FAM122A ensures cell cycle interphase progression and checkpoint control by inhibiting B55α/PP2A through helical motifs
Source: Nat Commun. 2024 Jul 10;15:5776. doi: 10.1038/s41467-024-50015-7 (PMC11233601; doi:10.1038/s41467-024-50015-7)
Supplement: Supplementary file 5 — Supplementary Data 2 [file 41467_2024_50015_MOESM5_ESM.xlsx]

## Sheet: Clone 5 Phospho
PhosphoGene ID	PhosphoID	Protein names	Gene names	Accession ID	Single ID	Amino acid	Position	Amino acid Position	Sequence window	Log2 Fold Change (Dox+_Dox-)	Fold Change (Dox+_Dox-)
YEATS2_S473	Q9ULM3_S473	YEATS domain-containing protein 2	YEATS2	Q9ULM3	Q9ULM3	S	473	S473	SCKIVSGSPISTPSPSPLPRTPTSTPVHVKQ	1.86863	3.65186
DPF2_S142	Q92785_S142	Zinc finger protein ubi-d4	DPF2	Q92785	Q92785	S	142	S142	PLEKRGAPDPRVDDDSLGEFPVTNSRARKRI	1.84218	3.58553
NOL8_S1099	Q76FK4_S1099	Nucleolar protein 8	NOL8	Q76FK4	Q76FK4	S	1099	S1099	SEEEDVTEETDHRNSSPGEASLLEKETTRFF	1.82962	3.55443
SRRM2_S351	Q9UQ35_S351	Serine/arginine repetitive matrix protein 2	SRRM2	Q9UQ35	Q9UQ35	S	351	S351	EDKDKDKKEKSATRPSPSPERSSTGPEPPAP	1.8204	3.53178
GSK3B_S9	P49841_S9	Glycogen synthase kinase-3 beta	GSK3B	P49841	P49841	S	9	S9	_______MSGRPRTTSFAESCKPVQQPSAFG	1.81293	3.51356
SYMPK_S494	Q92797_S494	Symplekin	SYMPK	Q92797	Q92797	S	494	S494	EKVVKTESVLIKRRLSAQGQAISVVGSLSSM	1.8103	3.50714
SON_S2009	P18583_S2009	Protein SON	SON	P18583	P18583	S	2009	S2009	TPSRRRRSRSVVRRRSFSISPVRLRRSRTPL	1.80928	3.50467
RPS6KA1_S380	Q15418_S380	Ribosomal protein S6 kinase alpha-1	RPS6KA1	Q15418	Q15418	S	380	S380	GIPPSAGAHQLFRGFSFVATGLMEDDGKPRA	1.80208	3.48724
FUS;TAF15_S340	P35637_S340	RNA-binding protein FUS;TATA-binding protein-associated factor 2N	FUS;TAF15	P35637;Q92804	P35637	S	340	S340	YTDKDTGKPKGEATVSFDDPPSAKAAIDWFD;YTDRETGKLKGEATVSFDDPPSAKAAIDWFD	1.79982	3.48177
SPEN_S309	Q96T58_S309	Msx2-interacting protein	SPEN	Q96T58	Q96T58	S	309	S309	SSDSSSSSSDDSPARSVQSAAVPAPTSQLLS	1.7997	3.48149
GSK3A;GSK3B_Y279	P49840_Y279	Glycogen synthase kinase-3 alpha;Glycogen synthase kinase-3 beta	GSK3A;GSK3B	P49840;P49841	P49840	Y	279	Y279	FGSAKQLVRGEPNVSYICSRYYRAPELIFGA	1.79925	3.48039
NOC2L_S672	Q9Y3T9_S672	Nucleolar complex protein 2 homolog	NOC2L	Q9Y3T9	Q9Y3T9	S	672	S672	KDEDRKQFKDLFDLNSSEEDDTEGFSERGIL	1.79809	3.47758
SAFB_S601	Q15424_S601	Scaffold attachment factor B1	SAFB	Q15424	Q15424	S	601	S601	ASKSQDRKSASREKRSVVSFDKVKEPRKSRD	1.79787	3.47706
SCRIB_S1378	Q14160_S1378	Protein scribble homolog	SCRIB	Q14160	Q14160	S	1378	S1378	LEVRVPQAEGPPKRVSLVGADDLRKMQEEEA	1.78835	3.4542
SON_S2013	P18583_S2013	Protein SON	SON	P18583	P18583	S	2013	S2013	RRRSRSVVRRRSFSISPVRLRRSRTPLRRRF	1.78779	3.45286
EIF2S2_S67	P20042_S67	Eukaryotic translation initiation factor 2 subunit 2	EIF2S2	P20042	P20042	S	67	S67	KDLEADEEDTRKKDASDDLDDLNFFNQKKKK	1.78571	3.44788
FAM134C_S258	Q86VR2_S258	Protein FAM134C	FAM134C	Q86VR2	Q86VR2	S	258	S258	LRRRALHPERAMDNHSDSEEELAAFCPQLDD	1.78417	3.4442
PKP3_S331	Q9Y446_S331	Plakophilin-3	PKP3	Q9Y446	Q9Y446	S	331	S331	FDDIDLPSAVKYLMASDPNLQVLGAAYIQHK	1.78415	3.44417
MPHOSPH10_S163	O00566_S163	U3 small nucleolar ribonucleoprotein protein MPP10	MPHOSPH10	O00566	O00566	S	163	S163	MGERAENSSKSDLRKSPVFSDEDSDLDFDIS	1.78307	3.44158
MED1_S1433	Q15648_S1433	Mediator of RNA polymerase II transcription subunit 1	MED1	Q15648	Q15648	S	1433	S1433	GEGLRPQMASSKNYGSPLISGSTPKHERGSP	1.77803	3.42958
KIAA0355_S945	O15063_S945	Uncharacterized protein KIAA0355	KIAA0355	O15063	O15063	S	945	S945	SGPDLVAAVKQRRKHSSGEQDTSTLPSPPLL	1.77662	3.42623
SRRM2_S1403	Q9UQ35_S1403	Serine/arginine repetitive matrix protein 2	SRRM2	Q9UQ35	Q9UQ35	S	1403	S1403	PDAVEKAGMSSNQSISSPVLDAVPRTPSRER	1.76779	3.40532
COBLL1_S518	Q53SF7_S518	Cordon-bleu protein-like 1	COBLL1	Q53SF7	Q53SF7	S	518	S518	LSEVPKVEAENISPKSQDIPFVSTDIINTLK	1.76041	3.38795
MCM2_S26	P49736_S26	DNA replication licensing factor MCM2	MCM2	P49736	P49736	S	26	S26	ASSPAQRRRGNDPLTSSPGRSSRRTDALTSS	1.75533	3.37604
NPM1_S43	P06748_S43	Nucleophosmin	NPM1	P06748	P06748	S	43	S43	DYHFKVDNDENEHQLSLRTVSLGAGAKDELH	1.75516	3.37565
KDM5A_S1488	P29375_S1488	Lysine-specific demethylase 5A	KDM5A	P29375	P29375	S	1488	S1488	HPPSEDRFLHIMEDDSMEEKPLKVKGKDSSE	1.75489	3.375
ESF1_S657	Q9H501_S657	ESF1 homolog	ESF1	Q9H501	Q9H501	S	657	S657	KKRLKRKQKALAEEASEEELPSDVDLNDPYF	1.74876	3.36069
BCL11A_S86	Q9H165_S86	B-cell lymphoma/leukemia 11A	BCL11A	Q9H165	Q9H165	S	86	S86	CNGSLCLEKAVDKPPSPSPIEMKKASNPVEV	1.7486	3.36033
MAPK3_Y204	P27361_Y204	Mitogen-activated protein kinase 3	MAPK3	P27361	P27361	Y	204	Y204	RIADPEHDHTGFLTEYVATRWYRAPEIMLNS	1.74176	3.34443
RAI1_S683	Q7Z5J4_S683	Retinoic acid-induced protein 1	RAI1	Q7Z5J4	Q7Z5J4	S	683	S683	PDSLQLDKGGNAKDFSPGLFEDPSVAFATPD	1.74134	3.34346
SCAF1_S239	Q9H7N4_S239	Splicing factor, arginine/serine-rich 19	SCAF1	Q9H7N4	Q9H7N4	S	239	S239	RFDIYDPFHPTDEAYSPPPAPEQKYDPFEPT	1.73946	3.3391
DEK_S306	P35659_S306	Protein DEK	DEK	P35659	P35659	S	306	S306	KKNQNSSKKESESEDSSDDEPLIKKLKKPPT	1.73516	3.32916
MATR3_S206	P43243_S206	Matrin-3	MATR3	P43243	P43243	S	206	S206	DRGPSLNPVLDYDHGSRSQESGYYDRMDYED	1.73183	3.32148
MAP3K2_S153	Q9Y2U5_S153	Mitogen-activated protein kinase kinase kinase 2	MAP3K2	Q9Y2U5	Q9Y2U5	S	153	S153	DLDNTVFGAERKKRLSIIGPTSRDRSSPPPG	1.73106	3.31972
HUWE1_S3752	Q7Z6Z7_S3752	E3 ubiquitin-protein ligase HUWE1	HUWE1	Q7Z6Z7	Q7Z6Z7	S	3752	S3752	TRRANKKAKQTGRLGSSGLGSASSIQAAVRQ	1.7309	3.31936
PROSER1_S613	Q86XN7_S613	Proline and serine-rich protein 1	PROSER1	Q86XN7	Q86XN7	S	613	S613	PAATTLPVMIKTEPTSPTPSAFKGPSHSGNP	1.72994	3.31714
FOXK1_S223	P85037_S223	Forkhead box protein K1	FOXK1	P85037	P85037	S	223	S223	EEAPASPLRPLYPQISPLKIHIPEPDLRSMV	1.72966	3.3165
MAP1B_S1265	P46821_S1265	Microtubule-associated protein 1B;MAP1B heavy chain;MAP1 light chain LC1	MAP1B	P46821	P46821	S	1265	S1265	KVSPSKSPSLSPSPPSPLEKTPLGERSVNFS	1.72801	3.31271
FRMD6_S522	Q96NE9_S522	FERM domain-containing protein 6	FRMD6	Q96NE9	Q96NE9	S	522	S522	STSSSSETVVKLRGQSTDSLPQTICRKPKTS	1.72626	3.30869
LARP1_S824	Q6PKG0_S824	La-related protein 1	LARP1	Q6PKG0	Q6PKG0	S	824	S824	TLDAKMPRKRKTRHSSNPPLESHVGWVMDSR	1.72561	3.30721
CCT2_S212	P78371_S212	T-complex protein 1 subunit beta	CCT2	P78371	P78371	S	212	S212	EAIHIIKKLGGSLADSYLDEGFLLDKKIGVN	1.72445	3.30454
PRR12_S487	Q9ULL5_S487	Proline-rich protein 12	PRR12	Q9ULL5	Q9ULL5	S	487	S487	KRHPPLYQAGLTPPLSPPKSVPPSVPARGLQ	1.72316	3.30159
MKI67_S2223	P46013_S2223	Antigen KI-67	MKI67	P46013	P46013	S	2223	S2223	DKPTTHEKTTKIACRSPQPDPVGTPTIFKPQ	1.7231	3.30145
KIF4A_S801	O95239_S801	Chromosome-associated kinesin KIF4A	KIF4A	O95239	O95239	S	801	S801	ESGENPPPKLRRRTFSLTEVRGQVSESEDSI	1.72272	3.30057
AKAP13_S1507	Q12802_S1507	A-kinase anchor protein 13	AKAP13	Q12802	Q12802	S	1507	S1507	SLSQILKPNRSRDRQSLDGFYSHGMGAEGRE	1.72141	3.29757
RBM15_S292	Q96T37_S292	Putative RNA-binding protein 15	RBM15	Q96T37	Q96T37	S	292	S292	VGGHRHPPGGGGGQRSLSPGGAALGYRDYRL	1.72065	3.29585
ARHGEF1_S863	Q92888_S863	Rho guanine nucleotide exchange factor 1	ARHGEF1	Q92888	Q92888	S	863	S863	GPPRDGDGVPGGGPLSPARTQEIQENLLSLE	1.71651	3.2864
RANBP2_S1128	P49792_S1128	E3 SUMO-protein ligase RanBP2	RANBP2	P49792	P49792	S	1128	S1128	ENMGSSQQKNSGFRRSDDMFTFHGPGKSVFG	1.71632	3.28597
MAP1S_S731	Q66K74_S731	Microtubule-associated protein 1S;MAP1S heavy chain;MAP1S light chain	MAP1S	Q66K74	Q66K74	S	731	S731	GLSLPLRGPRARRSASPHDVDLCLVSPCEFE	1.71627	3.28586
FAM134C_S26	Q86VR2_S26	Protein FAM134C	FAM134C	Q86VR2	Q86VR2	S	26	S26	PGPASGSTFRGRRDVSGSWERDQQVEAAQRA	1.71516	3.28333
ELF4_T643	Q99607_T643	ETS-related transcription factor Elf-4	ELF4	Q99607	Q99607	T	643	T643	EPSVTTSGSLLTRSPTPAPFSPFNPTSLIKM	1.71421	3.28117
SESN2_S249	P58004_S249	Sestrin-2	SESN2	P58004	P58004	S	249	S249	PSEQSSPPSRDPLNNSGGFESARDVEALMER	1.71387	3.28041
SCAF4_S1139	O95104_S1139	Splicing factor, arginine/serine-rich 15	SCAF4	O95104	O95104	S	1139	S1139	ELPAEATSSVEPEKDSGSAAEAPR_______	1.7118	3.2757
TGIF2_S2	Q9GZN2_S2	Homeobox protein TGIF2	TGIF2	Q9GZN2	Q9GZN2	S	2	S2	______________MSDSDLGEDEGLLSLAG	1.71108	3.27406
SLTM_S550	Q9NWH9_S550	SAFB-like transcription modulator	SLTM	Q9NWH9	Q9NWH9	S	550	S550	QTSESIKKSEEKKRISSKSPGHMVILDQTKG	1.71067	3.27313
KIF4A_T799	O95239_T799	Chromosome-associated kinesin KIF4A	KIF4A	O95239	O95239	T	799	T799	KKESGENPPPKLRRRTFSLTEVRGQVSESED	1.71033	3.27235
DDX21_S13	Q9NR30_S13	Nucleolar RNA helicase 2	DDX21	Q9NR30	Q9NR30	S	13	S13	___MPGKLRSDAGLESDTAMKKGETLRKQTE	1.70876	3.2688
RPLP2_S29	P05387_S29	60S acidic ribosomal protein P2	RPLP2	P05387	P05387	S	29	S29	GNSSPSAKDIKKILDSVGIEADDDRLNKVIS	1.70807	3.26724
PWWP2A_S81	Q96N64_S81	PWWP domain-containing protein 2A	PWWP2A	Q96N64	Q96N64	S	81	S81	PPLPPPPPPPGELARSPEAVGPELEAEEKLS	1.70786	3.26675
LSR_S332	Q86X29_S332	Lipolysis-stimulated lipoprotein receptor	LSR	Q86X29	Q86X29	S	332	S332	SGVPSIYAPSTYAHLSPAKTPPPPAMIPMGP	1.70762	3.26621
AKNA_S534	Q7Z591_S534	AT-hook-containing transcription factor	AKNA	Q7Z591	Q7Z591	S	534	S534	QASAASGWPSARGDLSPSSLTSMPTLGWLPE	1.70492	3.2601
CCDC86_S160	Q9H6F5_S160	Coiled-coil domain-containing protein 86	CCDC86	Q9H6F5	Q9H6F5	S	160	S160	LTPGAPQHQLPPVPGSPEPYPGQQAPGPEPS	1.70143	3.25223
LRRC41_S326	Q15345_S326	Leucine-rich repeat-containing protein 41	LRRC41	Q15345	Q15345	S	326	S326	KQMPRAAPATRVTRRSTQESLTAGGTDLKRE	1.70068	3.25054
ATL1_S10	Q8WXF7_S10	Atlastin-1	ATL1	Q8WXF7	Q8WXF7	S	10	S10	______MAKNRRDRNSWGGFSEKTYEWSSEE	1.7005	3.25014
EIF2S3;EIF2S3L_T468	P41091_T468	Eukaryotic translation initiation factor 2 subunit 3;Putative eukaryotic translation initiation factor 2 subunit 3-like protein	EIF2S3;EIF2S3L	P41091;Q2VIR3	P41091	T	468	T468	LIGWGQIRRGVTIKPTVDDD___________	1.69975	3.24844
RBM15_S294	Q96T37_S294	Putative RNA-binding protein 15	RBM15	Q96T37	Q96T37	S	294	S294	GHRHPPGGGGGQRSLSPGGAALGYRDYRLQQ	1.69914	3.24708
LZTS2_S311	Q9BRK4_S311	Leucine zipper putative tumor suppressor 2	LZTS2	Q9BRK4	Q9BRK4	S	311	S311	SGTRASPDSSSCGERSPPPPPPPPSDEALLH	1.69507	3.23792
TEX2_S295	Q8IWB9_S295	Testis-expressed sequence 2 protein	TEX2	Q8IWB9	Q8IWB9	S	295	S295	VPEMEAKIEDTKRRLSEVIYEPFQLLSKIIG	1.69415	3.23586
CEP152_S1461	O94986_S1461	Centrosomal protein of 152 kDa	CEP152	O94986	O94986	S	1461	S1461	GDGSCKHLNSLPRNVSPEFVPCEGEGGFGLH	1.69203	3.23112
EHMT2_S232	Q96KQ7_S232	Histone-lysine N-methyltransferase EHMT2	EHMT2	Q96KQ7	Q96KQ7	S	232	S232	LGKVTSDLAKRRKLNSGGGLSEELGSARRSG	1.69056	3.22783
DDX10_S539	Q13206_S539	Probable ATP-dependent RNA helicase DDX10	DDX10	Q13206	Q13206	S	539	S539	LVRSQADKVIEPRAPSLTNDEVEEFRAYFNE	1.6891	3.22455
RBM12B_S575	Q8IXT5_S575	RNA-binding protein 12B	RBM12B	Q8IXT5	Q8IXT5	S	575	S575	HSSEDFRFPPEDFRHSPEDFRRPREEDFRRP	1.68839	3.22296
KAT6A_S941	Q92794_S941	Histone acetyltransferase KAT6A	KAT6A	Q92794	Q92794	S	941	S941	QPSQDGKPDLPKRRLSEGVEPWRGQLKKSPE	1.68631	3.21832
UBE2O_S515	Q9C0C9_S515	E2/E3 hybrid ubiquitin-protein ligase UBE2O	UBE2O	Q9C0C9	Q9C0C9	S	515	S515	STTSSQSGSGTSRKKSIPLSIKNLKRKHKRK	1.68321	3.21141
MPHOSPH10_S167	O00566_S167	U3 small nucleolar ribonucleoprotein protein MPP10	MPHOSPH10	O00566	O00566	S	167	S167	AENSSKSDLRKSPVFSDEDSDLDFDISKLEQ	1.68305	3.21105
RBM12B_S839	Q8IXT5_S839	RNA-binding protein 12B	RBM12B	Q8IXT5	Q8IXT5	S	839	S839	DEDFRSPQEEDFRCPSDEDFRQLPEEDLREA	1.68257	3.20998
DDI2_S194	Q5TDH0_S194	Protein DDI1 homolog 2	DDI2	Q5TDH0	Q5TDH0	S	194	S194	QQDRARREQERIRLFSADPFDLEAQAKIEED	1.68253	3.2099
HSP90AA1_S505	P07900_S505	Heat shock protein HSP 90-alpha	HSP90AA1	P07900	P07900	S	505	S505	HIYYITGETKDQVANSAFVERLRKHGLEVIY	1.6823	3.20939
OCLN_S358	Q16625_S358	Occludin	OCLN	Q16625	Q16625	S	358	S358	KSTPVPEVVQELPLTSPVDDFRQPRYSSGGN	1.68215	3.20906
MAPK12_Y185	P53778_Y185	Mitogen-activated protein kinase 12	MAPK12	P53778	P53778	Y	185	Y185	LDFGLARQADSEMTGYVVTRWYRAPEVILNW	1.68118	3.20691
SUGP2_S277	Q8IX01_S277	SURP and G-patch domain-containing protein 2	SUGP2	Q8IX01	Q8IX01	S	277	S277	TPKTQGTNQIQKNTPSPDVTLGTNPGTEDIQ	1.68088	3.20624
NOS1AP_S371	O75052_S371	Carboxyl-terminal PDZ ligand of neuronal nitric oxide synthase protein	NOS1AP	O75052	O75052	S	371	S371	VQELELKLSGQNAMGSQDSLLEITFRSGALP	1.67888	3.20179
RBMX_S352	P38159_S352	RNA-binding motif protein, X chromosome;RNA-binding motif protein, X chromosome, N-terminally processed	RBMX	P38159	P38159	S	352	S352	SGRDRVGRQERGLPPSMERGYPPPRDSYSSS	1.67879	3.2016
RALY_S135	Q9UKM9_S135	RNA-binding protein Raly	RALY	Q9UKM9	Q9UKM9	S	135	S135	RDDFYDRLFDYRGRLSPVPVPRAVPVKRPRV	1.67878	3.20158
JMY_S888	Q8N9B5_S888	Junction-mediating and -regulatory protein	JMY	Q8N9B5	Q8N9B5	S	888	S888	KKLRKTAEGLQRRRVSSPMDEVLASLKRGSF	1.6756	3.19452
SETMAR_S508	Q53H47_S508	Histone-lysine N-methyltransferase SETMAR;Histone-lysine N-methyltransferase;Transposon Hsmar1 transposase	SETMAR	Q53H47	Q53H47	S	508	S508	VTCDEKWILYDNRRRSAQWLDQEEAPKHFPK	1.67472	3.19258
PAG1_Y317	Q9NWQ8_Y317	Phosphoprotein associated with glycosphingolipid-enriched microdomains 1	PAG1	Q9NWQ8	Q9NWQ8	Y	317	Y317	REEDPTLTEEEISAMYSSVNKPGQLVNKSGQ	1.6741	3.19121
RRP8_S64	O43159_S64	Ribosomal RNA-processing protein 8	RRP8	O43159	O43159	S	64	S64	AASLSQHPPSLCISDSEEEEEERKKKCPKKA	1.67381	3.19057
SCAF1_T989	Q9H7N4_T989	Splicing factor, arginine/serine-rich 19	SCAF1	Q9H7N4	Q9H7N4	T	989	T989	PSTPPPKAAPPPPALTPDSQTVDSSCKTPEV	1.67376	3.19046
DENND1B_S652	Q6P3S1_S652	DENN domain-containing protein 1B	DENND1B	Q6P3S1	Q6P3S1	S	652	S652	ALHGKHLPPSPRKRVSSSGLTDSLFILKEEN	1.67153	3.18552
NUMB_S634	P49757_S634	Protein numb homolog	NUMB	P49757	P49757	S	634	S634	QWAALENKSKQRTNPSPTNPFSSDLQKTFEI	1.67121	3.18482
DEK_S307	P35659_S307	Protein DEK	DEK	P35659	P35659	S	307	S307	KNQNSSKKESESEDSSDDEPLIKKLKKPPTD	1.67017	3.18252
NOP2_S732	P46087_S732	Probable 28S rRNA (cytosine(4447)-C(5))-methyltransferase	NOP2	P46087	P46087	S	732	S732	NAPPKGTDTQTPAVLSPSKTQATLKPKDHHQ	1.66779	3.17727
YTHDC1_S424	Q96MU7_S424	YTH domain-containing protein 1	YTHDC1	Q96MU7	Q96MU7	S	424	S424	FQGFARLSSESHHGGSPIHWVLPAGMSAKML	1.66588	3.17307
MDC1_T331	Q14676_T331	Mediator of DNA damage checkpoint protein 1	MDC1	Q14676	Q14676	T	331	T331	VHLERAQPFGFIDSDTDAEEERIPATPVVIP	1.66586	3.17302
NFIL3_S301	Q16649_S301	Nuclear factor interleukin-3-regulated protein	NFIL3	Q16649	Q16649	S	301	S301	SDGEDEQQVPKGPIHSPVELKHVHATVVKVP	1.66561	3.17249
CDK18_S130	Q07002_S130	Cyclin-dependent kinase 18	CDK18	Q07002	Q07002	S	130	S130	SPDLPKPLSRMSRRASLSDIGFGKLETYVKL	1.66556	3.17237
POLR2A_S1913	P24928_S1913	DNA-directed RNA polymerase II subunit RPB1	POLR2A	P24928	P24928	S	1913	S1913	TSPVYTPTSPKYSPTSPTYSPTSPKYSPTSP	1.66178	3.16406
HSP90AA1_T725	P07900_T725	Heat shock protein HSP 90-alpha	HSP90AA1	P07900	P07900	T	725	T725	AAVTEEMPPLEGDDDTSRMEEVD________	1.65891	3.15777
ESYT1_S820	Q9BSJ8_S820	Extended synaptotagmin-1	ESYT1	Q9BSJ8	Q9BSJ8	S	820	S820	ERAEDLPLRKGTKHLSPYATLTVGDSSHKTK	1.65818	3.15618
TRRAP_S2051	Q9Y4A5_S2051	Transformation/transcription domain-associated protein	TRRAP	Q9Y4A5	Q9Y4A5	S	2051	S2051	GEGVNSVSSSIKRGLSVDSAQEVKRFRTATG	1.65673	3.153
NBEAL2_T1867	Q6ZNJ1_T1867	Neurobeachin-like protein 2	NBEAL2	Q6ZNJ1	Q6ZNJ1	T	1867	T1867	LEASALRDNLGEVPLTPTEEASLPLAVTKEA	1.65604	3.15151
CRTC2_S433	Q53ET0_S433	CREB-regulated transcription coactivator 2	CRTC2	Q53ET0	Q53ET0	S	433	S433	ASTPGASPHHRRVPLSPLSLLAGPADARRSQ	1.65512	3.14949
PARD3_S143	Q8TEW0_S143	Partitioning defective 3 homolog	PARD3	Q8TEW0	Q8TEW0	S	143	S143	TPSVLRANMPLHVRRSSDPALIGLSTSVSDS	1.65488	3.14896
TRIOBP_S1796	Q9H2D6_S1796	TRIO and F-actin-binding protein	TRIOBP	Q9H2D6	Q9H2D6	S	1796	S1796	KKGWMSILDEPGEPPSPSLTTTSTSQWKKHW	1.65485	3.1489
RPL12_S38	P30050_S38	60S ribosomal protein L12	RPL12	P30050	P30050	S	38	S38	GATSALAPKIGPLGLSPKKVGDDIAKATGDW	1.65455	3.14825
CHAMP1_S427	Q96JM3_S427	Chromosome alignment-maintaining phosphoprotein 1	CHAMP1	Q96JM3	Q96JM3	S	427	S427	VPPVSPELRKPGPPLSPEIRSPAGSPELRKP	1.65269	3.14418
CHAMP1_S382	Q96JM3_S382	Chromosome alignment-maintaining phosphoprotein 1	CHAMP1	Q96JM3	Q96JM3	S	382	S382	SASWKSSSVSPSSWKSPPASPESWKSGPPEL	1.6525	3.14379
XRCC4_S328	Q13426_S328	DNA repair protein XRCC4	XRCC4	Q13426	Q13426	S	328	S328	HISAENMSLETLRNSSPEDLFDEI_______	1.65065	3.13975
CAST_T285	P20810_T285	Calpastatin	CAST	P20810	P20810	T	285	T285	SAAPPQEKKRKVEKDTMSDQALEALSASLGT	1.65039	3.13919
KDM1B_S13	Q8NB78_S13	Lysine-specific histone demethylase 1B	KDM1B	Q8NB78	Q8NB78	S	13	S13	___MATPRGRTKKKASFDHSPDSLPLRSSGR	1.64996	3.13825
ZBTB21_S1003	Q9ULJ3_S1003	Zinc finger and BTB domain-containing protein 21	ZBTB21	Q9ULJ3	Q9ULJ3	S	1003	S1003	PPPPPLPKIQPLEPDSPTGLSENPTPATEKL	1.64945	3.13714
MAP2K2;MAP2K1_S226	P36507_S226	Dual specificity mitogen-activated protein kinase kinase 2;Dual specificity mitogen-activated protein kinase kinase 1	MAP2K2;MAP2K1	P36507;Q02750	P36507	S	226	S226	CDFGVSGQLIDSMANSFVGTRSYMAPERLQG;CDFGVSGQLIDSMANSFVGTRSYMSPERLQG	1.64859	3.13527
C17orf85_S30	Q53F19_S30	Uncharacterized protein C17orf85	C17orf85	Q53F19	Q53F19	S	30	S30	APAGPALGLPSPEAESGVDRGEPEPMEVEEG	1.64835	3.13474
SUPT6H_T1539	Q7KZ85_T1539	Transcription elongation factor SPT6	SUPT6H	Q7KZ85	Q7KZ85	T	1539	T1539	PSSSSRTRTPASINATPANINLADLTRAVNA	1.6431	3.12337
APC_S1371	P25054_S1371	Adenomatous polyposis coli protein	APC	P25054	P25054	S	1371	S1371	SGAKSPSKSGAQTPKSPPEHYVQETPLMFSR	1.6405	3.11775
SASH1_S813	O94885_S813	SAM and SH3 domain-containing protein 1	SASH1	O94885	O94885	S	813	S813	SCDPPGVTGLNKNRRSLPVSICRSCETLEGP	1.63959	3.11578
FAM134C_S260	Q86VR2_S260	Protein FAM134C	FAM134C	Q86VR2	Q86VR2	S	260	S260	RRALHPERAMDNHSDSEEELAAFCPQLDDST	1.63934	3.11523
MDC1_S329	Q14676_S329	Mediator of DNA damage checkpoint protein 1	MDC1	Q14676	Q14676	S	329	S329	AEVHLERAQPFGFIDSDTDAEEERIPATPVV	1.63839	3.11317
HUWE1_S1395	Q7Z6Z7_S1395	E3 ubiquitin-protein ligase HUWE1	HUWE1	Q7Z6Z7	Q7Z6Z7	S	1395	S1395	AMSLGQDIPMDQRAESPEEVACRKEEEERKA	1.63763	3.11155
TNRC6B_S879	Q9UPQ9_S879	Trinucleotide repeat-containing gene 6B protein	TNRC6B	Q9UPQ9	Q9UPQ9	S	879	S879	PATPKDEEPSGWEEPSPQSISRKMDIDDGTS	1.6374	3.11105
MFAP1_S52	P55081_S52	Microfibrillar-associated protein 1	MFAP1	P55081	P55081	S	52	S52	KRYVSGKRPDYAPMESSDEEDEEFQFIKKAK	1.63684	3.10984
HCFC1_S6	P51610_S6	Host cell factor 1;HCF N-terminal chain 1;HCF N-terminal chain 2;HCF N-terminal chain 3;HCF N-terminal chain 4;HCF N-terminal chain 5;HCF N-terminal chain 6;HCF C-terminal chain 1;HCF C-terminal chain 2;HCF C-terminal chain 3;HCF C-terminal chain 4;HCF C-terminal chain 5;HCF C-terminal chain 6	HCFC1	P51610	P51610	S	6	S6	__________MASAVSPANLPAVLLQPRWKR	1.63652	3.10914
YEATS2_S465	Q9ULM3_S465	YEATS domain-containing protein 2	YEATS2	Q9ULM3	Q9ULM3	S	465	S465	KSFQPITMSCKIVSGSPISTPSPSPLPRTPT	1.63603	3.1081
ACIN1_S490	Q9UKV3_S490	Apoptotic chromatin condensation inducer in the nucleus	ACIN1	Q9UKV3	Q9UKV3	S	490	S490	GGLSPLSSPSDTKAESPAEKVPEESVLPLVQ	1.63286	3.10128
KMT2D_S4849	O14686_S4849	Histone-lysine N-methyltransferase 2D	KMT2D	O14686	O14686	S	4849	S4849	EAEGPGGKEKGLEGKSPDTGPDWLKQFDAVL	1.6312	3.0977
SRFBP1_S264	Q8NEF9_S264	Serum response factor-binding protein 1	SRFBP1	Q8NEF9	Q8NEF9	S	264	S264	GGEEFCEEEKEYFDDSTEERFYKQSSMSEDS	1.63106	3.09741
PABPN1_S95	Q86U42_S95	Polyadenylate-binding protein 2	PABPN1	Q86U42	Q86U42	S	95	S95	PPGAPGPGPGSGAPGSQEEEEEPGLVEGDPG	1.63022	3.0956
CDC26_S42	Q8NHZ8_S42	Anaphase-promoting complex subunit CDC26	CDC26	Q8NHZ8	Q8NHZ8	S	42	S42	ETRKKQKEDVEVVGGSDGEGAIGLSSDPKSR	1.62887	3.09271
PRPF38A_S277	Q8NAV1_S277	Pre-mRNA-splicing factor 38A	PRPF38A	Q8NAV1	Q8NAV1	S	277	S277	SPRRHRSRSRDRRHRSRSKSPGHHRSHRHRS	1.62762	3.09002
MDC1_S495	Q14676_S495	Mediator of DNA damage checkpoint protein 1	MDC1	Q14676	Q14676	S	495	S495	LVRAHSEKDQPPFGDSDDSVEADKSSPGIHL	1.6262	3.08699
MATR3_T134	P43243_T134	Matrin-3	MATR3	P43243	P43243	T	134	T134	ARDLDELSRYPEDKITPENLPQILLQLKRRR	1.62606	3.08668
LIN9_S65	Q5TKA1_S65	Protein lin-9 homolog	LIN9	Q5TKA1	Q5TKA1	S	65	S65	AVEMPFRNSKRSRLFSDEDDRQINTRSPKRN	1.62524	3.08493
USP8_S718	P40818_S718	Ubiquitin carboxyl-terminal hydrolase 8	USP8	P40818	P40818	S	718	S718	PAERDREPSKLKRSYSSPDITQAIQEEEKRK	1.62444	3.08322
RSF1_S1345	Q96T23_S1345	Remodeling and spacing factor 1	RSF1	Q96T23	Q96T23	S	1345	S1345	LPSEQESTKKPYRIESDEEEDFENVGKVGSP	1.62419	3.08269
MKI67_S2466	P46013_S2466	Antigen KI-67	MKI67	P46013	P46013	S	2466	S2466	EESMTDDKITEVSCKSPQPESFKTSRSSKQR	1.62369	3.08162
DENND1B_S654	Q6P3S1_S654	DENN domain-containing protein 1B	DENND1B	Q6P3S1	Q6P3S1	S	654	S654	HGKHLPPSPRKRVSSSGLTDSLFILKEENSN	1.62284	3.07981
BCLAF1_S658	Q9NYF8_S658	Bcl-2-associated transcription factor 1	BCLAF1	Q9NYF8	Q9NYF8	S	658	S658	STRQKSPEIHRRIDISPSTLRKHTRLAGEER	1.62249	3.07907
BRD1_T1051	O95696_T1051	Bromodomain-containing protein 1	BRD1	O95696	O95696	T	1051	T1051	FDRAMNHLSRVHGEPTSDLSDID________	1.62011	3.07398
PRDX3_S199	P30048_S199	Thioredoxin-dependent peroxide reductase, mitochondrial	PRDX3	P30048	P30048	S	199	S199	RGLFIIDPNGVIKHLSVNDLPVGRSVEETLR	1.61764	3.06872
MLLT6_S258	P55198_S258	Protein AF-17	MLLT6	P55198	P55198	S	258	S258	KDKERLKQKHKKRPESPPSILTPPVVPTADK	1.61747	3.06836
CDK18_S87	Q07002_S87	Cyclin-dependent kinase 18	CDK18	Q07002	Q07002	S	87	S87	SPGVQFQRRQNQRRFSMEDVSKRLSLPMDIR	1.61623	3.06573
TAB1_S7	Q15750_S7	TGF-beta-activated kinase 1 and MAP3K7-binding protein 1	TAB1	Q15750	Q15750	S	7	S7	_________MAAQRRSLLQSEQQPSWTDDLP	1.61456	3.06219
ZMYND8_S486	Q9ULU4_S486	Protein kinase C-binding protein 1	ZMYND8	Q9ULU4	Q9ULU4	S	486	S486	KSTASPASTKTGQAGSLSGSPKPFSPQLSAP	1.61287	3.0586
CAAP1_S89	Q9H8G2_S89	Caspase activity and apoptosis inhibitor 1	CAAP1	Q9H8G2	Q9H8G2	S	89	S89	WGGSSVERSERRKRRSTDSSSVSGSLQQETK	1.61272	3.05827
CAAP1_T90	Q9H8G2_T90	Caspase activity and apoptosis inhibitor 1	CAAP1	Q9H8G2	Q9H8G2	T	90	T90	GGSSVERSERRKRRSTDSSSVSGSLQQETKY	1.61272	3.05827
NUMA1_S1757	Q14980_S1757	Nuclear mitotic apparatus protein 1	NUMA1	Q14980	Q14980	S	1757	S1757	PRTQPDGTSVPGEPASPISQRLPPKVESLES	1.61063	3.05386
MCM7_S500	P33993_S500	DNA replication licensing factor MCM7	MCM7	P33993	P33993	S	500	S500	LAAANPAYGRYNPRRSLEQNIQLPAALLSRF	1.60914	3.0507
MARK3_S419	P27448_S419	MAP/microtubule affinity-regulating kinase 3	MARK3	P27448	P27448	S	419	S419	KVQRSVFSSQKQRRYSDHAGPAIPSVVAYPK	1.60807	3.04843
KIF1A_S1337	Q12756_S1337	Kinesin-like protein KIF1A	KIF1A	Q12756	Q12756	S	1337	S1337	TGVYELSLCHVADAGSPGMQRRRRRVLDTSV	1.60625	3.04459
SRRM2_S2121	Q9UQ35_S2121	Serine/arginine repetitive matrix protein 2	SRRM2	Q9UQ35	Q9UQ35	S	2121	S2121	PVALNSSRMSCFSRPSMSPTPLDRCRSPGML	1.60621	3.04451
SRRM2_S2123	Q9UQ35_S2123	Serine/arginine repetitive matrix protein 2	SRRM2	Q9UQ35	Q9UQ35	S	2123	S2123	ALNSSRMSCFSRPSMSPTPLDRCRSPGMLEP	1.60621	3.04451
SCNM1_S183	Q9BWG6_S183	Sodium channel modifier 1	SCNM1	Q9BWG6	Q9BWG6	S	183	S183	PQAEESATVSAPAPMSPTRRRALDHYLTLRS	1.60596	3.04399
UTP3_S37	Q9NQZ2_S37	Something about silencing protein 10	UTP3	Q9NQZ2	Q9NQZ2	S	37	S37	PTLTDENGDDLGLPPSPGDTSYYQDQVDDFH	1.60511	3.04219
NSUN2_S473	Q08J23_S473	tRNA (cytosine(34)-C(5))-methyltransferase	NSUN2	Q08J23	Q08J23	S	473	S473	ADLTEGKPTDPSKLESPSFTGTGDTEIAHAT	1.60281	3.03735
ILF3_S190	Q12906_S190	Interleukin enhancer-binding factor 3	ILF3	Q12906	Q12906	S	190	S190	VVREEMEKVLAGETLSVNDPPDVLDRQKCLA	1.60261	3.03693
TPR_S1185	P12270_S1185	Nucleoprotein TPR	TPR	P12270	P12270	S	1185	S1185	VVASVKEGVQGPLNVSLSEEGKSQEQILEIL	1.59954	3.03047
DOCK7_S910	Q96N67_S910	Dedicator of cytokinesis protein 7	DOCK7	Q96N67	Q96N67	S	910	S910	RSLSNSNPDISGTPTSPDDEVRSIIGSKGLD	1.5991	3.02954
TBC1D25_S140	Q3MII6_S140	TBC1 domain family member 25	TBC1D25	Q3MII6	Q3MII6	S	140	S140	RPSEDSPLLEDWDIISPKDVIGSDVLLAEKR	1.59821	3.02768
ATXN1L_S62	P0C7T5_S62	Ataxin-1-like	ATXN1L	P0C7T5	P0C7T5	S	62	S62	RGVVVAGQSQAGARVSLGGDGAEAITGLTVD	1.59796	3.02714
FAM208A_S1651	Q9UK61_S1651	Protein FAM208A	FAM208A	Q9UK61	Q9UK61	S	1651	S1651	NYFLSAYTESLDRDKSPPPLSWGKSDSSRPY	1.59676	3.02463
NOP58_S502	Q9Y2X3_S502	Nucleolar protein 58	NOP58	Q9Y2X3	Q9Y2X3	S	502	S502	KKKRGKKKHIKEEPLSEEEPCTSTAIASPEK	1.59629	3.02364
GPATCH2L_S447	Q9NWQ4_S447	G patch domain-containing protein 2-like	GPATCH2L	Q9NWQ4	Q9NWQ4	S	447	S447	MDAVEPTTPASQAPKSPSSEWLVRTSAAEKA	1.59465	3.02022
ACLY_S1100	P53396_S1100	ATP-citrate synthase	ACLY	P53396	P53396	S	1100	S1100	RHPWDDISYVLPEHMSM______________	1.59463	3.02016
PNN_S443	Q9H307_S443	Pinin	PNN	Q9H307	Q9H307	S	443	S443	EMEFEIEPDKECKSLSPGKENVSALDMEKES	1.59113	3.01285
DYNC1LI1_S516	Q9Y6G9_S516	Cytoplasmic dynein 1 light intermediate chain 1	DYNC1LI1	Q9Y6G9	Q9Y6G9	S	516	S516	RITRKPVTVSPTTPTSPTEGEAS________	1.59037	3.01128
CCDC88C_S1547	Q9P219_S1547	Protein Daple	CCDC88C	Q9P219	Q9P219	S	1547	S1547	STPIARHPGRTKGYNSDDNLCEPSLEFEVPN	1.58968	3.00982
SAMHD1_S33	Q9Y3Z3_S33	Deoxynucleoside triphosphate triphosphohydrolase SAMHD1	SAMHD1	Q9Y3Z3	Q9Y3Z3	S	33	S33	SPRTPSNTPSAEADWSPGLELHPDYKTWGPE	1.58729	3.00485
SON_S2011	P18583_S2011	Protein SON	SON	P18583	P18583	S	2011	S2011	SRRRRSRSVVRRRSFSISPVRLRRSRTPLRR	1.58679	3.0038
PTPN13_S1082	Q12923_S1082	Tyrosine-protein phosphatase non-receptor type 13	PTPN13	Q12923	Q12923	S	1082	S1082	SQVPLKENDVLHKRWSIVSSPEREITLVNLK	1.58635	3.00288
SRSF10_S131	O75494_S131	Serine/arginine-rich splicing factor 10	SRSF10	O75494	O75494	S	131	S131	YRRSRSRSYERRRSRSRSFDYNYRRSYSPRN	1.5844	2.99882
MPHOSPH10_S171	O00566_S171	U3 small nucleolar ribonucleoprotein protein MPP10	MPHOSPH10	O00566	O00566	S	171	S171	SKSDLRKSPVFSDEDSDLDFDISKLEQQSKV	1.58395	2.9979
TP53_S6	P04637_S6	Cellular tumor antigen p53	TP53	P04637	P04637	S	6	S6	__________MEEPQSDPSVEPPLSQETFSD	1.58257	2.99503
HSP90AA1;HSP90AA2P;HSP90AB4P;HSP90AB1;HSP90AB3P;HSP90AB2P_S58	P07900_S58	Heat shock protein HSP 90-alpha;Heat shock protein HSP 90-alpha A2;Putative heat shock protein HSP 90-beta 4;Heat shock protein HSP 90-beta;Putative heat shock protein HSP 90-beta-3;Putative heat shock protein HSP 90-beta 2	HSP90AA1;HSP90AA2P;HSP90AB4P;HSP90AB1;HSP90AB3P;HSP90AB2P	P07900;Q14568;Q58FF6;P08238;Q58FF7;Q58FF8	P07900	S	58	S58	LISNASDALDKIRYESLTDPSKLDSGKELKI;LISNSSDALDKIRYESLTDPSKLDSGKELHI	1.58247	2.99483
SOWAHA_S260	Q2M3V2_S260	Ankyrin repeat domain-containing protein SOWAHA	SOWAHA	Q2M3V2	Q2M3V2	S	260	S260	EEPSPRSSPLLLRRLSVEESGLGLGLGPGRS	1.58237	2.9946
SUPT6H_T1523	Q7KZ85_T1523	Transcription elongation factor SPT6	SUPT6H	Q7KZ85	Q7KZ85	T	1523	T1523	FRWFKDHYQDPVPGITPSSSSRTRTPASINA	1.58114	2.99206
CHEK1_S280	O14757_S280	Serine/threonine-protein kinase Chk1	CHEK1	O14757	O14757	S	280	S280	YNKPLKKGAKRPRVTSGGVSESPSGFSKHIQ	1.58093	2.99164
UTP14A_S405	Q9BVJ6_S405	U3 small nucleolar RNA-associated protein 14 homolog A	UTP14A	Q9BVJ6	Q9BVJ6	S	405	S405	QEDPEQLPELEAHGVSESEGEERPVAEEEIL	1.5781	2.98576
AAK1_S637	Q2M2I8_S637	AP2-associated protein kinase 1	AAK1	Q2M2I8	Q2M2I8	S	637	S637	PSSPKTQRAGHRRILSDVTHSAVFGVPASKS	1.57768	2.98489
AEBP2_S390	Q6ZN18_S390	Zinc finger protein AEBP2	AEBP2	Q6ZN18	Q6ZN18	S	390	S390	AGMNKRRKLKNKRRRSLPRPHDFFDAQTLDA	1.57731	2.98413
NELFE_S51	P18615_S51	Negative elongation factor E	NELFE	P18615	P18615	S	51	S51	SSSSTTSQGGVKRSLSEQPVMDTATATEQAK	1.57623	2.9819
ZC3H11A_S758	O75152_S758	Zinc finger CCCH domain-containing protein 11A	ZC3H11A	O75152	O75152	S	758	S758	SGPSSSQMSMKTRRLSSASTGKPPLSVEDDF	1.57569	2.98078
NCOA5_S6	Q9HCD5_S6	Nuclear receptor coactivator 5	NCOA5	Q9HCD5	Q9HCD5	S	6	S6	__________MNTAPSRPSPTRRDPYGFGDS	1.57548	2.98034
SMARCAD1_S146	Q9H4L7_S146	SWI/SNF-related matrix-associated actin-dependent regulator of chromatin subfamily A containing DEAD/H box 1	SMARCAD1	Q9H4L7	Q9H4L7	S	146	S146	ESQGLPTMARRNDDISELEDLSELEDLKDAK	1.57465	2.97863
KAT6A_S1090	Q92794_S1090	Histone acetyltransferase KAT6A	KAT6A	Q92794	Q92794	S	1090	S1090	DENELFPREYFRRLSSQDVLRCQSSSKRKSK	1.57413	2.97756
MAP1A_S1069	P78559_S1069	Microtubule-associated protein 1A;MAP1A heavy chain;MAP1 light chain LC2	MAP1A	P78559	P78559	S	1069	S1069	EEGTLEKEEKVPPPRSPQAQEAPVNIDEGLT	1.57284	2.97489
LCP1_S257	P13796_S257	Plastin-2	LCP1	P13796	P13796	S	257	S257	LSRNEALIALLREGESLEDLMKLSPEELLLR	1.57183	2.97282
SPEN_T2460	Q96T58_T2460	Msx2-interacting protein	SPEN	Q96T58	Q96T58	T	2460	T2460	QARFRVHSIIESDPVTPPSDPSIPIPTLPSV	1.57174	2.97262
RBM15_T568	Q96T37_T568	Putative RNA-binding protein 15	RBM15	Q96T37	Q96T37	T	568	T568	FGHRAPDPLRGARDRTPPLLYRDRDRDLYPD	1.56929	2.96759
SMARCA4_S1382	P51532_S1382	Transcription activator BRG1	SMARCA4	P51532	P51532	S	1382	S1382	FGRGSRHRKEVDYSDSLTEKQWLKAIEEGTL	1.56778	2.96448
FOXO3_S280	O43524_S280	Forkhead box protein O3	FOXO3	O43524	O43524	S	280	S280	GRAAKKKAALQTAPESADDSPSQLSKWPGSP	1.56778	2.96447
LAS1L_S523	Q9Y4W2_S523	Ribosomal biogenesis protein LAS1L	LAS1L	Q9Y4W2	Q9Y4W2	S	523	S523	TQSGENSLVQEGSEASPIGKSPYTLDSLYWS	1.56703	2.96294
SCAF1_S734	Q9H7N4_S734	Splicing factor, arginine/serine-rich 19	SCAF1	Q9H7N4	Q9H7N4	S	734	S734	SPAPASSPKREVLYDSEGLSGEERGGKSSQK	1.56592	2.96067
RBM12B_S278	Q8IXT5_S278	RNA-binding protein 12B	RBM12B	Q8IXT5	Q8IXT5	S	278	S278	HFRKRSHSKSPRRTRSRSPLGFYVHLKNLSL	1.56504	2.95885
DMXL1_S1896	Q9Y485_S1896	DmX-like protein 1	DMXL1	Q9Y485	Q9Y485	S	1896	S1896	MPKVIKKTRPFYRASSFLDTSKDCSPSSPLK	1.56464	2.95803
NPM1_S10	P06748_S10	Nucleophosmin	NPM1	P06748	P06748	S	10	S10	______MEDSMDMDMSPLRPQNYLFGCELKA	1.56431	2.95736
RPL3_S304	P39023_S304	60S ribosomal protein L3	RPL3	P39023	P39023	S	304	S304	QGYLIKDGKLIKNNASTDYDLSDKSINPLGG	1.56308	2.95483
CREBBP_S121	Q92793_S121	CREB-binding protein	CREBBP	Q92793	Q92793	S	121	S121	QPNSANMASLSAMGKSPLSQGDSSAPSLPKQ	1.56151	2.95163
ZNF579_T482	Q8NAF0_T482	Zinc finger protein 579	ZNF579	Q8NAF0	Q8NAF0	T	482	T482	LERAAALQALQAQAPTSPPPPPPPLKAEQEE	1.56105	2.95068
RBMX;RBMXL1_S208	P38159_S208	RNA-binding motif protein, X chromosome;RNA-binding motif protein, X chromosome, N-terminally processed;RNA binding motif protein, X-linked-like-1	RBMX;RBMXL1	P38159;Q96E39	P38159	S	208	S208	PPRREPLPSRRDVYLSPRDDGYSTKDSYSSR	1.55912	2.94674
RBM15_S700	Q96T37_S700	Putative RNA-binding protein 15	RBM15	Q96T37	Q96T37	S	700	S700	NSDNDRSSRLLLERPSPIRDRRGSLEKSQGD	1.55782	2.94408
RCOR1_S260	Q9UKL0_S260	REST corepressor 1	RCOR1	Q9UKL0	Q9UKL0	S	260	S260	VMDRHARKQKREREESEDELEEANGNNPIDI	1.55599	2.94036
ATG16L1_S269	Q676U5_S269	Autophagy-related protein 16-1	ATG16L1	Q676U5	Q676U5	S	269	S269	TSPVRAISRAATKRLSQPAGGLLDSITNIFG	1.55435	2.93702
WDR75_S796	Q8IWA0_S796	WD repeat-containing protein 75	WDR75	Q8IWA0	Q8IWA0	S	796	S796	DSDEENDFTEKVQDTSNTGLGEDIIHQLSKS	1.55395	2.9362
PAK1_S144	Q13153_S144	Serine/threonine-protein kinase PAK 1	PAK1	Q13153	Q13153	S	144	S144	EFYNSKKTSNSQKYMSFTDKSAEDYNSSNAL	1.55384	2.93598
AATF_S203	Q9NY61_S203	Protein AATF	AATF	Q9NY61	Q9NY61	S	203	S203	DSQGESEEDRAGDRNSEDDGVVMTFSSVKVS	1.55267	2.9336
NF1_S2543	P21359_S2543	Neurofibromin;Neurofibromin truncated	NF1	P21359	P21359	S	2543	S2543	QPSQANTKKLLGTRKSFDHLISDTKAPKRQE	1.55263	2.93351
CHRM3_S413	P20309_S413	Muscarinic acetylcholine receptor M3	CHRM3	P20309	P20309	S	413	S413	MVDLERKADKLQAQKSVDDGGSFPKSFSKLP	1.55075	2.9297
YWHAZ_S99	P63104_S99	14-3-3 protein zeta/delta	YWHAZ	P63104	P63104	S	99	S99	EKIETELRDICNDVLSLLEKFLIPNASQAES	1.54833	2.92479
TGIF2_S4	Q9GZN2_S4	Homeobox protein TGIF2	TGIF2	Q9GZN2	Q9GZN2	S	4	S4	____________MSDSDLGEDEGLLSLAGKR	1.54788	2.92387
FCHO2_S496	Q0JRZ9_S496	F-BAR domain only protein 2	FCHO2	Q0JRZ9	Q0JRZ9	S	496	S496	NEIPRPFSPPVTSNTSPPPAAPLARAESSSS	1.54681	2.92169
SLTM_S551	Q9NWH9_S551	SAFB-like transcription modulator	SLTM	Q9NWH9	Q9NWH9	S	551	S551	TSESIKKSEEKKRISSKSPGHMVILDQTKGD	1.54608	2.92022
CRTC2_S436	Q53ET0_S436	CREB-regulated transcription coactivator 2	CRTC2	Q53ET0	Q53ET0	S	436	S436	PGASPHHRRVPLSPLSLLAGPADARRSQQQL	1.54604	2.92014
HSPA4_S393	P34932_S393	Heat shock 70 kDa protein 4	HSPA4	P34932	P34932	S	393	S393	LQCAILSPAFKVREFSITDVVPYPISLRWNS	1.54381	2.91564
BRIX1_S261	Q8TDN6_S261	Ribosome biogenesis protein BRX1 homolog	BRIX1	Q8TDN6	Q8TDN6	S	261	S261	GSFGGPTLYENPHYQSPNMHRRVIRSITAAK	1.54325	2.9145
RABL6_S425	Q3YEC7_S425	Rab-like protein 6	RABL6	Q3YEC7	Q3YEC7	S	425	S425	ARDEKKVGAKAAQQDSDSDGEALGGNPMVAG	1.5428	2.9136
CHAMP1_S436	Q96JM3_S436	Chromosome alignment-maintaining phosphoprotein 1	CHAMP1	Q96JM3	Q96JM3	S	436	S436	KPGPPLSPEIRSPAGSPELRKPSGSPDLWKL	1.54275	2.9135
FAM208A_S1103	Q9UK61_S1103	Protein FAM208A	FAM208A	Q9UK61	Q9UK61	S	1103	S1103	IIIKASAKGGNLPPVSPNDSGAKIASNPLER	1.54126	2.91049
RNF213_S2273	Q63HN8_S2273	E3 ubiquitin-protein ligase RNF213	RNF213	Q63HN8	Q63HN8	S	2273	S2273	MARDFATPSLHTSDQSPGKHMVTMDGVREED	1.54115	2.91026
ZFP36L2_S448	P47974_S448	Zinc finger protein 36, C3H1 type-like 2	ZFP36L2	P47974	P47974	S	448	S448	LPRRLSDSPVFDAPPSPPDSLSDRDSYLSGS	1.54023	2.90841
EPS8_S685	Q12929_S685	Epidermal growth factor receptor kinase substrate 8	EPS8	Q12929	Q12929	S	685	S685	RDSQRHKQLPVDRRKSQMEEVQDELIHRLTI	1.53736	2.90262
LEO1_S10	Q8WVC0_S10	RNA polymerase-associated protein LEO1	LEO1	Q8WVC0	Q8WVC0	S	10	S10	______MADMEDLFGSDADSEAERKDSDSGS	1.53559	2.89906
THRAP3_S575	Q9Y2W1_S575	Thyroid hormone receptor-associated protein 3	THRAP3	Q9Y2W1	Q9Y2W1	S	575	S575	SFSITREAQVNVRMDSFDEDLARPSGLLAQE	1.53383	2.89553
ASXL2_S834	Q76L83_S834	Putative Polycomb group protein ASXL2	ASXL2	Q76L83	Q76L83	S	834	S834	SHPQGPSSCRQEKAPSPTGPALISGASPVHC	1.53361	2.8951
SCAF11_S608	Q99590_S608	Protein SCAF11	SCAF11	Q99590	Q99590	S	608	S608	TEHKDFTLKTEELIESPKLESSEGEIIQTVD	1.53337	2.89461
CDK14_S95	O94921_S95	Cyclin-dependent kinase 14	CDK14	O94921	O94921	S	95	S95	FDPFEKPANQVKRVHSENNACINFKTSSTGK	1.53151	2.89089
RAI1_S1358	Q7Z5J4_S1358	Retinoic acid-induced protein 1	RAI1	Q7Z5J4	Q7Z5J4	S	1358	S1358	KFACKAPGASPGNPLSPSLSDKDRGLKGAGG	1.53093	2.88971
GSE1_S572	Q14687_S572	Genetic suppressor element 1	GSE1	Q14687	Q14687	S	572	S572	GRDPPQHFGGPPPLISPKPQLHAAPTALWNP	1.5306	2.88906
ZNF638_S1667	Q14966_S1667	Zinc finger protein 638	ZNF638	Q14966	Q14966	S	1667	S1667	DDCISHSEPKDVTVLSVAEEQDLLKQERLVT	1.5296	2.88706
CHAMP1_S432	Q96JM3_S432	Chromosome alignment-maintaining phosphoprotein 1	CHAMP1	Q96JM3	Q96JM3	S	432	S432	PELRKPGPPLSPEIRSPAGSPELRKPSGSPD	1.52847	2.88479
MKI67_S1679	P46013_S1679	Antigen KI-67	MKI67	P46013	P46013	S	1679	S1679	TEPTGDGKSMKAFMESPKQILDSAASLTGSK	1.52731	2.88247
SRRM1_S234	Q8IYB3_S234	Serine/arginine repetitive matrix protein 1	SRRM1	Q8IYB3	Q8IYB3	S	234	S234	KTPELPEPSVKVKEPSVQEATSTSDILKVPK	1.5256	2.87906
SLC1A5_S503	Q15758_S503	Neutral amino acid transporter B(0)	SLC1A5	Q15758	Q15758	S	503	S503	RTESRSTEPELIQVKSELPLDPLPVPTEEGN	1.52519	2.87824
SCAF4_S154	O95104_S154	Splicing factor, arginine/serine-rich 15	SCAF4	O95104	O95104	S	154	S154	SNAAPVAENVTNNEGSPPPPVKVSSEPPTQA	1.52213	2.87215
PRPF4B_S366	Q13523_S366	Serine/threonine-protein kinase PRP4 homolog	PRPF4B	Q13523	Q13523	S	366	S366	KRRSLSPKPRDKSRRSRSPLLNDRRSKQSKS	1.52044	2.86879
PRPF4B_S368	Q13523_S368	Serine/threonine-protein kinase PRP4 homolog	PRPF4B	Q13523	Q13523	S	368	S368	RSLSPKPRDKSRRSRSPLLNDRRSKQSKSPS	1.52044	2.86879
MARCKS_S118	P29966_S118	Myristoylated alanine-rich C-kinase substrate	MARCKS	P29966	P29966	S	118	S118	VEKEAPAEGEAAEPGSPTAAEGEAASAASST	1.518	2.86393
THRAP3_S377	Q9Y2W1_S377	Thyroid hormone receptor-associated protein 3	THRAP3	Q9Y2W1	Q9Y2W1	S	377	S377	QKQTNTDKEKIKEKGSFSDTGLGDGKMKSDS	1.51631	2.86058
PPIG_S356	Q13427_S356	Peptidyl-prolyl cis-trans isomerase G	PPIG	Q13427	Q13427	S	356	S356	YRTPSRSRSRDRFRRSETPPHWRQEMQRAQR	1.51508	2.85814
ZC3H18_S532	Q86VM9_S532	Zinc finger CCCH domain-containing protein 18	ZC3H18	Q86VM9	Q86VM9	S	532	S532	DPWRRSKSPKKKLGVSVSPSRARRRRKTSAS	1.51296	2.85396
DKC1_S513	O60832_S513	H/ACA ribonucleoprotein complex subunit 4	DKC1	O60832	O60832	S	513	S513	KKKKKKKKAKEVELVSE______________	1.51231	2.85266
LIG1_S47	P18858_S47	DNA ligase 1	LIG1	P18858	P18858	S	47	S47	EPPPKAALKEWNGVVSESDSPVKRPGRKAAR	1.51222	2.85249
WDR33_S1219	Q9C0J8_S1219	pre-mRNA 3' end processing protein WDR33	WDR33	Q9C0J8	Q9C0J8	S	1219	S1219	PPHDGHSPASRERSSSLQGMDMASLPPRKRP	1.51157	2.85121
SCAF1_S965	Q9H7N4_S965	Splicing factor, arginine/serine-rich 19	SCAF1	Q9H7N4	Q9H7N4	S	965	S965	CSQAAGTKGAEETSWSGEERAAKVPSTPPPK	1.51128	2.85062
ACIN1_S478	Q9UKV3_S478	Apoptotic chromatin condensation inducer in the nucleus	ACIN1	Q9UKV3	Q9UKV3	S	478	S478	ELLVSQHTVQLVGGLSPLSSPSDTKAESPAE	1.51025	2.8486
NISCH_S1284	Q9Y2I1_S1284	Nischarin	NISCH	Q9Y2I1	Q9Y2I1	S	1284	S1284	LQHLMVVLSSLERTPSPEPVDKDFYSEFGNK	1.50987	2.84785
NFATC2IP_S84	Q8NCF5_S84	NFATC2-interacting protein	NFATC2IP	Q8NCF5	Q8NCF5	S	84	S84	DEVEVEPPEPPGPVASRDNSNSDSEGEDRRP	1.50978	2.84767
NFIX_S280	Q14938_S280	Nuclear factor 1 X-type	NFIX	Q14938	Q14938	S	280	S280	SITSPPSTSTTKRPKSIDDSEMESPVDDVFY	1.50896	2.84605
RTF1_S697	Q92541_S697	RNA polymerase-associated protein RTF1 homolog	RTF1	Q92541	Q92541	S	697	S697	ITSKAPPAKDGAPRRSLNLEDYKKRRGLI__	1.50799	2.84414
HUWE1_S1907	Q7Z6Z7_S1907	E3 ubiquitin-protein ligase HUWE1	HUWE1	Q7Z6Z7	Q7Z6Z7	S	1907	S1907	CIRIALPAPRGSGTASDDEFENLRIKGPNAV	1.50751	2.84318
DTNBP1_S321	Q96EV8_S321	Dysbindin	DTNBP1	Q96EV8	Q96EV8	S	321	S321	ATRDISEGGESPVVQSDEEEVQVDTALATSH	1.50648	2.84116
VIM_S412	P08670_S412	Vimentin	VIM	P08670	P08670	S	412	S412	IATYRKLLEGEESRISLPLPNFSSLNLRETN	1.50607	2.84035
SON_S1769	P18583_S1769	Protein SON	SON	P18583	P18583	S	1769	S1769	GPLLASDVGRDRSAASPVVSSMPERASESSS	1.50379	2.83586
BUD13_S325	Q9BRD0_S325	BUD13 homolog	BUD13	Q9BRD0	Q9BRD0	S	325	S325	LSFPKNSKYEYDPDISPPRKKQAKSHFGDKK	1.50273	2.83378
IL6ST_S667	P40189_S667	Interleukin-6 receptor subunit beta	IL6ST	P40189	P40189	S	667	S667	WPNVPDPSKSHIAQWSPHTPPRHNFNSKDQM	1.50041	2.82923
TPX2_S738	Q9ULW0_S738	Targeting protein for Xklp2	TPX2	Q9ULW0	Q9ULW0	S	738	S738	GLEIKSSDQPLTVPVSPKFSTRFHC______	1.49843	2.82535
PKP2_S151	Q99959_S151	Plakophilin-2	PKP2	Q99959	Q99959	S	151	S151	VEERSLRHPLRRLEISPDSSPERAHYTHSDY	1.49672	2.822
PSMB2_S195	P49721_S195	Proteasome subunit beta type-2	PSMB2	P49721	P49721	S	195	S195	VRIIDKNGIHDLDNISFPKQGS_________	1.49405	2.81678
BAP18_S110	Q8IXM2_S110	Chromatin complexes subunit BAP18	BAP18	Q8IXM2	Q8IXM2	S	110	S110	ESPKKGPKKVASGVLSPPPAAPPPSSSSVPE	1.49333	2.81538
SCAF11_S771	Q99590_S771	Protein SCAF11	SCAF11	Q99590	Q99590	S	771	S771	NMPSSDLADEKVETVSQPSESPKDTIDKTKK	1.49184	2.81248
CDK17_S137	Q00537_S137	Cyclin-dependent kinase 17	CDK17	Q00537	Q00537	S	137	S137	SPTGVCLRNRIHRRISMEDLNKRLSLPADIR	1.49184	2.81247
ACIN1_S1004	Q9UKV3_S1004	Apoptotic chromatin condensation inducer in the nucleus	ACIN1	Q9UKV3	Q9UKV3	S	1004	S1004	VSITIDDPVRTAQVPSPPRGKISNIVHISNL	1.489	2.80694
NOC2L_S673	Q9Y3T9_S673	Nucleolar complex protein 2 homolog	NOC2L	Q9Y3T9	Q9Y3T9	S	673	S673	DEDRKQFKDLFDLNSSEEDDTEGFSERGILR	1.48761	2.80425
C1orf226_S222	A1L170_S222	Uncharacterized protein C1orf226	C1orf226	A1L170	A1L170	S	222	S222	SQDESKLKMTECRRASSPSLIERNGFKLSLS	1.48499	2.79914
BMS1_S639	Q14692_S639	Ribosome biogenesis protein BMS1 homolog	BMS1	Q14692	Q14692	S	639	S639	SSGQKLGPQNFIDETSDIENLLKEEEDYKEE	1.48348	2.79623
SF3B1_T434	O75533_T434	Splicing factor 3B subunit 1	SF3B1	O75533	O75533	T	434	T434	AGYVPIRTPARKLTATPTPLGGMTGFHMQTE	1.48233	2.79399
SF3B1_T436	O75533_T436	Splicing factor 3B subunit 1	SF3B1	O75533	O75533	T	436	T436	YVPIRTPARKLTATPTPLGGMTGFHMQTEDR	1.48233	2.79399
PSEN1_S366	P49768_S366	Presenilin-1;Presenilin-1 NTF subunit;Presenilin-1 CTF subunit;Presenilin-1 CTF12	PSEN1	P49768	P49768	S	366	S366	HRSTPESRAAVQELSSSILAGEDPEERGVKL	1.48024	2.78995
BAD_S99	Q92934_S99	Bcl2-associated agonist of cell death	BAD	Q92934	Q92934	S	99	S99	EGMGEEPSPFRGRSRSAPPNLWAAQRYGREL	1.47728	2.78424
DNAJC5_S10	Q9H3Z4_S10	DnaJ homolog subfamily C member 5	DNAJC5	Q9H3Z4	Q9H3Z4	S	10	S10	______MADQRQRSLSTSGESLYHVLGLDKN	1.47659	2.78291
RRP15_S11	Q9Y3B9_S11	RRP15-like protein	RRP15	Q9Y3B9	Q9Y3B9	S	11	S11	_____MAAAAPDSRVSEEENLKKTPKKKMKM	1.4757	2.78118
OSBP_S193	P22059_S193	Oxysterol-binding protein 1	OSBP	P22059	P22059	S	193	S193	LAKAKAVKMLAESDESGDEESVSQTDKTELQ	1.4743	2.77849
PAPOLG_S525	Q9BWT3_S525	Poly(A) polymerase gamma	PAPOLG	Q9BWT3	Q9BWT3	S	525	S525	SDVNRSSGGLQSKRLSLDSSCLDSSRDTDNG	1.47234	2.77471
DEK_S51	P35659_S51	Protein DEK	DEK	P35659	P35659	S	51	S51	EDEDDEEEEEEEKEKSLIVEGKREKKKVERL	1.47127	2.77266
CHAMP1_S405	Q96JM3_S405	Chromosome alignment-maintaining phosphoprotein 1	CHAMP1	Q96JM3	Q96JM3	S	405	S405	WKSGPPELRKTAPTLSPEHWKAVPPVSPELR	1.47122	2.77256
KIAA1462_S757	Q9P266_S757	Junctional protein associated with coronary artery disease	KIAA1462	Q9P266	Q9P266	S	757	S757	KQRPSARNLKGHRSLSPSSNSAFSRTSLSVD	1.47059	2.77136
BOD1L1_S2128	Q8NFC6_S2128	Biorientation of chromosomes in cell division protein 1-like 1	BOD1L1	Q8NFC6	Q8NFC6	S	2128	S2128	EEFEAPMPSAVSGDDSQLTASRSEEKDECAM	1.47014	2.77048
MDM2_S166	Q00987_S166	E3 ubiquitin-protein ligase Mdm2	MDM2	Q00987	Q00987	S	166	S166	HLVSRPSTSSRRRAISETEENSDELSGERQR	1.46959	2.76943
NFATC1_S359	O95644_S359	Nuclear factor of activated T-cells, cytoplasmic 1	NFATC1	O95644	O95644	S	359	S359	PSVALKVEPVGEDLGSPPPPADFAPEDYSSF	1.46882	2.76796
BCLAF1_S198	Q9NYF8_S198	Bcl-2-associated transcription factor 1	BCLAF1	Q9NYF8	Q9NYF8	S	198	S198	SQEEPKDTFEHDPSESIDEFNKSSATSGDIW	1.46733	2.76509
NFIC_S333	P08651_S333	Nuclear factor 1 C-type	NFIC	P08651	P08651	S	333	S333	EGGISSPVKKTEMDKSPFNSPSPQDSPRLSS	1.46732	2.76508
PITPNM1_S593	O00562_S593	Membrane-associated phosphatidylinositol transfer protein 1	PITPNM1	O00562	O00562	S	593	S593	SANAGTGSRGSSRRGSMNNELLSPEFGPVRD	1.46659	2.76367
PITPNM1_S600	O00562_S600	Membrane-associated phosphatidylinositol transfer protein 1	PITPNM1	O00562	O00562	S	600	S600	SRGSSRRGSMNNELLSPEFGPVRDPLADGVE	1.46659	2.76367
WDR62_S1228	O43379_S1228	WD repeat-containing protein 62	WDR62	O43379	O43379	S	1228	S1228	MEATASSRARISRSISLGDSEGPIVATLAQP	1.46466	2.75999
TMEM230_S23	Q96A57_S23	Transmembrane protein 230	TMEM230	Q96A57	Q96A57	S	23	S23	LATGIPSSKVKYSRLSSTDDGYIDLQFKKTP	1.4642	2.75911
IFT43_S78	Q96FT9_S78	Intraflagellar transport protein 43 homolog	IFT43	Q96FT9	Q96FT9	S	78	S78	WAGDSVKASKFRRKASEEIEDFRLRPQSLNG	1.46261	2.75607
BCLAF1_S222	Q9NYF8_S222	Bcl-2-associated transcription factor 1	BCLAF1	Q9NYF8	Q9NYF8	S	222	S222	ATSGDIWPGLSAYDNSPRSPHSPSPIATPPS	1.46195	2.75481
BEND3_S379	Q5T5X7_S379	BEN domain-containing protein 3	BEND3	Q5T5X7	Q5T5X7	S	379	S379	DPGHFLDNKDQEEALSLDRSSTIASDHVVDT	1.4619	2.75471
CDC42EP4_S174	Q9H3Q1_S174	Cdc42 effector protein 4	CDC42EP4	Q9H3Q1	Q9H3Q1	S	174	S174	TEEAVPRRNGAAGPHSPDPLLDEQAFGDLTD	1.46167	2.75427
YBX3_S370	P16989_S370	Y-box-binding protein 3	YBX3	P16989	P16989	S	370	S370	GEAPTENPAPPTQQSSAE_____________	1.45847	2.74816
BCLAF1_S196	Q9NYF8_S196	Bcl-2-associated transcription factor 1	BCLAF1	Q9NYF8	Q9NYF8	S	196	S196	SKSQEEPKDTFEHDPSESIDEFNKSSATSGD	1.45704	2.74545
DOK1_S291	Q99704_S291	Docking protein 1	DOK1	Q99704	Q99704	S	291	S291	EGKLPSPPGPQELLDSPPALYAEPLDSLRIA	1.45686	2.74511
PSME3_S24	P61289_S24	Proteasome activator complex subunit 3	PSME3	P61289	P61289	S	24	S24	QEVKLKVDSFRERITSEAEDLVANFFPKKLL	1.45562	2.74274
RASAL2_S16	Q9UJF2_S16	Ras GTPase-activating protein nGAP	RASAL2	Q9UJF2	Q9UJF2	S	16	S16	MQTPEVPAERSPRRRSISGTSTSEKPNSMDT	1.4554	2.74232
KMT2A_S3036	Q03164_S3036	Histone-lysine N-methyltransferase 2A;MLL cleavage product N320;MLL cleavage product C180	KMT2A	Q03164	Q03164	S	3036	S3036	DLTRNSSTPGLQVPVSPTVPIQNQKYVPNST	1.45098	2.73393
DSP_S2209	P15924_S2209	Desmoplakin	DSP	P15924	P15924	S	2209	S2209	PHTGLLLLSVQKRSMSFQGIRQPVTVTELVD	1.45058	2.73317
SF3B1_T326	O75533_T326	Splicing factor 3B subunit 1	SF3B1	O75533	O75533	T	326	T326	AETPRTDRGGDSIGETPTPGASKRKSRWDET	1.45002	2.73213
SF3B1_T328	O75533_T328	Splicing factor 3B subunit 1	SF3B1	O75533	O75533	T	328	T328	TPRTDRGGDSIGETPTPGASKRKSRWDETPA	1.45002	2.73213
DIEXF_T152	Q68CQ4_T152	Digestive organ expansion factor homolog	DIEXF	Q68CQ4	Q68CQ4	T	152	T152	PEGKEDGEEPPGTSQTSPEEFTDAKHESLFS	1.44994	2.73196
CUX1_S1215	P39880_S1215	Homeobox protein cut-like 1	CUX1	P39880	P39880	S	1215	S1215	DMKRMEKKAYMKRRHSSVSDSQPCEPPSVGT	1.44717	2.72673
SCAF1_S498	Q9H7N4_S498	Splicing factor, arginine/serine-rich 19	SCAF1	Q9H7N4	Q9H7N4	S	498	S498	RRKILTQRRERYRQRSPSPAPAPAPAAAAGP	1.44702	2.72643
PHF2_S882	O75151_S882	Lysine-specific demethylase PHF2	PHF2	O75151	O75151	S	882	S882	DACFKDSDYVYPSLESDEDNPIFKSRSKKRK	1.44629	2.72506
LARP1_S548	Q6PKG0_S548	La-related protein 1	LARP1	Q6PKG0	Q6PKG0	S	548	S548	EEVSNLKTLPKGLSASLPDLDSENWIEVKKR	1.44592	2.72436
TJP2_S130	Q9UDY2_S130	Tight junction protein ZO-2	TJP2	Q9UDY2	Q9UDY2	S	130	S130	VVKRPRKVQVAALQASPPLDQDDRAFEVMDE	1.44444	2.72157
MAPK1_Y187	P28482_Y187	Mitogen-activated protein kinase 1	MAPK1	P28482	P28482	Y	187	Y187	RVADPDHDHTGFLTEYVATRWYRAPEIMLNS	1.44352	2.71983
PRPF4B_S431	Q13523_S431	Serine/threonine-protein kinase PRP4 homolog	PRPF4B	Q13523	Q13523	S	431	S431	PRDDILSRRERSKDASPINRWSPTRRRSRSP	1.43949	2.71225
PRPF4B_S437	Q13523_S437	Serine/threonine-protein kinase PRP4 homolog	PRPF4B	Q13523	Q13523	S	437	S437	SRRERSKDASPINRWSPTRRRSRSPIRRRSR	1.43949	2.71225
TSR3_S228	Q9UJK0_S228	Ribosome biogenesis protein TSR3 homolog	TSR3	Q9UJK0	Q9UJK0	S	228	S228	EVLQAEQEFLANAKESPQEEEIDPFDVDSGR	1.43933	2.71195
VCL_S721	P18206_S721	Vinculin	VCL	P18206	P18206	S	721	S721	VEKMTGLVDEAIDTKSLLDASEEAIKKDLDK	1.43786	2.70918
NFATC2IP_S201	Q8NCF5_S201	NFATC2-interacting protein	NFATC2IP	Q8NCF5	Q8NCF5	S	201	S201	EKKKTEFLDLDNSPLSPPSPRTKSRTHTRAL	1.43714	2.70784
INTS1_S307	Q8N201_S307	Integrator complex subunit 1	INTS1	Q8N201	Q8N201	S	307	S307	EEDSQTELLIAEEKLSPEQEGQLMPRYEELA	1.43573	2.7052
SP3_S73	Q02447_S73	Transcription factor Sp3	SP3	Q02447	Q02447	S	73	S73	PLALLAATCSKIGPPSPGDDEEEAAAAAGAP	1.43563	2.70501
SUPT5H_T1034	O00267_T1034	Transcription elongation factor SPT5	SUPT5H	O00267	O00267	T	1034	T1034	SEKVVSISSEHLEPITPTKNNKVKVILGEDR	1.43494	2.70371
BRSK2_S382	Q8IWQ3_S382	Serine/threonine-protein kinase BRSK2	BRSK2	Q8IWQ3	Q8IWQ3	S	382	S382	SPMLNRHGKRRPERKSMEVLSVTDGGSPVPA	1.43266	2.69944
SUPT6H_T90	Q7KZ85_T90	Transcription elongation factor SPT6	SUPT6H	Q7KZ85	Q7KZ85	T	90	T90	SGDSEDDVGHKKRKRTSFDDRLEDDDFDLIE	1.43205	2.69829
NES_S680	P48681_S680	Nestin	NES	P48681	P48681	S	680	S680	ESLTALEKENQEPLRSPEVGDEEALRPLTKE	1.432	2.6982
SRPK2_S380	P78362_S380	SRSF protein kinase 2;SRSF protein kinase 2 N-terminal;SRSF protein kinase 2 C-terminal	SRPK2	P78362	P78362	S	380	S380	DVDQELANIDPTWIESPKTNGHIENGPFSLE	1.43089	2.69613
PALB2_S660	Q86YC2_S660	Partner and localizer of BRCA2	PALB2	Q86YC2	Q86YC2	S	660	S660	ERHLKEGSCIFPEELSPKRMDTEMEDLEEDL	1.43025	2.69494
USP42_S856	Q9H9J4_S856	Ubiquitin carboxyl-terminal hydrolase 42	USP42	Q9H9J4	Q9H9J4	S	856	S856	EGPRDSALAEAPEGLSPAPPARSEEPCEQPL	1.42906	2.69271
BUB1B_S1043	O60566_S1043	Mitotic checkpoint serine/threonine-protein kinase BUB1 beta	BUB1B	O60566	O60566	S	1043	S1043	QSHLNKALWKVGKLTSPGALLFQ________	1.42544	2.68596
UTP14A_S453	Q9BVJ6_S453	U3 small nucleolar RNA-associated protein 14 homolog A	UTP14A	Q9BVJ6	Q9BVJ6	S	453	S453	QDAEPAGSQETKDSGSQEVLSELRVLSQKLK	1.42543	2.68595
HUWE1_S1368	Q7Z6Z7_S1368	E3 ubiquitin-protein ligase HUWE1	HUWE1	Q7Z6Z7	Q7Z6Z7	S	1368	S1368	LTHPPPIMGGVVRDLSMSEEDQMMRAIAMSL	1.42299	2.6814
SAFB_S24	Q15424_S24	Scaffold attachment factor B1	SAFB	Q15424	Q15424	S	24	S24	GDSGAAGAAALSSASSETGTRRLSDLRVIDL	1.42272	2.68091
SLC9A1_S723	P19634_S723	Sodium/hydrogen exchanger 1	SLC9A1	P19634	P19634	S	723	S723	YEPKEDLPVITIDPASPQSPESVDLVNEELK	1.42082	2.67737
ANKRD11_S834	Q6UB99_S834	Ankyrin repeat domain-containing protein 11	ANKRD11	Q6UB99	Q6UB99	S	834	S834	NKNQFLENEDTKFSLSDDQRDRWFSDLSDSS	1.42059	2.67695
CHAMP1_S284	Q96JM3_S284	Chromosome alignment-maintaining phosphoprotein 1	CHAMP1	Q96JM3	Q96JM3	S	284	S284	KSARTTSPEPRKPSPSESPEPWKPFPAVSPE	1.41974	2.67538
GLE1_S88	Q53GS7_S88	Nucleoporin GLE1	GLE1	Q53GS7	Q53GS7	S	88	S88	STSASALDQPSFVPKSPDASSAFSPASPATP	1.41969	2.67528
SAFB2_S195	Q14151_S195	Scaffold attachment factor B2	SAFB2	Q14151	Q14151	S	195	S195	HAVDGEGFKNTLETSSLNFKVTPDIEESLLE	1.41924	2.67445
SLTM_S553	Q9NWH9_S553	SAFB-like transcription modulator	SLTM	Q9NWH9	Q9NWH9	S	553	S553	ESIKKSEEKKRISSKSPGHMVILDQTKGDHC	1.41916	2.6743
GSG2_S147	Q8TF76_S147	Serine/threonine-protein kinase haspin	GSG2	Q8TF76	Q8TF76	S	147	S147	PLRLPPFPSRDSGRLSPDLSVCGQPRDGDEL	1.41899	2.67398
NCL_S580	P19338_S580	Nucleolin	NCL	P19338	P19338	S	580	S580	NARSQPSKTLFVKGLSEDTTEETLKESFDGS	1.41628	2.66897
HNRNPUL2_S168	Q1KMD3_S168	Heterogeneous nuclear ribonucleoprotein U-like protein 2	HNRNPUL2	Q1KMD3	Q1KMD3	S	168	S168	EEDEPEERSGDETPGSEVPGDKAAEEQGDDQ	1.41483	2.66629
TP53BP1_S552	Q12888_S552	Tumor suppressor p53-binding protein 1	TP53BP1	Q12888	Q12888	S	552	S552	DEDGENTQIEDTEPMSPVLNSKFVPAENDSI	1.41388	2.66452
NSL1_S4	Q96IY1_S4	Kinetochore-associated protein NSL1 homolog	NSL1	Q96IY1	Q96IY1	S	4	S4	____________MAGSPELVVLDPPWDKELA	1.41349	2.6638
SAFB2;SAFB_S247	Q14151_S247	Scaffold attachment factor B2;Scaffold attachment factor B1	SAFB2;SAFB	Q14151;Q15424	Q14151	S	247	S247	EESSELEQPFAQDTSSVGPDRKLAEEEDLFD	1.41277	2.66248
TWISTNB_S316	Q3B726_S316	DNA-directed RNA polymerase I subunit RPA43	TWISTNB	Q3B726	Q3B726	S	316	S316	GYQSDHKKKKKKRKHSEEAEFTPPLKCSPKR	1.41093	2.65909
MEF2A_S235	Q02078_S235	Myocyte-specific enhancer factor 2A	MEF2A	Q02078	Q02078	S	235	S235	AGSSPVGNGFVNSRASPNLIGATGANSLGKV	1.41033	2.65798
AKAP12_S286	Q02952_S286	A-kinase anchor protein 12	AKAP12	Q02952	Q02952	S	286	S286	EKQEKEPSKSAESPTSPVTSETGSTFKKFFT	1.41027	2.65786
BRD1_S1052	O95696_S1052	Bromodomain-containing protein 1	BRD1	O95696	O95696	S	1052	S1052	DRAMNHLSRVHGEPTSDLSDID_________	1.41015	2.65766
RAB11FIP1_S435	Q6WKZ4_S435	Rab11 family-interacting protein 1	RAB11FIP1	Q6WKZ4	Q6WKZ4	S	435	S435	TKEAKESKKPESRRSSLLSLMTGKKDVAKGS	1.40909	2.6557
FAM171A1_S824	Q5VUB5_S824	Protein FAM171A1	FAM171A1	Q5VUB5	Q5VUB5	S	824	S824	EDSALRCLLEGSSRRSGGQLPSLQEETTRRT	1.40865	2.65489
ATG16L1_S70	Q676U5_S70	Autophagy-related protein 16-1	ATG16L1	Q676U5	Q676U5	S	70	S70	KLQAEKHDVPNRHEISPGHDGTWNDNQLQEM	1.40852	2.65464
PFKFB2_S466	O60825_S466	6-phosphofructo-2-kinase/fructose-2,6-bisphosphatase 2;6-phosphofructo-2-kinase;Fructose-2,6-bisphosphatase	PFKFB2	O60825	O60825	S	466	S466	NNFPKNQTPVRMRRNSFTPLSSSNTIRRPRN	1.40758	2.65292
MORC3_S560	Q14149_S560	MORC family CW-type zinc finger protein 3	MORC3	Q14149	Q14149	S	560	S560	LSTRSSILNAKNRRLSSQFENSVYKGDDDDE	1.4071	2.65204
TUBA1B;TUBA1A;TUBA4A;TUBA3C;TUBA3E;TUBA1C_S277	P68363_S277	Tubulin alpha-1B chain;Tubulin alpha-1A chain;Tubulin alpha-4A chain;Tubulin alpha-3C/D chain;Tubulin alpha-3E chain;Tubulin alpha-1C chain	TUBA1B;TUBA1A;TUBA4A;TUBA3C;TUBA3E;TUBA1C	P68363;Q71U36;P68366;Q13748;Q6PEY2;Q9BQE3	P68363	S	277	S277	YPRIHFPLATYAPVISAEKAYHEQLSVAEIT;YPRIHFPLATYAPVISAEKAYHEQLTVAEIT	1.40649	2.65091
CCDC86_S91	Q9H6F5_S91	Coiled-coil domain-containing protein 86	CCDC86	Q9H6F5	Q9H6F5	S	91	S91	AGLESPQGQPEPGAASPQRQQDLHLESPQRQ	1.4064	2.65074
NOP2_S58	P46087_S58	Probable 28S rRNA (cytosine(4447)-C(5))-methyltransferase	NOP2	P46087	P46087	S	58	S58	LSSRARKRAAKRRLGSVEAPKTNKSPEAKPL	1.40585	2.64973
KMT2B_S1836	Q9UMN6_S1836	Histone-lysine N-methyltransferase 2B	KMT2B	Q9UMN6	Q9UMN6	S	1836	S1836	PLDTDVLVPGAPERHSPIQNLDPPLRPDSGS	1.40564	2.64935
PHACTR4_S270	Q8IZ21_S270	Phosphatase and actin regulator 4	PHACTR4	Q8IZ21	Q8IZ21	S	270	S270	AKQPPIPPPKPAHRNSNPVIAELSQAINSGT	1.40554	2.64917
PHF23_S150	Q9BUL5_S150	PHD finger protein 23	PHF23	Q9BUL5	Q9BUL5	S	150	S150	DSLFDLDGPKVASPLSPTSLTHTSRPPAALT	1.40309	2.64468
PRPF40A_S938	O75400_S938	Pre-mRNA-processing factor 40 homolog A	PRPF40A	O75400	O75400	S	938	S938	TGKDSGNWDTSGSELSEGELEKRRRTLLEQL	1.40034	2.63964
CNNM4_S664	Q6P4Q7_S664	Metal transporter CNNM4	CNNM4	Q6P4Q7	Q6P4Q7	S	664	S664	SDRSPAHPTPLSRSASLSYPDRTDVSTAATL	1.39891	2.63702
TRA2B;TRA2A_S262	P62995_S262	Transformer-2 protein homolog beta;Transformer-2 protein homolog alpha	TRA2B;TRA2A	P62995;Q13595	P62995	S	262	S262	DRYEDYDYRYRRRSPSPYYSRYRSRSRSRSY;RAAQDRDQIYRRRSPSPYYSRGGYRSRSRSR	1.39699	2.63351
ATF2_S112	P15336_S112	Cyclic AMP-dependent transcription factor ATF-2	ATF2	P15336	P15336	S	112	S112	KKASEDDIKKMPLDLSPLATPIIRSKIEEPS	1.39295	2.62615
CDK1;CDK3;CDK2_Y15	P06493_Y15	Cyclin-dependent kinase 1;Cyclin-dependent kinase 3;Cyclin-dependent kinase 2	CDK1;CDK3;CDK2	P06493;Q00526;P24941	P06493	Y	15	Y15	_MEDYTKIEKIGEGTYGVVYKGRHKTTGQVV;_MENFQKVEKIGEGTYGVVYKARNKLTGEVV	1.3927	2.6257
THRAP3_S243	Q9Y2W1_S243	Thyroid hormone receptor-associated protein 3	THRAP3	Q9Y2W1	Q9Y2W1	S	243	S243	YGTGSASRASAVSELSPRERSPALKSPLQSV	1.39211	2.62462
ACBD3_S43	Q9H3P7_S43	Golgi resident protein GCP60	ACBD3	Q9H3P7	Q9H3P7	S	43	S43	GAEGAPLLPPPLPPPSPPGSGRGPGASGEQP	1.39209	2.62458
CDCA2_S400	Q69YH5_S400	Cell division cycle-associated protein 2	CDCA2	Q69YH5	Q69YH5	S	400	S400	LNMRKRKRVTFGEDLSPEVFDESLPANTPLR	1.39187	2.62419
NKAP_S149	Q8N5F7_S149	NF-kappa-B-activating protein	NKAP	Q8N5F7	Q8N5F7	S	149	S149	RERIGELGAPEVWGLSPKNPEPDSDEHTPVE	1.39158	2.62365
NOP2_S786	P46087_S786	Probable 28S rRNA (cytosine(4447)-C(5))-methyltransferase	NOP2	P46087	P46087	S	786	S786	QKQNDTPKGPQPPTVSPIRSSRPPPAKRKKS	1.39144	2.62341
VPS13D_S1138	Q5THJ4_S1138	Vacuolar protein sorting-associated protein 13D	VPS13D	Q5THJ4	Q5THJ4	S	1138	S1138	IGFLQKSFPKEKDDLSPQPLMTDFERSFREQ	1.39117	2.62291
MEF2D_S121	Q14814_S121	Myocyte-specific enhancer factor 2D	MEF2D	Q14814	Q14814	S	121	S121	SLEQSPLLEDKYRRASEELDGLFRRYGSTVP	1.39053	2.62175
NASP_S497	P49321_S497	Nuclear autoantigenic sperm protein	NASP	P49321	P49321	S	497	S497	EDDKENDKTEEMPNDSVLENKSLQENEEEEI	1.39017	2.6211
BAHD1_S405	Q8TBE0_S405	Bromo adjacent homology domain-containing 1 protein	BAHD1	Q8TBE0	Q8TBE0	S	405	S405	CGGYSPCPMLPEGKLSPVAAPHEEGLLLAPS	1.38763	2.61649
CUX1_S1216	P39880_S1216	Homeobox protein cut-like 1	CUX1	P39880	P39880	S	1216	S1216	MKRMEKKAYMKRRHSSVSDSQPCEPPSVGTE	1.38554	2.6127
CA8_S5	P35219_S5	Carbonic anhydrase-related protein	CA8	P35219	P35219	S	5	S5	___________MADLSFIEDTVAFPEKEEDE	1.38502	2.61176
SEC63_T537	Q9UGP8_T537	Translocation protein SEC63 homolog	SEC63	Q9UGP8	Q9UGP8	T	537	T537	KTAKSKKKKPLKKKPTPVLLPQSKQQKQKQA	1.38395	2.60982
PCM1_S960	Q15154_S960	Pericentriolar material 1 protein	PCM1	Q15154	Q15154	S	960	S960	NGKETKNRWKNNCPFSADENYRPLAKTRQQN	1.38349	2.60898
CIZ1_S350	Q9ULV3_S350	Cip1-interacting zinc finger protein	CIZ1	Q9ULV3	Q9ULV3	S	350	S350	TQVQPKLQKQAQTQTSPEHLVLQQKQVQPQL	1.37985	2.60242
PRKAR2B_S83	P31323_S83	cAMP-dependent protein kinase type II-beta regulatory subunit	PRKAR2B	P31323	P31323	S	83	S83	GTPSKGVNFAEEPMQSDSEDGEEEEAAPADA	1.37855	2.60007
PRKAR2B_S85	P31323_S85	cAMP-dependent protein kinase type II-beta regulatory subunit	PRKAR2B	P31323	P31323	S	85	S85	PSKGVNFAEEPMQSDSEDGEEEEAAPADAGA	1.37855	2.60007
NT5C_S100	Q8TCD5_S100	5'(3')-deoxyribonucleotidase, cytosolic type	NT5C	Q8TCD5	Q8TCD5	S	100	S100	REMNDLPDTQVFICTSPLLKYHHCVGEKYRW	1.3744	2.5926
LCP1_S7	P13796_S7	Plastin-2	LCP1	P13796	P13796	S	7	S7	_________MARGSVSDEEMMELREAFAKVD	1.37424	2.59231
HIRIP3_S555	Q9BW71_S555	HIRA-interacting protein 3	HIRIP3	Q9BW71	Q9BW71	S	555	S555	PDWSHMRGIISSDGESN______________	1.3737	2.59134
RNF113A_S6	O15541_S6	RING finger protein 113A	RNF113A	O15541	O15541	S	6	S6	__________MAEQLSPGKAVDQVCTFLFKK	1.37307	2.59022
LEO1_S14	Q8WVC0_S14	RNA polymerase-associated protein LEO1	LEO1	Q8WVC0	Q8WVC0	S	14	S14	__MADMEDLFGSDADSEAERKDSDSGSDSDS	1.37125	2.58694
SMARCA5_S66	O60264_S66	SWI/SNF-related matrix-associated actin-dependent regulator of chromatin subfamily A member 5	SMARCA5	O60264	O60264	S	66	S66	AGPADAEMEEIFDDASPGKQKEIQEPDPTYE	1.37093	2.58637
ZNF687_S183	Q8N1G0_S183	Zinc finger protein 687	ZNF687	Q8N1G0	Q8N1G0	S	183	S183	PEPGDHSDPLPPSAPSPTREGALTPPPFPSS	1.37065	2.58587
LARP1_S774	Q6PKG0_S774	La-related protein 1	LARP1	Q6PKG0	Q6PKG0	S	774	S774	EPSTIARSLPTTVPESPNYRNTRTPRTPRTP	1.37007	2.58484
ZNF462_S2172	Q96JM2_S2172	Zinc finger protein 462	ZNF462	Q96JM2	Q96JM2	S	2172	S2172	NHYQSAALARNNSRVSPVPLSGAAAGTEQKT	1.36965	2.58408
MLLT10_S689	P55197_S689	Protein AF-10	MLLT10	P55197	P55197	S	689	S689	LVGRGSSPRGSLSPRSPVSSLQIRYDQPGNS	1.36944	2.5837
SRRM2_S871	Q9UQ35_S871	Serine/arginine repetitive matrix protein 2	SRRM2	Q9UQ35	Q9UQ35	S	871	S871	TSPQANEQSVTPQRRSCFESSPDPELKSRTP	1.36918	2.58324
SPEN_S1222	Q96T58_S1222	Msx2-interacting protein	SPEN	Q96T58	Q96T58	S	1222	S1222	LVHEVGKPPQDVTDDSPPSKKKRMDHVDFDI	1.36644	2.57833
GTF2I_S16	P78347_S16	General transcription factor II-I	GTF2I	P78347	P78347	S	16	S16	MAQVAMSTLPVEDEESSESRMVVTFLMSALE	1.36643	2.57831
ATXN10_S12	Q9UBB4_S12	Ataxin-10	ATXN10	Q9UBB4	Q9UBB4	S	12	S12	____MAAPRPPPARLSGVMVPAPIQDLEALR	1.36617	2.57785
NVL_S191	O15381_S191	Nuclear valosin-containing protein-like	NVL	O15381	O15381	S	191	S191	DKTPSVKKDSFFLDLSCEKSNPKKPITEIQD	1.36613	2.57779
CCDC86_S47	Q9H6F5_S47	Coiled-coil domain-containing protein 86	CCDC86	Q9H6F5	Q9H6F5	S	47	S47	LVEFESNPEETREPGSPPSVQRAGLGSPERP	1.36578	2.57715
EPB41L3_S420	Q9Y2J2_S420	Band 4.1-like protein 3;Band 4.1-like protein 3, N-terminally processed	EPB41L3	Q9Y2J2	Q9Y2J2	S	420	S420	KFRYSGRTQAQTRRASALIDRPAPYFERSSS	1.36465	2.57514
EXO1_S422	Q9UQ84_S422	Exonuclease 1	EXO1	Q9UQ84	Q9UQ84	S	422	S422	GLNLPRKSSIVKRPRSAELSEDDLLSQYSLS	1.36387	2.57374
RAI1_S1374	Q7Z5J4_S1374	Retinoic acid-induced protein 1	RAI1	Q7Z5J4	Q7Z5J4	S	1374	S1374	PSLSDKDRGLKGAGGSPVGVEEGLVNVGTGQ	1.36247	2.57126
FAM83G_S127	A6ND36_S127	Protein FAM83G	FAM83G	A6ND36	A6ND36	S	127	S127	EPLPSLEYWPQKSDRSIPQLDLGWPDTIAYR	1.36228	2.5709
TOX4_S182	O94842_S182	TOX high mobility group box family member 4	TOX4	O94842	O94842	S	182	S182	QSPEDRLSTTPSPTSSLHEDGVEDFRRQLPS	1.3617	2.56987
KMT2D_S373	O14686_S373	Histone-lysine N-methyltransferase 2D	KMT2D	O14686	O14686	S	373	S373	IRSVAEQHTPVCSRFSPPEPGDTPTDEPDAL	1.36001	2.56688
FAM53C_S299	Q9NYF3_S299	Protein FAM53C	FAM53C	Q9NYF3	Q9NYF3	S	299	S299	GVKRRHEEDPRRLRPSLDFDKMNQKPYSGGL	1.35939	2.56577
SENP6_S352	Q9GZR1_S352	Sentrin-specific protease 6	SENP6	Q9GZR1	Q9GZR1	S	352	S352	DDDDDNDRTNRRESISPQPADSACSSPAPST	1.35931	2.56563
SASH1_S90	O94885_S90	SAM and SH3 domain-containing protein 1	SASH1	O94885	O94885	S	90	S90	SDVCERMEELRKRRVSQDLEVEKPDASPTSL	1.35905	2.56516
DGCR8_S153	Q8WYQ5_S153	Microprocessor complex subunit DGCR8	DGCR8	Q8WYQ5	Q8WYQ5	S	153	S153	TGAERDVRAECGLLLSPVSGDVHACPFGGSV	1.35814	2.56354
MATR3_S188	P43243_S188	Matrin-3	MATR3	P43243	P43243	S	188	S188	VPRDDWEEKRHFRRDSFDDRGPSLNPVLDYD	1.35804	2.56337
WTIP_S171	A6NIX2_S171	Wilms tumor protein 1-interacting protein	WTIP	A6NIX2	A6NIX2	S	171	S171	YADFLPPGACPAPARSPEPAGPAPFPLPALP	1.35535	2.55859
CHAMP1_S297	Q96JM3_S297	Chromosome alignment-maintaining phosphoprotein 1	CHAMP1	Q96JM3	Q96JM3	S	297	S297	SPSESPEPWKPFPAVSPEPRRPAPAVSPGSW	1.35464	2.55733
CHAMP1_S476	Q96JM3_S476	Chromosome alignment-maintaining phosphoprotein 1	CHAMP1	Q96JM3	Q96JM3	S	476	S476	ASLDFPESQKSSRGGSPDLWKSSFFIEPQKP	1.35292	2.55429
SPATA18_S507	Q8TC71_S507	Mitochondria-eating protein	SPATA18	Q8TC71	Q8TC71	S	507	S507	AFWNSVRSVSRCRSRSLSPICPRSQIGLNTM	1.35173	2.55218
SPATA18_S509	Q8TC71_S509	Mitochondria-eating protein	SPATA18	Q8TC71	Q8TC71	S	509	S509	WNSVRSVSRCRSRSLSPICPRSQIGLNTMSR	1.35173	2.55218
LAS1L_S617	Q9Y4W2_S617	Ribosomal biogenesis protein LAS1L	LAS1L	Q9Y4W2	Q9Y4W2	S	617	S617	EEDRMEVGPFSTGQESPTAENARLLAQKRGA	1.35138	2.55155
APC_S1664	P25054_S1664	Adenomatous polyposis coli protein	APC	P25054	P25054	S	1664	S1664	INFSTATSLSDLTIESPPNELAAGEGVRGGA	1.35095	2.5508
MCM4_S131	P33991_S131	DNA replication licensing factor MCM4	MCM4	P33991	P33991	S	131	S131	PDLGSAQKGLQVDLQSDGAAAEDIVASEQSL	1.34971	2.54862
EMSY_T207	Q7Z589_T207	Protein EMSY	EMSY	Q7Z589	Q7Z589	T	207	T207	VSCSDEDEKPRKRRRTNSSSSSPVVLKEVPK	1.34937	2.54801
NEFM_S736	P07197_S736	Neurofilament medium polypeptide	NEFM	P07197	P07197	S	736	S736	KEEKPKDVPEKKKAESPVKEEAVAEVVTITK	1.34916	2.54763
PAK1IP1_S320	Q9NWT1_S320	p21-activated protein kinase-interacting protein 1	PAK1IP1	Q9NWT1	Q9NWT1	S	320	S320	KVADMKESLPPAAEPSPVSKEQSKIGKKEPG	1.34915	2.54762
FAM21A;FAM21C_S288	Q641Q2_S288	WASH complex subunit FAM21A;WASH complex subunit FAM21C	FAM21A;FAM21C	Q641Q2;Q9Y4E1	Q641Q2	S	288	S288	EDIEENTRPKRSRPTSFADELAARIKGDAMG;EDIEENTRPKRSRPTSFADELAARIKGDAVG	1.34845	2.54639
ZRSR2_S349	Q15696_S349	U2 small nuclear ribonucleoprotein auxiliary factor 35 kDa subunit-related protein 2	ZRSR2	Q15696	Q15696	S	349	S349	NPNNEFWEANRDIYLSPDRTGSSFGKNSERR	1.34792	2.54545
FAM111B_S288	Q6SJ93_S288	Protein FAM111B	FAM111B	Q6SJ93	Q6SJ93	S	288	S288	ALQQKDIHKKIKQNESATDEINHQSLIQSKK	1.34646	2.54288
RAD21_S175	O60216_S175	Double-strand-break repair protein rad21 homolog	RAD21	O60216	O60216	S	175	S175	FGDFGMDDREIMREGSAFEDDDMLVSTTTSN	1.34625	2.54251
AIM1_S16	Q9Y4K1_S16	Absent in melanoma 1 protein	AIM1	Q9Y4K1	Q9Y4K1	S	16	S16	MEKRSSGRRSGRRRGSQKSTDSPGADAELPE	1.34572	2.54158
SART1_S448	O43290_S448	U4/U6.U5 tri-snRNP-associated protein 1	SART1	O43290	O43290	S	448	S448	GDFGSRLRGRGRRRVSEVEEEKEPVPQPLPS	1.34463	2.53964
AKAP2_S324	Q9Y2D5_S324	A-kinase anchor protein 2	AKAP2	Q9Y2D5	Q9Y2D5	S	324	S324	IDKAKEDIVTEQIDFSAARKQFQLMENSRQA	1.34228	2.53552
MTSS1L_S612	Q765P7_S612	MTSS1-like protein	MTSS1L	Q765P7	Q765P7	S	612	S612	TVPDSPGYMGPTRAGSEECVFYTDETASPLA	1.34207	2.53515
ZFR_S1054	Q96KR1_S1054	Zinc finger RNA-binding protein	ZFR	Q96KR1	Q96KR1	S	1054	S1054	SQRFNIHNNRKRRRDSDGVDGFEAEGKKDKK	1.34189	2.53483
ITFG2_S104	Q969R8_S104	Integrin-alpha FG-GAP repeat-containing protein 2	ITFG2	Q969R8	Q969R8	S	104	S104	WFHLFDLTPAKVLDASGHHETLIGEEQRPVF	1.34009	2.53166
SETD1A_S565	O15047_S565	Histone-lysine N-methyltransferase SETD1A	SETD1A	O15047	O15047	S	565	S565	DVAPTGSGEPGATRESPKANGQNQASPCSSG	1.3391	2.52994
SYNJ1_S1053	O43426_S1053	Synaptojanin-1	SYNJ1	O43426	O43426	S	1053	S1053	LGTSPSSSPRTSPCQSPTISEGPVPSLPIRP	1.33863	2.5291
MCM8_S630	Q9UJA3_S630	DNA helicase MCM8	MCM8	Q9UJA3	Q9UJA3	S	630	S630	GKQRTISSATVARMNSQDSNTSVLEVVSEKP	1.33721	2.52661
SF3B1_S322	O75533_S322	Splicing factor 3B subunit 1	SF3B1	O75533	O75533	S	322	S322	GSGWAETPRTDRGGDSIGETPTPGASKRKSR	1.33574	2.52404
SLC16A1_S483	P53985_S483	Monocarboxylate transporter 1	SLC16A1	P53985	P53985	S	483	S483	IDVAGKPNEVTKAAESPDQKDTDGGPKEEES	1.33473	2.52229
HNRNPH1;HNRNPF_S310	P31943_S310	Heterogeneous nuclear ribonucleoprotein H;Heterogeneous nuclear ribonucleoprotein H, N-terminally processed;Heterogeneous nuclear ribonucleoprotein F;Heterogeneous nuclear ribonucleoprotein F, N-terminally processed	HNRNPH1;HNRNPF	P31943;P52597	P31943	S	310	S310	GLPYKATENDIYNFFSPLNPVRVHIEIGPDG;GLPYRATENDIYNFFSPLNPVRVHIEIGPDG	1.33471	2.52224
TXLNG_S105	Q9NUQ3_S105	Gamma-taxilin	TXLNG	Q9NUQ3	Q9NUQ3	S	105	S105	TENRNLVSPAYCTQESREEIPGGEARTDPPD	1.33143	2.51653
ZNF638_S1400	Q14966_S1400	Zinc finger protein 638	ZNF638	Q14966	Q14966	S	1400	S1400	SDVSSSKPSIKAVIVSSPKAKATVSKTENQK	1.33131	2.5163
IRF3_S175	Q14653_S175	Interferon regulatory factor 3	IRF3	Q14653	Q14653	S	175	S175	LAVAPEPCPQPLRSPSLDNPTPFPNLGPSEN	1.32988	2.51382
MAP1B_S2098	P46821_S2098	Microtubule-associated protein 1B;MAP1B heavy chain;MAP1 light chain LC1	MAP1B	P46821	P46821	S	2098	S2098	CLVSSCEYKHPKTELSPSFINPNPLEWFASE	1.32969	2.51349
HAUS6_S908	Q7Z4H7_S908	HAUS augmin-like complex subunit 6	HAUS6	Q7Z4H7	Q7Z4H7	S	908	S908	KPSLRTSIGERKRSLSPLIKFSPVEQRLRTT	1.32943	2.51304
RPRD2_S1099	Q5VT52_S1099	Regulation of nuclear pre-mRNA domain-containing protein 2	RPRD2	Q5VT52	Q5VT52	S	1099	S1099	PIETLGYHSASNRRMSGEPIQTVESIRVPGK	1.32827	2.51101
MDC1_T455	Q14676_T455	Mediator of DNA damage checkpoint protein 1	MDC1	Q14676	Q14676	T	455	T455	VLLQRSQTTTERDSDTDVEEEELPVENREAV	1.32785	2.51028
PML_S527	P29590_S527	Protein PML	PML	P29590	P29590	S	527	S527	STSKAVSPPHLDGPPSPRSPVIGSEVFLPNS	1.32751	2.5097
NOP56_S569	O00567_S569	Nucleolar protein 56	NOP56	O00567	O00567	S	569	S569	SGSKKKRKFSKEEPVSSGPEEAVGKSSSKKK	1.32714	2.50905
RBM14_T206	Q96PK6_T206	RNA-binding protein 14	RBM14	Q96PK6	Q96PK6	T	206	T206	FGNSTGGFDGQARQPTPPFFGRDRSPLRRSP	1.32702	2.50883
PDE3B_S533	Q13370_S533	cGMP-inhibited 3',5'-cyclic phosphodiesterase B	PDE3B	Q13370	Q13370	S	533	S533	SSNHGPVSTGSLTNRSPIEFPDTADFLNKPS	1.32631	2.50761
ZNF638_S1913	Q14966_S1913	Zinc finger protein 638	ZNF638	Q14966	Q14966	S	1913	S1913	KRKKTEDSSSGKSVASDVPEELDFLVPKAGF	1.32393	2.50348
THRAP3_S253	Q9Y2W1_S253	Thyroid hormone receptor-associated protein 3	THRAP3	Q9Y2W1	Q9Y2W1	S	253	S253	AVSELSPRERSPALKSPLQSVVVRRRSPRPS	1.32283	2.50157
VRK3_S83	Q8IV63_S83	Inactive serine/threonine-protein kinase VRK3	VRK3	Q8IV63	Q8IV63	S	83	S83	TVTSPRLSLFSDGDSSESEDTLSSSERSKGS	1.32156	2.49936
DGCR14_T450	Q96DF8_T450	Protein DGCR14	DGCR14	Q96DF8	Q96DF8	T	450	T450	LQTPTSTPAPGSATRTPLTQDPASITDNLLQ	1.32147	2.4992
PWWP2A_S116	Q96N64_S116	PWWP domain-containing protein 2A	PWWP2A	Q96N64	Q96N64	S	116	S116	ESAAAAPQGGPELPPSPASPPEQPPAPEERE	1.32145	2.49918
PWWP2A_S119	Q96N64_S119	PWWP domain-containing protein 2A	PWWP2A	Q96N64	Q96N64	S	119	S119	AAAPQGGPELPPSPASPPEQPPAPEEREEPP	1.32145	2.49918
NCOR1_S2438	O75376_S2438	Nuclear receptor corepressor 1	NCOR1	O75376	O75376	S	2438	S2438	EPAPLLSAQYETLSDSDD_____________	1.32104	2.49846
PNN_S381	Q9H307_S381	Pinin	PNN	Q9H307	Q9H307	S	381	S381	MEEETEVRESEKQQDSQPEEVMDVLEMVENV	1.32073	2.49793
MKI67_S1376	P46013_S1376	Antigen KI-67	MKI67	P46013	P46013	S	1376	S1376	EAVAAGKTTKMPCESSPPESADTPTSTRRQP	1.32057	2.49764
ZNF106_S1370	Q9H2Y7_S1370	Zinc finger protein 106	ZNF106	Q9H2Y7	Q9H2Y7	S	1370	S1370	LRKKKSLRAAHVPENSDTEQDVLTVKPVRKV	1.31895	2.49484
MACF1_S1376	Q9UPN3_S1376	Microtubule-actin cross-linking factor 1, isoforms 1/2/3/5	MACF1	Q9UPN3	Q9UPN3	S	1376	S1376	VESQQKSPGKRRRMLSSSDAITQEFMDLRTR	1.31867	2.49436
CHAF1A_S775	Q13111_S775	Chromatin assembly factor 1 subunit A	CHAF1A	Q13111	Q13111	S	775	S775	HCRRGLLSNHTGSPRSPSTTYLHTPTPSEDA	1.31861	2.49425
KMT2A_T1845	Q03164_T1845	Histone-lysine N-methyltransferase 2A;MLL cleavage product N320;MLL cleavage product C180	KMT2A	Q03164	Q03164	T	1845	T1845	KGPGEPDSPTPLHPPTPPILSTDRSREDSPE	1.31783	2.49291
MDC1_S168	Q14676_S168	Mediator of DNA damage checkpoint protein 1	MDC1	Q14676	Q14676	S	168	S168	VQGETQPQRLLLAEDSEEEVDFLSERRMVKK	1.31598	2.48971
SCAF1_S500	Q9H7N4_S500	Splicing factor, arginine/serine-rich 19	SCAF1	Q9H7N4	Q9H7N4	S	500	S500	KILTQRRERYRQRSPSPAPAPAPAAAAGPPT	1.31513	2.48825
PLEKHA7_S363	Q6IQ23_S363	Pleckstrin homology domain-containing family A member 7	PLEKHA7	Q6IQ23	Q6IQ23	S	363	S363	QRDPLEGKRDRSKARSPYSPAEEDALFMDLP	1.31123	2.48153
CDC25B_S375	P30305_S375	M-phase inducer phosphatase 2	CDC25B	P30305	P30305	S	375	S375	QQEAEEPKARVLRSKSLCHDEIENLLDSDHR	1.31069	2.48061
SRRM2_S353	Q9UQ35_S353	Serine/arginine repetitive matrix protein 2	SRRM2	Q9UQ35	Q9UQ35	S	353	S353	KDKDKKEKSATRPSPSPERSSTGPEPPAPTP	1.30859	2.477
MECP2_S80	P51608_S80	Methyl-CpG-binding protein 2	MECP2	P51608	P51608	S	80	S80	SEGSGSAPAVPEASASPKQRRSIIRDRGPMY	1.30766	2.4754
ZCCHC17_S114	Q9NP64_S114	Nucleolar protein of 40 kDa	ZCCHC17	Q9NP64	Q9NP64	S	114	S114	DPNNVIIEQEERRRRSFQDYTGQKITLEAVL	1.30684	2.47399
MKI67_S308	P46013_S308	Antigen KI-67	MKI67	P46013	P46013	S	308	S308	RPKSGGSGHAVAEPASPEQELDQNKGKGRDV	1.3057	2.47203
GGT7_S72	Q9UJ14_S72	Gamma-glutamyltransferase 7;Gamma-glutamyltransferase 7 heavy chain;Gamma-glutamyltransferase 7 light chain	GGT7	Q9UJ14	Q9UJ14	S	72	S72	DPDSFLKSARLQRLPSSSSEMGSQDGSPLRE	1.30507	2.47096
ATRX_S729	P46100_S729	Transcriptional regulator ATRX	ATRX	P46100	P46100	S	729	S729	NKLPKSKQSETVDQNSDSDEMLAILKEVSRM	1.30449	2.46997
DLGAP5_S725	Q15398_S725	Disks large-associated protein 5	DLGAP5	Q15398	Q15398	S	725	S725	NKTDLKVDCLSSERMSLPLLAGGVADDINTN	1.30388	2.46892
NES_S471	P48681_S471	Nestin	NES	P48681	P48681	S	471	S471	TGQSPEDHASLAPPLSPDHSSLEAKDGESGG	1.30089	2.46381
BAZ2A_S496	Q9UIF9_S496	Bromodomain adjacent to zinc finger domain protein 2A	BAZ2A	Q9UIF9	Q9UIF9	S	496	S496	SLEVPLTASVTSPKASPVTSPAAAFPTASPA	1.3001	2.46246
SUPT6H_S1535	Q7KZ85_S1535	Transcription elongation factor SPT6	SUPT6H	Q7KZ85	Q7KZ85	S	1535	S1535	PGITPSSSSRTRTPASINATPANINLADLTR	1.29991	2.46213
SUPT6H_T1532	Q7KZ85_T1532	Transcription elongation factor SPT6	SUPT6H	Q7KZ85	Q7KZ85	T	1532	T1532	DPVPGITPSSSSRTRTPASINATPANINLAD	1.29991	2.46213
CHAMP1_S416	Q96JM3_S416	Chromosome alignment-maintaining phosphoprotein 1	CHAMP1	Q96JM3	Q96JM3	S	416	S416	APTLSPEHWKAVPPVSPELRKPGPPLSPEIR	1.29962	2.46164
MEI1_S490	Q5TIA1_S490	Meiosis inhibitor protein 1	MEI1	Q5TIA1	Q5TIA1	S	490	S490	TLLSRRPLGHASSRDSEKAILQRGKFLLSTL	1.29704	2.45725
ACSL3_S683	O95573_S683	Long-chain-fatty-acid--CoA ligase 3	ACSL3	O95573	O95573	S	683	S683	SASLEKFEIPVKIRLSPEPWTPETGLVTDAF	1.29544	2.45452
SNX3_S72	O60493_S72	Sorting nexin-3	SNX3	O60493	O60493	S	72	S72	LPIFKLKESTVRRRYSDFEWLRSELERESKV	1.29433	2.45263
PAFAH1B3_S2	Q15102_S2	Platelet-activating factor acetylhydrolase IB subunit gamma	PAFAH1B3	Q15102	Q15102	S	2	S2	______________MSGEENPASKPTPVQDV	1.29406	2.45217
DTD1_S197	Q8TEA8_S197	D-tyrosyl-tRNA(Tyr) deacylase 1	DTD1	Q8TEA8	Q8TEA8	S	197	S197	SKERNTPRKEDRSASSGAEGDVSSEREP___	1.29404	2.45214
NRF1_S136	Q16656_S136	Nuclear respiratory factor 1	NRF1	Q16656	Q16656	S	136	S136	EYTTRVGQQAIVLCISPSKPNPVFKVFGAAP	1.29369	2.45155
ZFYVE26_S1764	Q68DK2_S1764	Zinc finger FYVE domain-containing protein 26	ZFYVE26	Q68DK2	Q68DK2	S	1764	S1764	IVHQAADPETLPRSPSAEFSPAAPPGISSIH	1.29099	2.44697
WRAP53_S491	Q9BUR4_S491	Telomerase Cajal body protein 1	WRAP53	Q9BUR4	Q9BUR4	S	491	S491	LATASGQRVFPEPTESGDEGEELGLPLLSTR	1.29004	2.44535
RIF1_S1772	Q5UIP0_S1772	Telomere-associated protein RIF1	RIF1	Q5UIP0	Q5UIP0	S	1772	S1772	VEISETKKADVQAPVSPSETSQANPYSEGQF	1.28998	2.44524
PRPF4B_Y849	Q13523_Y849	Serine/threonine-protein kinase PRP4 homolog	PRPF4B	Q13523	Q13523	Y	849	Y849	DFGSASHVADNDITPYLVSRFYRAPEIIIGK	1.28974	2.44484
PNN_S441	Q9H307_S441	Pinin	PNN	Q9H307	Q9H307	S	441	S441	EPEMEFEIEPDKECKSLSPGKENVSALDMEK	1.28941	2.44429
ZNF574_S164	Q6ZN55_S164	Zinc finger protein 574	ZNF574	Q6ZN55	Q6ZN55	S	164	S164	LRATPTKAPAPVVLGSPVVLGPPVGQARVAV	1.28926	2.44403
HTATSF1_S642	O43719_S642	HIV Tat-specific factor 1	HTATSF1	O43719	O43719	S	642	S642	KEEEEDTYEKVFDDESDEKEDEEYADEKGLE	1.28811	2.44208
MFAP1_S118	P55081_S118	Microfibrillar-associated protein 1	MFAP1	P55081	P55081	S	118	S118	RHRKIVEPEVVGESDSEVEGDAWRMEREDSS	1.28634	2.43908
UBN1_S336	Q9NPG3_S336	Ubinuclein-1	UBN1	Q9NPG3	Q9NPG3	S	336	S336	SESPEGSPFRDMDDGSDSLGVGLDQEFRQPS	1.2854	2.43749
ENO1_S263	P06733_S263	Alpha-enolase	ENO1	P06733	P06733	S	263	S263	ASEFFRSGKYDLDFKSPDDPSRYISPDQLAD	1.28307	2.43356
VPRBP_S290	Q9Y4B6_S290	Protein VPRBP	VPRBP	Q9Y4B6	Q9Y4B6	S	290	S290	RENFRKAKQKLGFSSSDPDRMFVELSNSSWS	1.28249	2.43258
ELF4_S641	Q99607_S641	ETS-related transcription factor Elf-4	ELF4	Q99607	Q99607	S	641	S641	MAEPSVTTSGSLLTRSPTPAPFSPFNPTSLI	1.28244	2.43249
MYH8;MYH2_T882	P13535_T882	Myosin-8;Myosin-2	MYH8;MYH2	P13535;Q9UKX2	P13535	T	882	T882	AKSEAKRKELEEKMVTLLKEKNDLQLQVQSE	1.2815	2.43092
SNAPIN_S133	O95295_S133	SNARE-associated protein Snapin	SNAPIN	O95295	O95295	S	133	S133	ARRRAMLDSGIYPPGSPGK____________	1.2797	2.42789
GPCPD1_T177	Q9NPB8_T177	Glycerophosphocholine phosphodiesterase GPCPD1	GPCPD1	Q9NPB8	Q9NPB8	T	177	T177	TLEGLEEDDDDRVSPTVLHKMSNSLEISLIS	1.27751	2.4242
RRP1B_S460	Q14684_S460	Ribosomal RNA processing protein 1 homolog B	RRP1B	Q14684	Q14684	S	460	S460	EPGAEATSSTGEESGSEHPPAVPMHNKRKRP	1.27749	2.42417
ARFGEF1_S1569	Q9Y6D6_S1569	Brefeldin A-inhibited guanine nucleotide-exchange protein 1	ARFGEF1	Q9Y6D6	Q9Y6D6	S	1569	S1569	PSPVSEKPLDTISQKSVDIHDSIQPRSVDNR	1.27706	2.42345
SLK_S340	Q9H2G2_S340	STE20-like serine/threonine-protein kinase	SLK	Q9H2G2	Q9H2G2	S	340	S340	EETENSLPIPASKRASSDLSIASSEEDKLSQ	1.27451	2.41917
ZC3H13_S993	Q5T200_S993	Zinc finger CCCH domain-containing protein 13	ZC3H13	Q5T200	Q5T200	S	993	S993	ERGNIETTSEDGQVFSPKKGQKKKSIEKKRK	1.27421	2.41866
CHAMP1_S204	Q96JM3_S204	Chromosome alignment-maintaining phosphoprotein 1	CHAMP1	Q96JM3	Q96JM3	S	204	S204	KSVPVCESQKLAPVPSPEPQKPAPVSPESVK	1.27364	2.41772
CENPF_S3150	P49454_S3150	Centromere protein F	CENPF	P49454	P49454	S	3150	S3150	TAGGSRSQKVKVAQRSPVDSGTILREPTTKS	1.27347	2.41742
ELK1_S324	P19419_S324	ETS domain-containing protein Elk-1	ELK1	P19419	P19419	S	324	S324	QPQKGRKPRDLELPLSPSLLGGPGPERTPGS	1.27189	2.41477
ARID4B_S666	Q4LE39_S666	AT-rich interactive domain-containing protein 4B	ARID4B	Q4LE39	Q4LE39	S	666	S666	KDEKYSPKNCKLRRLSKPPFQTNPSPEMVSK	1.27116	2.41356
ZFHX3_S3432	Q15911_S3432	Zinc finger homeobox protein 3	ZFHX3	Q15911	Q15911	S	3432	S3432	ESPKPEEQKNTPREVSPLLPKLPEEPEAESK	1.27016	2.41188
HNRNPC_S233	P07910_S233	Heterogeneous nuclear ribonucleoproteins C1/C2	HNRNPC	P07910	P07910	S	233	S233	EKEQSKQAVEMKNDKSEEEQSSSSVKKDETN	1.26835	2.40886
SLC9A1_S703	P19634_S703	Sodium/hydrogen exchanger 1	SLC9A1	P19634	P19634	S	703	S703	AHKLDSPTMSRARIGSDPLAYEPKEDLPVIT	1.2683	2.40877
IRS4_S1061	O14654_S1061	Insulin receptor substrate 4	IRS4	O14654	O14654	S	1061	S1061	YVVDPFSECCMDISLSPSRCSEPPPVARLLQ	1.26788	2.40807
RPL18A_S123	Q02543_S123	60S ribosomal protein L18a	RPL18A	Q02543	Q02543	S	123	S123	QCYRDMGARHRARAHSIQIMKVEEIAASKCR	1.26596	2.40487
RPL15_S100	P61313_S100	60S ribosomal protein L15	RPL15	P61313	P61313	S	100	S100	VHHGVNQLKFARSLQSVAEERAGRHCGALRV	1.2652	2.40361
MARCKSL1_S48	P49006_S48	MARCKS-related protein	MARCKSL1	P49006	P49006	S	48	S48	HVKSNGDLSPKGEGESPPVNGTDEAAGATGD	1.26484	2.403
CKB_S164	P12277_S164	Creatine kinase B-type	CKB	P12277	P12277	S	164	S164	GERRAIEKLAVEALSSLDGDLAGRYYALKSM	1.26482	2.40298
DNTTIP2_S239	Q5QJE6_S239	Deoxynucleotidyltransferase terminal-interacting protein 2	DNTTIP2	Q5QJE6	Q5QJE6	S	239	S239	GNEKQIVGTPVNSEDSDTRQTSHLQARSLSE	1.26371	2.40112
SYNE1_S8305	Q8NF91_S8305	Nesprin-1	SYNE1	Q8NF91	Q8NF91	S	8305	S8305	DLSRDLESAMSRALPSEDEEGQDDKDFYLRG	1.26198	2.39824
FAM53C_S122	Q9NYF3_S122	Protein FAM53C	FAM53C	Q9NYF3	Q9NYF3	S	122	S122	PVPPAPPSKRHCRSLSVPVDLSRWQPVWRPA	1.26194	2.39818
NR2C2_S219	P49116_S219	Nuclear receptor subfamily 2 group C member 2	NR2C2	P49116	P49116	S	219	S219	CAASTEKIYIRKDLRSPLIATPTFVADKDGA	1.26082	2.39632
DHX9_S87	Q08211_S87	ATP-dependent RNA helicase A	DHX9	Q08211	Q08211	S	87	S87	INEIKSEEVPAFGVASPPPLTDTPDTTANAE	1.26057	2.39591
AHNAK_S135	Q09666_S135	Neuroblast differentiation-associated protein AHNAK	AHNAK	Q09666	Q09666	S	135	S135	EYQRIYTTKIKPRLKSEDGVEGDLGETQSRT	1.26017	2.39523
ATF7IP_S496	Q6VMQ6_S496	Activating transcription factor 7-interacting protein 1	ATF7IP	Q6VMQ6	Q6VMQ6	S	496	S496	QESSESLPKEAFLVLSDEEDISGEKDESEVI	1.25964	2.39436
ARHGEF28_S1538	Q8N1W1_S1538	Rho guanine nucleotide exchange factor 28	ARHGEF28	Q8N1W1	Q8N1W1	S	1538	S1538	AQQSLLGHWKHGRQRSLPAVLLPGGPEVMEL	1.25717	2.39026
FARP1_S514	Q9Y4F1_S514	FERM, RhoGEF and pleckstrin domain-containing protein 1	FARP1	Q9Y4F1	Q9Y4F1	S	514	S514	SPNLSPDTKQASPLISPLLNDQACPRTDDED	1.2562	2.38865
PPP1R2;PPP1R2P3_S121	P41236_S121	Protein phosphatase inhibitor 2;Protein phosphatase inhibitor 2-like protein 3	PPP1R2;PPP1R2P3	P41236;Q6NXS1	P41236	S	121	S121	AAEGLEPKYRIQEQESSGEEDSDLSPEEREK	1.25613	2.38853
RBM15_S259	Q96T37_S259	Putative RNA-binding protein 15	RBM15	Q96T37	Q96T37	S	259	S259	PLKIEAVYVSRRRSRSPLDKDTYPPSASVVG	1.25546	2.38743
IRS4_Y921	O14654_Y921	Insulin receptor substrate 4	IRS4	O14654	O14654	Y	921	Y921	QKPTHEQREADSSSDYVNMDFTKRESNTPAP	1.25322	2.38372
NOP56_S520	O00567_S520	Nucleolar protein 56	NOP56	O00567	O00567	S	520	S520	KPKKKKSFSKEELMSSDLEETAGSTSIPKRK	1.25304	2.38343
ZC3H18_S534	Q86VM9_S534	Zinc finger CCCH domain-containing protein 18	ZC3H18	Q86VM9	Q86VM9	S	534	S534	WRRSKSPKKKLGVSVSPSRARRRRKTSASSA	1.25226	2.38214
HN1_S131	Q9UK76_S131	Hematological and neurological expressed 1 protein;Hematological and neurological expressed 1 protein, N-terminally processed	HN1	Q9UK76	Q9UK76	S	131	S131	LGQSEEKPVPAAPVPSPVAPAPVPSRRNPPG	1.25111	2.38024
SPEN_S2120	Q96T58_S2120	Msx2-interacting protein	SPEN	Q96T58	Q96T58	S	2120	S2120	AAAQAGERESGVVAVSPEKSESPQKEDGLSS	1.25002	2.37844
C1orf52_S158	Q8N6N3_S158	UPF0690 protein C1orf52	C1orf52	Q8N6N3	Q8N6N3	S	158	S158	AKKARLLPEGEETLESDDEKDEHTSKKRKVE	1.24985	2.37817
SNRK_S390	Q9NRH2_S390	SNF-related serine/threonine-protein kinase	SNRK	Q9NRH2	Q9NRH2	S	390	S390	DDLTATPLSHATVPQSPARAADSVLNGHRSK	1.24974	2.37798
ENOX1_S254	Q8TC92_S254	Ecto-NOX disulfide-thiol exchanger 1;Hydroquinone [NADH] oxidase;Protein disulfide-thiol oxidoreductase	ENOX1	Q8TC92	Q8TC92	S	254	S254	ERHRRKLEEDRLRPPSPPAIMHYSEHEAALL	1.24784	2.37485
BLOC1S3_S27	Q6QNY0_S27	Biogenesis of lysosome-related organelles complex 1 subunit 3	BLOC1S3	Q6QNY0	Q6QNY0	S	27	S27	RRPETVVPGEATETDSERSASSSEEEELYLG	1.24781	2.37481
BLOC1S3_T25	Q6QNY0_T25	Biogenesis of lysosome-related organelles complex 1 subunit 3	BLOC1S3	Q6QNY0	Q6QNY0	T	25	T25	PLRRPETVVPGEATETDSERSASSSEEEELY	1.24781	2.37481
CEP89_S173	Q96ST8_S173	Centrosomal protein of 89 kDa	CEP89	Q96ST8	Q96ST8	S	173	S173	AVPHRNQVPLLHEVNSEDDENISHQDGFPGS	1.24743	2.37418
EDC4_S725	Q6P2E9_S725	Enhancer of mRNA-decapping protein 4	EDC4	Q6P2E9	Q6P2E9	S	725	S725	ELQEVEPLGLPQASPSRTRSPDVISSASTAL	1.24705	2.37355
TJP1_S810	Q07157_S810	Tight junction protein ZO-1	TJP1	Q07157	Q07157	S	810	S810	NQLVWVSEGKADGATSDDLDLHDDRLSYLSA	1.24647	2.3726
PPP1R2;PPP1R2P3_S122	P41236_S122	Protein phosphatase inhibitor 2;Protein phosphatase inhibitor 2-like protein 3	PPP1R2;PPP1R2P3	P41236;Q6NXS1	P41236	S	122	S122	AEGLEPKYRIQEQESSGEEDSDLSPEEREKK	1.24645	2.37256
CIC_S496	Q96RK0_S496	Protein capicua homolog	CIC	Q96RK0	Q96RK0	S	496	S496	GEDPEGNKGFGRKVFSPVIRSSFTHCRPPLD	1.24569	2.37132
SOS1_S1275	Q07889_S1275	Son of sevenless homolog 1	SOS1	Q07889	Q07889	S	1275	S1275	PPQTPSPHGTRRHLPSPPLTQEVDLHSIAGP	1.24532	2.37071
SLC12A2_S940	P55011_S940	Solute carrier family 12 member 2	SLC12A2	P55011	P55011	S	940	S940	GLDISHLQGQEELLSSQEKSPGTKDVVVSVE	1.24527	2.37063
AUTS2_T799	Q8WXX7_T799	Autism susceptibility gene 2 protein	AUTS2	Q8WXX7	Q8WXX7	T	799	T799	QNFSNPHEPWNRLHRTPPSFPTPPPWLKPGE	1.2422	2.36559
TRA2A_S2	Q13595_S2	Transformer-2 protein homolog alpha	TRA2A	Q13595	Q13595	S	2	S2	______________MSDVEENNFEGRESRSQ	1.24202	2.36529
DYNC1H1_S4368	Q14204_S4368	Cytoplasmic dynein 1 heavy chain 1	DYNC1H1	Q14204	Q14204	S	4368	S4368	DDLAYAETEKKTRTDSTSDGRPAWMRTLHTT	1.24181	2.36495
SNX2_T104	O60749_T104	Sorting nexin-2	SNX2	O60749	O60749	T	104	T104	EPILSSEPSPAVTPVTPTTLIAPRIESKSMS	1.23926	2.36077
CTAGE5;MIA2_T539	O15320_T539	cTAGE family member 5;Melanoma inhibitory activity protein 2	CTAGE5;MIA2	O15320;Q96PC5	O15320	T	539	T539	LGWPSSETRAFLSPPTLLEGPLRLSPLLPGG	1.23858	2.35965
VDAC2_S115	P45880_S115	Voltage-dependent anion-selective channel protein 2	VDAC2	P45880	P45880	S	115	S115	DQICQGLKLTFDTTFSPNTGKKSGKIKSSYK	1.23634	2.356
ROBO1_S940	Q9Y6N7_S940	Roundabout homolog 1	ROBO1	Q9Y6N7	Q9Y6N7	S	940	S940	RNGLTSTYAGIRKVPSFTFTPTVTYQRGGEA	1.23564	2.35486
RTN1_S352	Q16799_S352	Reticulon-1	RTN1	Q16799	Q16799	S	352	S352	GTEPSAAESQGKGSISEDELITAIKEAKGLS	1.23551	2.35465
TRIM28_S598	Q13263_S598	Transcription intermediary factor 1-beta	TRIM28	Q13263	Q13263	S	598	S598	EGPGAEGPRLASPSGSTSSGLEVVAPEGTSA	1.23412	2.35237
EZR;MSN;RDX_S249	P15311_S249	Ezrin;Moesin;Radixin	EZR;MSN;RDX	P15311;P26038;P35241	P15311	S	249	S249	LTPKIGFPWSEIRNISFNDKKFVIKPIDKKA	1.23394	2.35208
SMARCA1_S119	P28370_S119	Probable global transcription activator SNF2L1	SMARCA1	P28370	P28370	S	119	S119	LFAHFIQPSAQKSPTSPLNMKLGRPRIKKDE	1.23334	2.3511
MAP4K4_S805	O95819_S805	Mitogen-activated protein kinase kinase kinase kinase 4	MAP4K4	O95819	O95819	S	805	S805	TSGPEDTRAASSLNLSNGETESVKTMIVHDD	1.23289	2.35037
NUP153_S209	P49790_S209	Nuclear pore complex protein Nup153	NUP153	P49790	P49790	S	209	S209	KDITVSKNTSLPPLWSPEAERSHSLSQHTAT	1.23269	2.35005
TET1_S871	Q8NFU7_S871	Methylcytosine dioxygenase TET1	TET1	Q8NFU7	Q8NFU7	S	871	S871	PKTPENIPSKEPKDGSPVQPSLLSLMKDRRL	1.23247	2.34969
CCNL1_S352	Q9UK58_S352	Cyclin-L1	CCNL1	Q9UK58	Q9UK58	S	352	S352	ASKPSSPREVKAEEKSPISINVKTVKKEPED	1.2314	2.34794
FTSJ3_S644	Q8IY81_S644	pre-rRNA processing protein FTSJ3	FTSJ3	Q8IY81	Q8IY81	S	644	S644	SWEPLRGKKRSRGPKSDDDGFEIVPIEDPAK	1.22883	2.34376
PTPN3_S372	P26045_S372	Tyrosine-protein phosphatase non-receptor type 3	PTPN3	P26045	P26045	S	372	S372	SLSVEHLETKSLPSRSPPITPNWRSPRLRHE	1.2283	2.34291
ARID2_S631	Q68CP9_S631	AT-rich interactive domain-containing protein 2	ARID2	Q68CP9	Q68CP9	S	631	S631	PVSTSVVRVDSVPDVSPAPSPAGIPHGSQTI	1.22649	2.33996
TJP1_S125	Q07157_S125	Tight junction protein ZO-1	TJP1	Q07157	Q07157	S	125	S125	KKVQIPVSRPDPEPVSDNEEDSYDEEIHDPR	1.22635	2.33974
SPAG9_S594	O60271_S594	C-Jun-amino-terminal kinase-interacting protein 4	SPAG9	O60271	O60271	S	594	S594	NAPTSHVTPSVKKRSSTLSQLPGDKSKAFDF	1.22289	2.33414
LIMCH1_S718	Q9UPQ0_S718	LIM and calponin homology domains-containing protein 1	LIMCH1	Q9UPQ0	Q9UPQ0	S	718	S718	GKVELVLSQKVVKPKSPEPEATLTFPFLDKM	1.22276	2.33392
NUP153_S614	P49790_S614	Nuclear pore complex protein Nup153	NUP153	P49790	P49790	S	614	S614	PAEILKEGSVLDILKSPGFASPKIDSVAAQP	1.22263	2.33371
KDM3B_S798	Q7LBC6_S798	Lysine-specific demethylase 3B	KDM3B	Q7LBC6	Q7LBC6	S	798	S798	FSQENKAPFEAVKRFSLDERSLACRQDSDSS	1.22251	2.33353
GPSM1_S413	Q86YR5_S413	G-protein-signaling modulator 1	GPSM1	Q86YR5	Q86YR5	S	413	S413	GYEAQGARPKRTQRLSAETWDLLRLPLEREQ	1.22227	2.33314
FAM126B_S519	Q8IXS8_S519	Protein FAM126B	FAM126B	Q8IXS8	Q8IXS8	S	519	S519	KELLSPGAPLTKQSRSPSFNMQLISQV____	1.22223	2.33307
TJP2_S170	Q9UDY2_S170	Tight junction protein ZO-2	TJP2	Q9UDY2	Q9UDY2	S	170	S170	YSERSRLNSHGGRSRSWEDSPERGRPHERAR	1.22149	2.33187
CAMKK1_S458	Q8N5S9_S458	Calcium/calmodulin-dependent protein kinase kinase 1	CAMKK1	Q8N5S9	Q8N5S9	S	458	S458	SWTTVILVKSMLRKRSFGNPFEPQARREERS	1.22142	2.33177
ZFP36L2_S438	P47974_S438	Zinc finger protein 36, C3H1 type-like 2	ZFP36L2	P47974	P47974	S	438	S438	APPSPPFSFQLPRRLSDSPVFDAPPSPPDSL	1.22113	2.3313
ESF1_S663	Q9H501_S663	ESF1 homolog	ESF1	Q9H501	Q9H501	S	663	S663	KQKALAEEASEEELPSDVDLNDPYFAEEVKQ	1.22014	2.3297
TRMT2A_S602	Q8IZ69_S602	tRNA (uracil-5-)-methyltransferase homolog A	TRMT2A	Q8IZ69	Q8IZ69	S	602	S602	ERVEHPNGTGVLGPHSPPAQPTPGPPDNTLQ	1.21921	2.3282
SIRT6_T294	Q8N6T7_T294	NAD-dependent protein deacetylase sirtuin-6	SIRT6	Q8N6T7	Q8N6T7	T	294	T294	PRVLERALPPLPRPPTPKLEPKEESPTRING	1.21871	2.32738
ZNF608_S964	Q9ULD9_S964	Zinc finger protein 608	ZNF608	Q9ULD9	Q9ULD9	S	964	S964	GGSDSRSEGMRSKASSPSDIISSKDSVVKGH	1.21823	2.3266
AKT1S1_S212	Q96B36_S212	Proline-rich AKT1 substrate 1	AKT1S1	Q96B36	Q96B36	S	212	S212	RTEARSSDEENGPPSSPDLDRIAASMRALVL	1.21816	2.3265
SNRPA1_S197	P09661_S197	U2 small nuclear ribonucleoprotein A'	SNRPA1	P09661	P09661	S	197	S197	NPGAGLPTDKKKGGPSPGDVEAIKNAIANAS	1.21796	2.32617
PHF3_S1133	Q92576_S1133	PHD finger protein 3	PHF3	Q92576	Q92576	S	1133	S1133	CKICIGRMAPPVDDLSPKKVKVVVGVARKHS	1.21631	2.32352
BOD1L1_S3019	Q8NFC6_S3019	Biorientation of chromosomes in cell division protein 1-like 1	BOD1L1	Q8NFC6	Q8NFC6	S	3019	S3019	RSTTRSEAQRSKTQLSPSIKRKREVSPPGAR	1.21598	2.32298
LRP4_S1887	O75096_S1887	Low-density lipoprotein receptor-related protein 4	LRP4	O75096	O75096	S	1887	S1887	ECSSVHTAATPERRGSLPDTGWKHERKLSSE	1.21589	2.32284
GTPBP1_S47	O00178_S47	GTP-binding protein 1	GTPBP1	O00178	O00178	S	47	S47	AAAAARLHGGFDSDCSEDGEALNGEPELDLT	1.21586	2.3228
PSIP1_T141	O75475_T141	PC4 and SFRS1-interacting protein	PSIP1	O75475	O75475	T	141	T141	EKASNEDVTKAVDITTPKAARRGRKRKAEKQ	1.21543	2.32209
CXXC1_S19	Q9P0U4_S19	CXXC-type zinc finger protein 1	CXXC1	Q9P0U4	Q9P0U4	S	19	S19	DGSDPEPPDAGEDSKSENGENAPIYCICRKP	1.21458	2.32073
DAB2IP_S842	Q5VWQ8_S842	Disabled homolog 2-interacting protein	DAB2IP	Q5VWQ8	Q5VWQ8	S	842	S842	SFQNPVYQMAAGLPLSPRGLGDSGSEGHSSL	1.21451	2.32062
RNF31_S466	Q96EP0_S466	E3 ubiquitin-protein ligase RNF31	RNF31	Q96EP0	Q96EP0	S	466	S466	SLEKGPPKPGPPRRLSAPLPSSCGDPEKQRQ	1.2117	2.3161
SON_S1952	P18583_S1952	Protein SON	SON	P18583	P18583	S	1952	S1952	RRRSRSVGRRRSFSISPSRRSRTPSRRSRTP	1.21142	2.31565
SNX17_S415	Q15036_S415	Sorting nexin-17	SNX17	Q15036	Q15036	S	415	S415	VGGTLRRSDSQQAVKSPPLLESPDATRESMV	1.21117	2.31526
ZSWIM8_S1156	A7E2V4_S1156	Zinc finger SWIM domain-containing protein 8	ZSWIM8	A7E2V4	A7E2V4	S	1156	S1156	MASIDSSAPETTSDSSPTLSRRPLRGGWAPT	1.21111	2.31516
CHORDC1_T47	Q9UHD1_T47	Cysteine and histidine-rich domain-containing protein 1	CHORDC1	Q9UHD1	Q9UHD1	T	47	T47	VFHDALKGWSCCKRRTTDFSDFLSIVGCTKG	1.20769	2.30968
MBD1_S297	Q9UIS9_S297	Methyl-CpG-binding domain protein 1	MBD1	Q9UIS9	Q9UIS9	S	297	S297	RRPGAQPLPPPPPSQSPEPTEPHPRALAPSP	1.20676	2.30818
JUND_S255	P17535_S255	Transcription factor jun-D	JUND	P17535	P17535	S	255	S255	KDEPQTVPDVPSFGESPPLSPIDMDTQERIK	1.20648	2.30774
RBM8A_S24	Q9Y5S9_S24	RNA-binding protein 8A	RBM8A	Q9Y5S9	Q9Y5S9	S	24	S24	EAGGEDFAMDEDGDESIHKLKEKAKKRKGRG	1.2042	2.30409
PRKD1_S249	Q15139_S249	Serine/threonine-protein kinase D1	PRKD1	Q15139	Q15139	S	249	S249	KSPSESFIGREKRSNSQSYIGRPIHLDKILM	1.20386	2.30355
IVNS1ABP_S338	Q9Y6Y0_S338	Influenza virus NS1A-binding protein	IVNS1ABP	Q9Y6Y0	Q9Y6Y0	S	338	S338	PQSSPTSTPKLSKSLSFEMQQDELIEKPMSP	1.20337	2.30277
NIPBL_S350	Q6KC79_S350	Nipped-B-like protein	NIPBL	Q6KC79	Q6KC79	S	350	S350	EKEQSEKAAMYDIISSPSKDSTKLTLRLSRV	1.20269	2.30169
NUP50_S221	Q9UKX7_S221	Nuclear pore complex protein Nup50	NUP50	Q9UKX7	Q9UKX7	S	221	S221	RNSESESNKVAAETQSPSLFGSTKLQQESTF	1.20157	2.2999
SPEN_S725	Q96T58_S725	Msx2-interacting protein	SPEN	Q96T58	Q96T58	S	725	S725	ESDRDRDHERRPIERSQSPVHLRRPQSPGAS	1.20056	2.29828
SPEN_S727	Q96T58_S727	Msx2-interacting protein	SPEN	Q96T58	Q96T58	S	727	S727	DRDRDHERRPIERSQSPVHLRRPQSPGASPS	1.20056	2.29828
LARP1_S766	Q6PKG0_S766	La-related protein 1	LARP1	Q6PKG0	Q6PKG0	S	766	S766	ANKLFGAPEPSTIARSLPTTVPESPNYRNTR	1.19993	2.29728
IFIH1_S301	Q9BYX4_S301	Interferon-induced helicase C domain-containing protein 1	IFIH1	Q9BYX4	Q9BYX4	S	301	S301	TMGSDSDEENVAARASPEPELQLRPYQMEVA	1.19893	2.29569
NRSN2_S171	Q9GZP1_S171	Neurensin-2	NRSN2	Q9GZP1	Q9GZP1	S	171	S171	DSHVEVFGDEPEQQLSPIFRNASGQSWFSPP	1.19888	2.29561
SCAF11_S802	Q99590_S802	Protein SCAF11	SCAF11	Q99590	Q99590	S	802	S802	PRTRRSRFHSPSTTWSPNKDTPQEKKRPQSP	1.19869	2.29532
PRKCI_T564	P41743_T564	Protein kinase C iota type	PRKCI	P41743	P41743	T	564	T564	LDNFDSQFTNEPVQLTPDDDDIVRKIDQSEF	1.19801	2.29423
NAB2_S162	Q15742_S162	NGFI-A-binding protein 2	NAB2	Q15742	Q15742	S	162	S162	SPGEKAGSARSFSPKSPLELGEKLSPLPGGP	1.19721	2.29296
SON_S1950	P18583_S1950	Protein SON	SON	P18583	P18583	S	1950	S1950	SRRRRSRSVGRRRSFSISPSRRSRTPSRRSR	1.19699	2.29261
NSUN2_S751	Q08J23_S751	tRNA (cytosine(34)-C(5))-methyltransferase	NSUN2	Q08J23	Q08J23	S	751	S751	QRAGEPNSPDAEEANSPDVTAGCDPAGVHPP	1.19675	2.29223
FAM129B_S641	Q96TA1_S641	Niban-like protein 1	FAM129B	Q96TA1	Q96TA1	S	641	S641	VQDEEVGLPFEASPESPPPASPDGVTEIRGL	1.19589	2.29086
PCM1_S65	Q15154_S65	Pericentriolar material 1 protein	PCM1	Q15154	Q15154	S	65	S65	KKFGVESDKRVTNDISPESSPGVGRRRTKTP	1.1946	2.28881
RPRD2_S665	Q5VT52_S665	Regulation of nuclear pre-mRNA domain-containing protein 2	RPRD2	Q5VT52	Q5VT52	S	665	S665	QSSEVSKPKLESESTSPSLEMKIHNFLKGNP	1.19427	2.28829
SYNE1_S8223	Q8NF91_S8223	Nesprin-1	SYNE1	Q8NF91	Q8NF91	S	8223	S8223	KKLIRLPLPDDEHDLSDRELELEDSAALSDL	1.19316	2.28653
CEP350_S2460	Q5VT06_S2460	Centrosome-associated protein 350	CEP350	Q5VT06	Q5VT06	S	2460	S2460	SIHSNVHSDRLLELKSPTELMKSKERSDVEH	1.1931	2.28643
HACE1_T386	Q8IYU2_T386	E3 ubiquitin-protein ligase HACE1	HACE1	Q8IYU2	Q8IYU2	T	386	T386	LVLIATELMKNKRDSTEITSILLKQKGQDQD	1.193	2.28627
PRKD1_S205	Q15139_S205	Serine/threonine-protein kinase D1	PRKD1	Q15139	Q15139	S	205	S205	FKIPNNCSGVRRRRLSNVSLTGVSTIRTSSA	1.19151	2.28391
TSNAX_S33	Q99598_S33	Translin-associated protein X	TSNAX	Q99598	Q99598	S	33	S33	FPHNQRREGKDVNSSSPVMLAFKSFQQELDA	1.19072	2.28266
ADD2_S11	P35612_S11	Beta-adducin	ADD2	P35612	P35612	S	11	S11	_____MSEETVPEAASPPPPQGQPYFDRFSE	1.19047	2.28228
NUMA1_S169	Q14980_S169	Nuclear mitotic apparatus protein 1	NUMA1	Q14980	Q14980	S	169	S169	APVPSTCSSTFPEELSPPSHQAKREIRFLEL	1.19011	2.28171
PML_S518	P29590_S518	Protein PML	PML	P29590	P29590	S	518	S518	RSSPEQPRPSTSKAVSPPHLDGPPSPRSPVI	1.18976	2.28115
STK10_S191	O94804_S191	Serine/threonine-protein kinase 10	STK10	O94804	O94804	S	191	S191	FGVSAKNLKTLQKRDSFIGTPYWMAPEVVMC	1.18972	2.28108
TOP2B_S1400	Q02880_S1400	DNA topoisomerase 2-beta	TOP2B	Q02880	Q02880	S	1400	S1400	DDDDNNDLEELKVKASPITNDGEDEFVPSDG	1.18724	2.27717
RBM12B_S710	Q8IXT5_S710	RNA-binding protein 12B	RBM12B	Q8IXT5	Q8IXT5	S	710	S710	PEDDFRRPPEEDFRHSPEEDFRQSPQEHFRR	1.18689	2.27662
CHD9_S1472	Q3L8U1_S1472	Chromodomain-helicase-DNA-binding protein 9	CHD9	Q3L8U1	Q3L8U1	S	1472	S1472	FSATKDELAELSEAESEGDEKPKLRRPCDRS	1.18643	2.27588
H1FX_S2	Q92522_S2	Histone H1x	H1FX	Q92522	Q92522	S	2	S2	______________MSVELEEALPVTTAEGM	1.18619	2.2755
DTX3L_S9	Q8TDB6_S9	E3 ubiquitin-protein ligase DTX3L	DTX3L	Q8TDB6	Q8TDB6	S	9	S9	_______MASHLRPPSPLLVRVYKSGPRVRR	1.18566	2.27467
RPS8_S160	P62241_S160	40S ribosomal protein S8	RPS8	P62241	P62241	S	160	S160	IQKKYDERKKNAKISSLLEEQFQQGKLLACI	1.1844	2.27268
ATXN2L_S111	Q8WWM7_S111	Ataxin-2-like protein	ATXN2L	Q8WWM7	Q8WWM7	S	111	S111	IGSARGQSTGKGPPQSPVFEGVYNNSRMLHF	1.18389	2.27189
ERBB2_Y1248	P04626_Y1248	Receptor tyrosine-protein kinase erbB-2	ERBB2	P04626	P04626	Y	1248	Y1248	PPSTFKGTPTAENPEYLGLDVPV________	1.18381	2.27177
RBM5_S624	P52756_S624	RNA-binding protein 5	RBM5	P52756	P52756	S	624	S624	ENPLKRGLVAAYSGDSDNEEELVERLESEEE	1.18319	2.27078
PATZ1_S243	Q9HBE1_S243	POZ-, AT hook-, and zinc finger-containing protein 1	PATZ1	Q9HBE1	Q9HBE1	S	243	S243	VLPGVDRLPMVAGPLSPQLLTSPFPSVASSA	1.18265	2.26994
SUPT5H_S666	O00267_S666	Transcription elongation factor SPT5	SUPT5H	O00267	O00267	S	666	S666	PRDVTNFTVGGFAPMSPRISSPMHPSAGGQR	1.18228	2.26935
GNG12_S49	Q9UBI6_S49	Guanine nucleotide-binding protein G(I)/G(S)/G(O) subunit gamma-12	GNG12	Q9UBI6	Q9UBI6	S	49	S49	KASADLMSYCEEHARSDPLLIGIPTSENPFK	1.18011	2.26595
RAVER1_T463	Q8IY67_T463	Ribonucleoprotein PTB-binding 1	RAVER1	Q8IY67	Q8IY67	T	463	T463	GDREALGLGPPAAQLTPPPAPVGLRGSGLRG	1.17885	2.26396
MDC1_T1608	Q14676_T1608	Mediator of DNA damage checkpoint protein 1	MDC1	Q14676	Q14676	T	1608	T1608	TSRATRCRTNRSSVKTPEPVVPTAPEPHPTT	1.1788	2.26388
KHSRP_S125	Q92945_S125	Far upstream element-binding protein 2	KHSRP	Q92945	Q92945	S	125	S125	RQLEDGDQPESKKLASQGDSISSQLGPIHPP	1.17878	2.26386
MORC2_S777	Q9Y6X9_S777	MORC family CW-type zinc finger protein 2	MORC2	Q9Y6X9	Q9Y6X9	S	777	S777	GRFVVKEEKKDSNELSDSAGEEDSADLKRAQ	1.17695	2.26098
LYN_S13	P07948_S13	Tyrosine-protein kinase Lyn	LYN	P07948	P07948	S	13	S13	___MGCIKSKGKDSLSDDGVDLKTQPVRNTE	1.17664	2.2605
GAPDH_S312	P04406_S312	Glyceraldehyde-3-phosphate dehydrogenase	GAPDH	P04406	P04406	S	312	S312	AGAGIALNDHFVKLISWYDNEFGYSNRVVDL	1.17519	2.25822
NFIA_S300	Q12857_S300	Nuclear factor 1 A-type	NFIA	Q12857	Q12857	S	300	S300	MDSPGEEPFYTGQGRSPGSGSQSSGWHEVEP	1.17348	2.25556
SCARF2_S742	Q96GP6_S742	Scavenger receptor class F member 2	SCARF2	Q96GP6	Q96GP6	S	742	S742	RPPGLPEEATALAAPSPPRARARAAPRPLGA	1.17326	2.25521
PAPOLG_S684	Q9BWT3_S684	Poly(A) polymerase gamma	PAPOLG	Q9BWT3	Q9BWT3	S	684	S684	STFKDPRTAEERKRKSVDAIGGESMPIPTID	1.17052	2.25093
EIF5B_S135	O60841_S135	Eukaryotic translation initiation factor 5B	EIF5B	O60841	O60841	S	135	S135	DSKSKKTAKPKVEMYSGSDDDDDFNKLPKKA	1.16986	2.2499
RREB1_S1320	Q92766_S1320	Ras-responsive element-binding protein 1	RREB1	Q92766	Q92766	S	1320	S1320	VAGDAPVEQATAETASPVHREEHGRGESHEP	1.1698	2.2498
CTPS1_S573	P17812_S573	CTP synthase 1	CTPS1	P17812	P17812	S	573	S573	GCRLSPRDTYSDRSGSSSPDSEITELKFPSI	1.16963	2.24955
SRSF6_S301	Q13247_S301	Serine/arginine-rich splicing factor 6	SRSF6	Q13247	Q13247	S	301	S301	KGDIKSKSRSRSQSRSNSPLPVPPSKARSVS	1.16961	2.24952
AKT1S1_S202	Q96B36_S202	Proline-rich AKT1 substrate 1	AKT1S1	Q96B36	Q96B36	S	202	S202	SVPVWGFKEKRTEARSSDEENGPPSSPDLDR	1.16747	2.24618
AKT1S1_S203	Q96B36_S203	Proline-rich AKT1 substrate 1	AKT1S1	Q96B36	Q96B36	S	203	S203	VPVWGFKEKRTEARSSDEENGPPSSPDLDRI	1.16747	2.24618
CHAMP1_S214	Q96JM3_S214	Chromosome alignment-maintaining phosphoprotein 1	CHAMP1	Q96JM3	Q96JM3	S	214	S214	LAPVPSPEPQKPAPVSPESVKATLSNPKPQK	1.16736	2.24601
GINS4_S12	Q9BRT9_S12	DNA replication complex GINS protein SLD5;DNA replication complex GINS protein SLD5, N-terminally processed	GINS4	Q9BRT9	Q9BRT9	S	12	S12	____MTEEVDFLGQDSDGGSEEVVLTPAELI	1.16675	2.24505
GINS4_S16	Q9BRT9_S16	DNA replication complex GINS protein SLD5;DNA replication complex GINS protein SLD5, N-terminally processed	GINS4	Q9BRT9	Q9BRT9	S	16	S16	MTEEVDFLGQDSDGGSEEVVLTPAELIERLE	1.16675	2.24505
SIPA1L3_S146	O60292_S146	Signal-induced proliferation-associated 1-like protein 3	SIPA1L3	O60292	O60292	S	146	S146	ASSGSKAFHRLSRRRSKDVEFQDGWPRSPGR	1.16486	2.24212
OTUD5_S64	Q96G74_S64	OTU domain-containing protein 5	OTUD5	Q96G74	Q96G74	S	64	S64	DRDRDSGVVGARPRASPPPQGPLPGPPGALH	1.16454	2.24161
ZC3H13_S242	Q5T200_S242	Zinc finger CCCH domain-containing protein 13	ZC3H13	Q5T200	Q5T200	S	242	S242	SSSASKKDRKTSAVSSPLLDQQRNSKTNQSK	1.16406	2.24087
CENPT_S397	Q96BT3_S397	Centromere protein T	CENPT	Q96BT3	Q96BT3	S	397	S397	PGASSGDEDASGRAASPESASSTPESLQARR	1.16394	2.24069
KMT2A_S3511	Q03164_S3511	Histone-lysine N-methyltransferase 2A;MLL cleavage product N320;MLL cleavage product C180	KMT2A	Q03164	Q03164	S	3511	S3511	EQNKALSSAVQASPTSPGGSPSSPSSGQRSA	1.16369	2.24029
FIP1L1_S500	Q6UN15_S500	Pre-mRNA 3'-end-processing factor FIP1	FIP1L1	Q6UN15	Q6UN15	S	500	S500	RERERDHSPTPSVFNSDEERYRYREYAERGY	1.16361	2.24018
SMAD5_S465	Q99717_S465	Mothers against decapentaplegic homolog 5	SMAD5	Q99717	Q99717	S	465	S465	VLTQMGSPLNPISSVS_______________	1.16354	2.24007
FTSJ3_S688	Q8IY81_S688	pre-rRNA processing protein FTSJ3	FTSJ3	Q8IY81	Q8IY81	S	688	S688	VIASSKKAKRDLIDNSFNRYTFNEDEGELPE	1.16301	2.23925
SGOL1_S256	Q5FBB7_S256	Shugoshin-like 1	SGOL1	Q5FBB7	Q5FBB7	S	256	S256	VQHNACQWSKDQVNLSPKLIQPGTFTKTKED	1.16217	2.23794
HNRNPM_S528	P52272_S528	Heterogeneous nuclear ribonucleoprotein M	HNRNPM	P52272	P52272	S	528	S528	SGVERMGPAIERMGLSMERMVPAGMGAGLER	1.16097	2.23608
ZNF507_S404	Q8TCN5_S404	Zinc finger protein 507	ZNF507	Q8TCN5	Q8TCN5	S	404	S404	PNKKGHVNVIVERLPSAEETLSQKRFLMNTE	1.16	2.23457
SUGP2_T275	Q8IX01_T275	SURP and G-patch domain-containing protein 2	SUGP2	Q8IX01	Q8IX01	T	275	T275	RITPKTQGTNQIQKNTPSPDVTLGTNPGTED	1.1579	2.23133
LARP7_S299	Q4G0J3_S299	La-related protein 7	LARP7	Q4G0J3	Q4G0J3	S	299	S299	ASSLPEVRTGKRKRSSSEDAESLAPRSKVKK	1.15746	2.23064
KMT2D_S4359	O14686_S4359	Histone-lysine N-methyltransferase 2D	KMT2D	O14686	O14686	S	4359	S4359	PKPQGPTLEPPPGRVSPAAAQLADTLFSKGL	1.15579	2.22807
TWF1_S143	Q12792_S143	Twinfilin-1	TWF1	Q12792	Q12792	S	143	S143	DVSLHGYKKYLLSQSSPAPLTAAEEELRQIK	1.1556	2.22778
BRD2_S37	P25440_S37	Bromodomain-containing protein 2	BRD2	P25440	P25440	S	37	S37	LGPEAAAPGKRIRKPSLLYEGFESPTMASVP	1.15555	2.22769
PPP1R10_S313	Q96QC0_S313	Serine/threonine-protein phosphatase 1 regulatory subunit 10	PPP1R10	Q96QC0	Q96QC0	S	313	S313	APVPGIKIKKKKKVLSPTAAKPSPFEGKTST	1.15455	2.22615
TFDP2_S24	Q14188_S24	Transcription factor Dp-2	TFDP2	Q14188	Q14188	S	24	S24	TSTNAEVRGFIDQNLSPTKGNISFVAFPVSN	1.15439	2.22591
ARAP3_S1444	Q8WWN8_S1444	Arf-GAP with Rho-GAP domain, ANK repeat and PH domain-containing protein 3	ARAP3	Q8WWN8	Q8WWN8	S	1444	S1444	REWTVKPENPLTSQKSLDQPFLSKSSTLGQE	1.15407	2.22541
NEMF_S833	O60524_S833	Nuclear export mediator factor NEMF	NEMF	O60524	O60524	S	833	S833	AKERREMKKKKLPSDSGDLEALEGKDKEKES	1.15407	2.22541
DGCR14_S292	Q96DF8_S292	Protein DGCR14	DGCR14	Q96DF8	Q96DF8	S	292	S292	QGKVGPDGKELIPQESPRVGGFGFVATPSPA	1.15219	2.22251
RPS6KA4_S343	O75676_S343	Ribosomal protein S6 kinase alpha-4	RPS6KA4	O75676	O75676	S	343	S343	VGNFAEEFTRLEPVYSPPGSPPPGDPRIFQG	1.15193	2.22211
ZMYM2_S305	Q9UBW7_S305	Zinc finger MYM-type protein 2	ZMYM2	Q9UBW7	Q9UBW7	S	305	S305	ASFPRNQKQPGVDSLSPVASLPKQIFQPSVQ	1.15021	2.21947
LIMA1_S225	Q9UHB6_S225	LIM domain and actin-binding protein 1	LIMA1	Q9UHB6	Q9UHB6	S	225	S225	KILRAQSRSASGRKISENSYSLDDLEIGPGQ	1.14941	2.21823
KMT2B_T2083	Q9UMN6_T2083	Histone-lysine N-methyltransferase 2B	KMT2B	Q9UMN6	Q9UMN6	T	2083	T2083	TDSEAEAVQQPRGQGTPPSGPGVVRAGVLGA	1.1491	2.21776
IRS2_S577	Q9Y4H2_S577	Insulin receptor substrate 2	IRS2	Q9Y4H2	Q9Y4H2	S	577	S577	DAAQDLDRGLRKRTYSLTTPARQRPVPQPSS	1.14899	2.21758
PROSER2_S43	Q86WR7_S43	Proline and serine-rich protein 2	PROSER2	Q86WR7	Q86WR7	S	43	S43	RGGSLESRSSSSRSRSFTLDDESLKYLTHEE	1.14853	2.21688
MCOLN2_S558	Q8IZK6_S558	Mucolipin-2	MCOLN2	Q8IZK6	Q8IZK6	S	558	S558	SSAFLSCICCRRRKRSDDHLIPIS_______	1.1483	2.21652
SRRM2_S323	Q9UQ35_S323	Serine/arginine repetitive matrix protein 2	SRRM2	Q9UQ35	Q9UQ35	S	323	S323	APFSEPGTTSTQRPSSPETATKQPSSPYEDK	1.14799	2.21605
SCML2_S511	Q9UQR0_S511	Sex comb on midleg-like protein 2	SCML2	Q9UQR0	Q9UQR0	S	511	S511	TKRSPQQTVPYVVPLSPKLPKTKEYASEGEP	1.14689	2.21436
TRA2A_S14	Q13595_S14	Transformer-2 protein homolog alpha	TRA2A	Q13595	Q13595	S	14	S14	__MSDVEENNFEGRESRSQSKSPTGTPARVK	1.1464	2.2136
RREB1_S1653	Q92766_S1653	Ras-responsive element-binding protein 1	RREB1	Q92766	Q92766	S	1653	S1653	AGWPSEPGQGDLNPESPAALGQDLLEPRSKR	1.14384	2.20968
SET_S63	Q01105_S63	Protein SET	SET	Q01105	Q01105	S	63	S63	IDEVQNEIDRLNEQASEEILKVEQKYNKLRQ	1.1435	2.20916
BRD1_S1055	O95696_S1055	Bromodomain-containing protein 1	BRD1	O95696	O95696	S	1055	S1055	MNHLSRVHGEPTSDLSDID____________	1.142	2.20686
CCDC86_S18	Q9H6F5_S18	Coiled-coil domain-containing protein 86	CCDC86	Q9H6F5	Q9H6F5	S	18	S18	TPLRRSRRLGGLRPESPESLTSVSRTRRALV	1.14158	2.20622
PAXBP1_S62	Q9Y5B6_S62	PAX3- and PAX7-binding protein 1	PAXBP1	Q9Y5B6	Q9Y5B6	S	62	S62	GDRAPGGESLLGPGPSPPSALTPGLGAEAGG	1.14142	2.20598
TRIM28_S19	Q13263_S19	Transcription intermediary factor 1-beta	TRIM28	Q13263	Q13263	S	19	S19	SAAAASAAAASAASGSPGPGEGSAGGEKRST	1.14059	2.2047
SAMD11_S169	Q96NU1_S169	Sterile alpha motif domain-containing protein 11	SAMD11	Q96NU1	Q96NU1	S	169	S169	SPRISSDCFSEKRARSESPQEALLLPRELGP	1.13978	2.20348
SAMD11_S171	Q96NU1_S171	Sterile alpha motif domain-containing protein 11	SAMD11	Q96NU1	Q96NU1	S	171	S171	RISSDCFSEKRARSESPQEALLLPRELGPSM	1.13978	2.20348
PABPN1_S150	Q86U42_S150	Polyadenylate-binding protein 2	PABPN1	Q86U42	Q86U42	S	150	S150	KLKELQNEVEKQMNMSPPPGNAGPVIMSIEE	1.13869	2.20181
FAM117B_S273	Q6P1L5_S273	Protein FAM117B	FAM117B	Q6P1L5	Q6P1L5	S	273	S273	EEYSEKKKGSHKRSASWGSTDQLKEIAKLRQ	1.13831	2.20124
PCM1_S1958	Q15154_S1958	Pericentriolar material 1 protein	PCM1	Q15154	Q15154	S	1958	S1958	LVNDYEAESGNISQKSDEEDFVKVEDLPLKL	1.1374	2.19985
GTF3C4_S652	Q9UKN8_S652	General transcription factor 3C polypeptide 4	GTF3C4	Q9UKN8	Q9UKN8	S	652	S652	QERSKEGDVEEPTDDSLPTTGDAGGREPMEE	1.13718	2.1995
NME1_S120	P15531_S120	Nucleoside diphosphate kinase A	NME1	P15531	P15531	S	120	S120	RGDFCIQVGRNIIHGSDSVESAEKEIGLWFH	1.13357	2.19402
SCARF2_S651	Q96GP6_S651	Scavenger receptor class F member 2	SCARF2	Q96GP6	Q96GP6	S	651	S651	ARPARARGEIGGLSLSPSPERRKPPPPDPAT	1.13352	2.19393
FTSJ3_S599	Q8IY81_S599	pre-rRNA processing protein FTSJ3	FTSJ3	Q8IY81	Q8IY81	S	599	S599	SPLYQDEAPKGTEASSGTEAATGLEGEEKDG	1.13338	2.19372
SNRNP70_S410	P08621_S410	U1 small nuclear ribonucleoprotein 70 kDa	SNRNP70	P08621	P08621	S	410	S410	GGGGQDNGLEGLGNDSRDMYMESEGGDGYLA	1.13336	2.19369
HDAC4_S565	P56524_S565	Histone deacetylase 4	HDAC4	P56524	P56524	S	565	S565	AHAQAGVQVKQEPIESDEEEAEPPREVEPGQ	1.13331	2.19362
SP1_S2	P08047_S2	Transcription factor Sp1	SP1	P08047	P08047	S	2	S2	______________MSDQDHSMDEMTAVVKI	1.1331	2.1933
TAF1_S1155	P21675_S1155	Transcription initiation factor TFIID subunit 1	TAF1	P21675	P21675	S	1155	S1155	ASGNNHRDDDTASVTSLNSSATGRCLKIYRT	1.13205	2.1917
YBX3_S34	P16989_S34	Y-box-binding protein 3	YBX3	P16989	P16989	S	34	S34	PTEAAAAAPQDPAPKSPVGSGAPQAAAPAPA	1.13048	2.18932
CDC40_S43	O60508_S43	Pre-mRNA-processing factor 17	CDC40	O60508	O60508	S	43	S43	RCPLPAADSLMHLTKSPSSKPSLAVAVDSAP	1.12951	2.18785
MPZL1_Y263	O95297_Y263	Myelin protein zero-like protein 1	MPZL1	O95297	O95297	Y	263	Y263	GGHHSDKINKSESVVYADIRKN_________	1.12942	2.18771
CLK4_S138	Q9HAZ1_S138	Dual specificity protein kinase CLK4	CLK4	Q9HAZ1	Q9HAZ1	S	138	S138	SHQSRSKSHRRKRSRSIEDDEEGHLICQSGD	1.1285	2.18632
SGPP1_S101	Q9BX95_S101	Sphingosine-1-phosphate phosphatase 1	SGPP1	Q9BX95	Q9BX95	S	101	S101	PNGVRNGLAAELGPASPRRAGALRRNSLTGE	1.12602	2.18256
PSMA5_S56	P28066_S56	Proteasome subunit alpha type-5	PSMA5	P28066	P28066	S	56	S56	QTSEGVCLAVEKRITSPLMEPSSIEKIVEID	1.12586	2.18232
HNRNPUL2_S228	Q1KMD3_S228	Heterogeneous nuclear ribonucleoprotein U-like protein 2	HNRNPUL2	Q1KMD3	Q1KMD3	S	228	S228	AYYEFREEAYHSRSKSPLPPEEEAKDEEEDQ	1.12576	2.18216
BCL9L_T936	Q86UU0_T936	B-cell CLL/lymphoma 9-like protein	BCL9L	Q86UU0	Q86UU0	T	936	T936	INQMGSPGMGHLKSPTLSQVHSPLVTSPSAN	1.12434	2.18002
SAFB2;SAFB_S344	Q14151_S344	Scaffold attachment factor B2;Scaffold attachment factor B1	SAFB2;SAFB	Q14151;Q15424	Q14151	S	344	S344	EASSEELAEAPTEAPSPEARDSKEDGRKFDF	1.1239	2.17936
ESYT2_S761	A0FGR8_S761	Extended synaptotagmin-2	ESYT2	A0FGR8	A0FGR8	S	761	S761	HISVKEPTPSIASDISLPIATQELRQRLRQL	1.12346	2.17869
CDK1_T161	P06493_T161	Cyclin-dependent kinase 1	CDK1	P06493	P06493	T	161	T161	DFGLARAFGIPIRVYTHEVVTLWYRSPEVLL	1.12163	2.17593
FAM110B_S301	Q8TC76_S301	Protein FAM110B	FAM110B	Q8TC76	Q8TC76	S	301	S301	EELENLGMENFARANSDIISLNFRSASMISS	1.12148	2.1757
PRPF4B_S578	Q13523_S578	Serine/threonine-protein kinase PRP4 homolog	PRPF4B	Q13523	Q13523	S	578	S578	VPSEPSSPQSSTRTRSPSPDDILERVAADVK	1.12105	2.17506
XRCC4_S320	Q13426_S320	DNA repair protein XRCC4	XRCC4	Q13426	Q13426	S	320	S320	LPETSKKEHISAENMSLETLRNSSPEDLFDE	1.12094	2.17488
POLR1A_T360	O95602_T360	DNA-directed RNA polymerase I subunit RPA1	POLR1A	O95602	O95602	T	360	T360	MAQEQKLPEEVATPTTDEEKDSLIAIDRSFL	1.12083	2.17472
EEF1A1;EEF1A1P5_S224	P68104_S224	Elongation factor 1-alpha 1;Putative elongation factor 1-alpha-like 3	EEF1A1;EEF1A1P5	P68104;Q5VTE0	P68104	S	224	S224	PWFKGWKVTRKDGNASGTTLLEALDCILPPT	1.11985	2.17325
NGDN_S214	Q8NEJ9_S214	Neuroguidin	NGDN	Q8NEJ9	Q8NEJ9	S	214	S214	RALSSSVIRELKEQYSDAPEEIRDARHPHVT	1.11934	2.17248
TRA2A_T88	Q13595_T88	Transformer-2 protein homolog alpha	TRA2A	Q13595	Q13595	T	88	T88	SHSHSHRRRSRSRSYTPEYRRRRSRSHSPMS	1.11912	2.17214
HMGXB4_S497	Q9UGU5_S497	HMG domain-containing protein 4	HMGXB4	Q9UGU5	Q9UGU5	S	497	S497	SEGSMKVKASSVGVLSPQKKSPPTTMLLPAS	1.11783	2.1702
RIF1_S7	Q5UIP0_S7	Telomere-associated protein RIF1	RIF1	Q5UIP0	Q5UIP0	S	7	S7	_________MTARGQSPLAPLLETLEDPSAS	1.11596	2.1674
ZNF106_S1025	Q9H2Y7_S1025	Zinc finger protein 106	ZNF106	Q9H2Y7	Q9H2Y7	S	1025	S1025	DGQSIRKKRRATGDGSSPELPSLERKNKRRK	1.11574	2.16707
ZNF106_S1026	Q9H2Y7_S1026	Zinc finger protein 106	ZNF106	Q9H2Y7	Q9H2Y7	S	1026	S1026	GQSIRKKRRATGDGSSPELPSLERKNKRRKI	1.11574	2.16707
PTTG2;PTTG1_S165	Q9NZH5_S165	Securin-2;Securin	PTTG2;PTTG1	Q9NZH5;O95997	Q9NZH5	S	165	S165	DEEGELEKLFQLGPPSPVKMPSPPWECNLLQ	1.11487	2.16575
SON_S154	P18583_S154	Protein SON	SON	P18583	P18583	S	154	S154	KTKSHDDGNIDLESDSFLKFDSEPSAVALEL	1.11357	2.16381
FAM103A1_S36	Q9BTL3_S36	RNMT-activating mini protein	FAM103A1	Q9BTL3	Q9BTL3	S	36	S36	ENDKEYQEYLKRPPESPPIVEEWNSRAGGNQ	1.11279	2.16264
CCDC9_S386	Q9Y3X0_S386	Coiled-coil domain-containing protein 9	CCDC9	Q9Y3X0	Q9Y3X0	S	386	S386	KEGAASPAPETPQPTSPETSPKETPMQPPEI	1.1106	2.15936
LMO7_S1510	Q8WWI1_S1510	LIM domain only protein 7	LMO7	Q8WWI1	Q8WWI1	S	1510	S1510	NKEPVSLPGIMRRGESLDNLDSPRSNSWRQP	1.10982	2.15818
EPS15_S324	P42566_S324	Epidermal growth factor receptor substrate 15	EPS15	P42566	P42566	S	324	S324	PPSDRASLQKNIIGSSPVADFSAIKELDTLN	1.1095	2.1577
ZZEF1_S1518	O43149_S1518	Zinc finger ZZ-type and EF-hand domain-containing protein 1	ZZEF1	O43149	O43149	S	1518	S1518	LPAADVSPATAEEPLSPSTPTRRPPFTRGRL	1.10917	2.15722
OTUD5_S508	Q96G74_S508	OTU domain-containing protein 5	OTUD5	Q96G74	Q96G74	S	508	S508	PGTSSQFSAGADRATSPLVSLYPALECRALI	1.10839	2.15606
IGF2BP2_S164	Q9Y6M1_S164	Insulin-like growth factor 2 mRNA-binding protein 2	IGF2BP2	Q9Y6M1	Q9Y6M1	S	164	S164	SFKISYIPDEEVSSPSPPQRAQRGDHSSREQ	1.10779	2.15515
NCBP1_T21	Q09161_T21	Nuclear cap-binding protein subunit 1	NCBP1	Q09161	Q09161	T	21	T21	HSDENDGGQPHKRRKTSDANETEDHLESLIC	1.10663	2.15342
NES_S768	P48681_S768	Nestin	NES	P48681	P48681	S	768	S768	ETLRTLEKETQQRRRSLGEQDQMTLRPPEKV	1.10638	2.15304
TBC1D10B_S687	Q4KMP7_S687	TBC1 domain family member 10B	TBC1D10B	Q4KMP7	Q4KMP7	S	687	S687	AAGGAPSPPPPVRRASAGPAPGPVVTAEGLH	1.10541	2.1516
HNRNPK_S216	P61978_S216	Heterogeneous nuclear ribonucleoprotein K	HNRNPK	P61978	P61978	S	216	S216	RVVECIKIILDLISESPIKGRAQPYDPNFYD	1.10508	2.15111
VPS51_S18	Q9UID3_S18	Vacuolar protein sorting-associated protein 51 homolog	VPS51	Q9UID3	Q9UID3	S	18	S18	AAAAAGPSPGSGPGDSPEGPEGEAPERRRKA	1.10491	2.15086
PRKD1_S208	Q15139_S208	Serine/threonine-protein kinase D1	PRKD1	Q15139	Q15139	S	208	S208	PNNCSGVRRRRLSNVSLTGVSTIRTSSAELS	1.10467	2.1505
SNTB2_S95	Q13425_S95	Beta-2-syntrophin	SNTB2	Q13425	Q13425	S	95	S95	GDSLPGSPSRGLGPPSPPAPPRGPAGEAGAS	1.10381	2.14921
MCM6_S13	Q14566_S13	DNA replication licensing factor MCM6	MCM6	Q14566	Q14566	S	13	S13	___MDLAAAAEPGAGSQHLEVRDEVAEKCQK	1.10353	2.1488
MYCBP2_S2833	O75592_S2833	E3 ubiquitin-protein ligase MYCBP2	MYCBP2	O75592	O75592	S	2833	S2833	APVKTKLDPPRERSKSDSYTLDPDTLRKKKM	1.10211	2.14668
CNTNAP2_S1306	Q9UHC6_S1306	Contactin-associated protein-like 2	CNTNAP2	Q9UHC6	Q9UHC6	S	1306	S1306	GTYHTNEAKGAESAESADAAIMNNDPNFTET	1.10207	2.14662
MFAP1_S116	P55081_S116	Microfibrillar-associated protein 1	MFAP1	P55081	P55081	S	116	S116	LARHRKIVEPEVVGESDSEVEGDAWRMERED	1.10074	2.14465
SPEN_S2126	Q96T58_S2126	Msx2-interacting protein	SPEN	Q96T58	Q96T58	S	2126	S2126	ERESGVVAVSPEKSESPQKEDGLSSQLKSDP	1.10002	2.14358
BRD4_S1083	O60885_S1083	Bromodomain-containing protein 4	BRD4	O60885	O60885	S	1083	S1083	IHSPQMSQFQSLTHQSPPQQNVQPKKQELRA	1.09859	2.14146
FLNA_S2327	P21333_S2327	Filamin-A	FLNA	P21333	P21333	S	2327	S2327	NEEHIPDSPFVVPVASPSGDARRLTVSSLQE	1.09786	2.14037
JUP_S665	P14923_S665	Junction plakoglobin	JUP	P14923	P14923	S	665	S665	FRISEDKNPDYRKRVSVELTNSLFKHDPAAW	1.09749	2.13982
BCL11B_S129	Q9C0K0_S129	B-cell lymphoma/leukemia 11B	BCL11B	Q9C0K0	Q9C0K0	S	129	S129	EIGIQVTPDEDDHLLSPTKGICPKQENIAGP	1.09674	2.13871
RC3H1_S772	Q5TC82_S772	Roquin-1	RC3H1	Q5TC82	Q5TC82	S	772	S772	RRKEIMAQLEERKVISPPPFAPSPTLPPTFH	1.09663	2.13854
SUFU_S346	Q9UMX1_S346	Suppressor of fused homolog	SUFU	Q9UMX1	Q9UMX1	S	346	S346	RQNGLAHDRAPSRKDSLESDSSTAIIPHELI	1.09615	2.13783
RERE_S142	Q9P2R6_S142	Arginine-glutamic acid dipeptide repeats protein	RERE	Q9P2R6	Q9P2R6	S	142	S142	IQDFKLVHNSQACCRSPTPALCDPPACSLPV	1.09535	2.13664
FAM169A_S635	Q9Y6X4_S635	Soluble lamin-associated protein of 75 kDa	FAM169A	Q9Y6X4	Q9Y6X4	S	635	S635	EQLDQFTQSAEKAVDSSSEEIEVEVPVVDRR	1.09534	2.13663
NFRKB_S351	Q6P4R8_S351	Nuclear factor related to kappa-B-binding protein	NFRKB	Q6P4R8	Q6P4R8	S	351	S351	PLSSTEGVAPLSQAPSPLAIPAIKEEPLEDL	1.09328	2.13359
MGA_S924	Q8IWI9_S924	MAX gene-associated protein	MGA	Q8IWI9	Q8IWI9	S	924	S924	GRTKSSYKSILPYPVSPKQKYSHVILGDKVT	1.09321	2.13349
EFR3B_T683	Q9Y2G0_T683	Protein EFR3 homolog B	EFR3B	Q9Y2G0	Q9Y2G0	T	683	T683	GYNSDRLCLPYIPQLTDEDRLSKRRSIGETI	1.09184	2.13145
PEA15_S116	Q15121_S116	Astrocytic phosphoprotein PEA-15	PEA15	Q15121	Q15121	S	116	S116	RIPSAKKYKDIIRQPSEEEIIKLAPPPKKA_	1.09133	2.13071
PRPF40A_T373	O75400_T373	Pre-mRNA-processing factor 40 homolog A	PRPF40A	O75400	O75400	T	373	T373	NTGEETSKQETVADFTPKKEEEESQPAKKTY	1.09079	2.12991
ILF3_S482	Q12906_S482	Interleukin enhancer-binding factor 3	ILF3	Q12906	Q12906	S	482	S482	LPTGAEGRDSSKGEDSAEETEAKPAVVAPAP	1.09004	2.12881
NSUN5;NSUN5P2_S327	Q96P11_S327	Probable 28S rRNA (cytosine-C(5))-methyltransferase;Putative methyltransferase NSUN5C	NSUN5;NSUN5P2	Q96P11;Q63ZY6	Q96P11	S	327	S327	GMPSRQLEEPGAGTPSPVRLHALAGFQQRAL	1.08873	2.12687
RSBN1L_S6	Q6PCB5_S6	Round spermatid basic protein 1-like protein	RSBN1L	Q6PCB5	Q6PCB5	S	6	S6	__________MAEPPSPVHCVAAAAPTATVS	1.08826	2.12617
PML_S530	P29590_S530	Protein PML	PML	P29590	P29590	S	530	S530	KAVSPPHLDGPPSPRSPVIGSEVFLPNSNHV	1.08785	2.12558
STX7_S129	O15400_S129	Syntaxin-7	STX7	O15400	O15400	S	129	S129	REKEFVARVRASSRVSGSFPEDSSKERNLVS	1.08744	2.12497
SND1_S909	Q7KZF4_S909	Staphylococcal nuclease domain-containing protein 1	SND1	Q7KZF4	Q7KZF4	S	909	S909	RYGDFRADDADEFGYSR______________	1.08729	2.12474
PEBP1_S54	P30086_S54	Phosphatidylethanolamine-binding protein 1;Hippocampal cholinergic neurostimulating peptide	PEBP1	P30086	P30086	S	54	S54	KVLTPTQVKNRPTSISWDGLDSGKLYTLVLT	1.08723	2.12466
LIMA1_S132	Q9UHB6_S132	LIM domain and actin-binding protein 1	LIMA1	Q9UHB6	Q9UHB6	S	132	S132	KADQEEQIHPRSRLRSPPEALVQGRYPHIKD	1.08573	2.12245
HNRNPH3_S216	P31942_S216	Heterogeneous nuclear ribonucleoprotein H3	HNRNPH3	P31942	P31942	S	216	S216	GLPFRATENDIANFFSPLNPIRVHIDIGADG	1.08502	2.1214
ALS2CR12_S67	Q96Q35_S67	Amyotrophic lateral sclerosis 2 chromosomal region candidate gene 12 protein	ALS2CR12	Q96Q35	Q96Q35	S	67	S67	LQPTKPVVSPKMKIHSARQEETNKSFYEVIN	1.08496	2.12132
ALS2CR12_T73	Q96Q35_T73	Amyotrophic lateral sclerosis 2 chromosomal region candidate gene 12 protein	ALS2CR12	Q96Q35	Q96Q35	T	73	T73	VVSPKMKIHSARQEETNKSFYEVINVSPGYQ	1.08496	2.12132
ACIN1_S657	Q9UKV3_S657	Apoptotic chromatin condensation inducer in the nucleus	ACIN1	Q9UKV3	Q9UKV3	S	657	S657	RSRSRSASSNSRKSLSPGVSRDSSTSYTETK	1.08404	2.11996
SF3B1_S488	O75533_S488	Splicing factor 3B subunit 1	SF3B1	O75533	O75533	S	488	S488	QYFDKLLVDVDESTLSPEEQKERKIMKLLLK	1.08352	2.1192
PHACTR4_S628	Q8IZ21_S628	Phosphatase and actin regulator 4	PHACTR4	Q8IZ21	Q8IZ21	S	628	S628	QAEKREIKRRLTRKLSQRPTVAELLARKILR	1.08327	2.11884
NIPBL_S2658	Q6KC79_S2658	Nipped-B-like protein	NIPBL	Q6KC79	Q6KC79	S	2658	S2658	TNARNKAITSLLGGGSPKNNTAAETEDDESD	1.08327	2.11883
RBM15B_S267	Q8NDT2_S267	Putative RNA-binding protein 15B	RBM15B	Q8NDT2	Q8NDT2	S	267	S267	YLPLHGGYQYKQRSLSPVAAPPLREPRARHA	1.08309	2.11856
DACH1_S493	Q9UI36_S493	Dachshund homolog 1	DACH1	Q9UI36	Q9UI36	S	493	S493	PSRVETSVIKERVPDSPSPAPSLEEGRRPGS	1.08298	2.1184
HUWE1_T2889	Q7Z6Z7_T2889	E3 ubiquitin-protein ligase HUWE1	HUWE1	Q7Z6Z7	Q7Z6Z7	T	2889	T2889	TSAAGSSEQPRAGSSTPGDAPPAVAEVQGRS	1.08266	2.11794
STAG2_T1160	Q8N3U4_T1160	Cohesin subunit SA-2	STAG2	Q8N3U4	Q8N3U4	T	1160	T1160	QTEHHQTPLDYNRRGTSLMEDDEEPIVEDVM	1.08255	2.11778
SRRM1_S775	Q8IYB3_S775	Serine/arginine repetitive matrix protein 1	SRRM1	Q8IYB3	Q8IYB3	S	775	S775	AAKKPPAPPSPVQSQSPSTNWSPAVPVKKAK	1.08196	2.1169
TRA2B_S2	P62995_S2	Transformer-2 protein homolog beta	TRA2B	P62995	P62995	S	2	S2	______________MSDSGEQNYGERESRSA	1.08132	2.11598
STAT1_S727	P42224_S727	Signal transducer and activator of transcription 1-alpha/beta	STAT1	P42224	P42224	S	727	S727	VHPSRLQTTDNLLPMSPEEFDEVSRIVGSVE	1.08102	2.11553
THOC5_S314	Q13769_S314	THO complex subunit 5 homolog	THOC5	Q13769	Q13769	S	314	S314	ALFKPPEDSQDDESDSDAEEEQTTKRRRPTL	1.08085	2.11529
KMT2D_S1722	O14686_S1722	Histone-lysine N-methyltransferase 2D	KMT2D	O14686	O14686	S	1722	S1722	HTRTKKGPAAQAEVLSGDGQPDEVIPADLPA	1.08073	2.1151
BCLAF1_S512	Q9NYF8_S512	Bcl-2-associated transcription factor 1	BCLAF1	Q9NYF8	Q9NYF8	S	512	S512	PEQVKSEKLKDLFDYSPPLHKNLDAREKSTF	1.07666	2.10915
CTPS1_S575	P17812_S575	CTP synthase 1	CTPS1	P17812	P17812	S	575	S575	RLSPRDTYSDRSGSSSPDSEITELKFPSINH	1.07502	2.10675
TEX2_S458	Q8IWB9_S458	Testis-expressed sequence 2 protein	TEX2	Q8IWB9	Q8IWB9	S	458	S458	PLKPEVLAEDGVVLDSEDEVDSAVQHPELPV	1.07264	2.10328
RREB1_S161	Q92766_S161	Ras-responsive element-binding protein 1	RREB1	Q92766	Q92766	S	161	S161	IHEKDPNSATATAPPSPLKRRRLSSKRKLSH	1.07203	2.10239
DDX21_S513	Q9NR30_S513	Nucleolar RNA helicase 2	DDX21	Q9NR30	Q9NR30	S	513	S513	ARGLDIPEVDLVIQSSPPKDVESYIHRSGRT	1.07181	2.10206
FAM109A_S213	Q8N4B1_S213	Sesquipedalian-1	FAM109A	Q8N4B1	Q8N4B1	S	213	S213	RPGPEPPPPPPRRRASAPHGPLDMAPFARLH	1.07036	2.09996
SCML2_S499	Q9UQR0_S499	Sex comb on midleg-like protein 2	SCML2	Q9UQR0	Q9UQR0	S	499	S499	QSAKEDVTERQSTKRSPQQTVPYVVPLSPKL	1.06931	2.09842
BEND3_S489	Q5T5X7_S489	BEN domain-containing protein 3	BEND3	Q5T5X7	Q5T5X7	S	489	S489	QRINDELEGLGLDAGSEGDPPRDDCYDSSSL	1.069	2.09798
SP2_S78	Q02086_S78	Transcription factor Sp2	SP2	Q02086	Q02086	S	78	S78	TPRKLVPIKPAPLPLSPGKNSFGILSSKGNI	1.06889	2.09781
MAP1S_S655	Q66K74_S655	Microtubule-associated protein 1S;MAP1S heavy chain;MAP1S light chain	MAP1S	Q66K74	Q66K74	S	655	S655	SPESHRSPAEGSERLSLSPLRGGEAGPDASP	1.06827	2.09691
COIL_T122	P38432_T122	Coilin	COIL	P38432	P38432	T	122	T122	RKAKKRAFQLEEGEETEPDCKYSKKHWKSRE	1.06779	2.09622
SAFB_S604	Q15424_S604	Scaffold attachment factor B1	SAFB	Q15424	Q15424	S	604	S604	SQDRKSASREKRSVVSFDKVKEPRKSRDSES	1.06589	2.09347
PRPF4B_S427	Q13523_S427	Serine/threonine-protein kinase PRP4 homolog	PRPF4B	Q13523	Q13523	S	427	S427	PRTRPRDDILSRRERSKDASPINRWSPTRRR	1.0645	2.09144
C2CD5_T818	Q86YS7_T818	C2 domain-containing protein 5	C2CD5	Q86YS7	Q86YS7	T	818	T818	QTTKTPVEKSLQRASTDNEELLQFPLELCSD	1.06448	2.09141
RBM15_S935	Q96T37_S935	Putative RNA-binding protein 15	RBM15	Q96T37	Q96T37	S	935	S935	LHAFPPCEFSQQFLDSPAKALAKSEEDYLVM	1.06429	2.09113
RFX7_S1128	Q2KHR2_S1128	DNA-binding protein RFX7	RFX7	Q2KHR2	Q2KHR2	S	1128	S1128	VHTDACANNIAQRSQSVPLTVMMQTAFPNAL	1.06271	2.08886
STAU1_S390	O95793_S390	Double-stranded RNA-binding protein Staufen homolog 1	STAU1	O95793	O95793	S	390	S390	KKPGDGRKVTFFEPGSGDENGTSNKEDEFRM	1.06264	2.08875
ZC3H11A_S108	O75152_S108	Zinc finger CCCH domain-containing protein 11A	ZC3H11A	O75152	O75152	S	108	S108	LFLPPSKTVLPTVPESPEEEVKASQLSVQQN	1.06256	2.08863
KIAA1033_S1157	Q2M389_S1157	WASH complex subunit 7	KIAA1033	Q2M389	Q2M389	S	1157	S1157	EENQEKKEKEEETKTSNGDLSDSTVSADPVV	1.06208	2.08794
KIAA1033_T1156	Q2M389_T1156	WASH complex subunit 7	KIAA1033	Q2M389	Q2M389	T	1156	T1156	AEENQEKKEKEEETKTSNGDLSDSTVSADPV	1.06208	2.08794
WIPF3_S330	A6NGB9_S330	WAS/WASL-interacting protein family member 3	WIPF3	A6NGB9	A6NGB9	S	330	S330	GVNSSSETPPPLPPKSPSFQAPPQKAGAQAL	1.06099	2.08636
USP24_S88	Q9UPU5_S88	Ubiquitin carboxyl-terminal hydrolase 24	USP24	Q9UPU5	Q9UPU5	S	88	S88	DGGGDGGGGGPSRGGSTGGGGGFDPPPAYHE	1.05926	2.08386
USP24_T89	Q9UPU5_T89	Ubiquitin carboxyl-terminal hydrolase 24	USP24	Q9UPU5	Q9UPU5	T	89	T89	GGGDGGGGGPSRGGSTGGGGGFDPPPAYHEV	1.05926	2.08386
NCOA7_S208	Q8NI08_S208	Nuclear receptor coactivator 7	NCOA7	Q8NI08	Q8NI08	S	208	S208	ADLARKALKPIERVLSSTSEEDEPGVVKFLK	1.05893	2.08338
KANSL1_S1045	Q7Z3B3_S1045	KAT8 regulatory NSL complex subunit 1	KANSL1	Q7Z3B3	Q7Z3B3	S	1045	S1045	QSVQPWERRTFPLAHSPQAECEDQLDAQERA	1.0586	2.08291
PPP1R14A_S128	Q96A00_S128	Protein phosphatase 1 regulatory subunit 14A	PPP1R14A	Q96A00	Q96A00	S	128	S128	AKLQGLHRQPGLRQPSPSHDGSLSPLQDRAR	1.05826	2.08241
VIM_S214	P08670_S214	Vimentin	VIM	P08670	P08670	S	214	S214	AENTLQSFRQDVDNASLARLDLERKVESLQE	1.05645	2.07981
PGM1_S117	P36871_S117	Phosphoglucomutase-1	PGM1	P36871	P36871	S	117	S117	IIRKIKAIGGIILTASHNPGGPNGDFGIKFN	1.05635	2.07966
HNRNPK_S379	P61978_S379	Heterogeneous nuclear ribonucleoprotein K	HNRNPK	P61978	P61978	S	379	S379	QGGSGYDYSYAGGRGSYGDLGGPIITTQVTI	1.05401	2.07629
ZC3H13_S265	Q5T200_S265	Zinc finger CCCH domain-containing protein 13	ZC3H13	Q5T200	Q5T200	S	265	S265	NSKTNQSKKKGPRTPSPPPPIPEDIALGKKY	1.0538	2.07599
BAG2_S20	O95816_S20	BAG family molecular chaperone regulator 2	BAG2	O95816	O95816	S	20	S20	KINAKANEGRFCRSSSMADRSSRLLESLDQL	1.05334	2.07532
LPIN2_S243	Q92539_S243	Phosphatidate phosphatase LPIN2	LPIN2	Q92539	Q92539	S	243	S243	WSPLETTYPQTACPKSDSELEVKPAESLLRS	1.05199	2.07339
CTNND1_S899	O60716_S899	Catenin delta-1	CTNND1	O60716	O60716	S	899	S899	DREEIQMSNMGSNTKSLDNNYSTPNERGDHN	1.05058	2.07136
EP400_S1732	Q96L91_S1732	E1A-binding protein p400	EP400	Q96L91	Q96L91	S	1732	S1732	NALAVGEPGTASKPASPIGGPTQEEKTRLLK	1.04965	2.07003
RBM12B_S718	Q8IXT5_S718	RNA-binding protein 12B	RBM12B	Q8IXT5	Q8IXT5	S	718	S718	PEEDFRHSPEEDFRQSPQEHFRRPPQEHFRR	1.0489	2.06895
NEURL4_S907	Q96JN8_S907	Neuralized-like protein 4	NEURL4	Q96JN8	Q96JN8	S	907	S907	LATSNTATEKSFPLHSPVAGVAHRFHSTCGK	1.04779	2.06735
PRKCD_T507	Q05655_T507	Protein kinase C delta type;Protein kinase C delta type regulatory subunit;Protein kinase C delta type catalytic subunit	PRKCD	Q05655	Q05655	T	507	T507	FGMCKENIFGESRASTFCGTPDYIAPEILQG	1.0475	2.06695
GAB1_Y659	Q13480_Y659	GRB2-associated-binding protein 1	GAB1	Q13480	Q13480	Y	659	Y659	KSSGSGSSVADERVDYVVVDQQKTLALKSTR	1.04716	2.06645
ZNF532_S314	Q9HCE3_S314	Zinc finger protein 532	ZNF532	Q9HCE3	Q9HCE3	S	314	S314	PLPKEVNDSPRAADKSPESQNLIDGTKKPSL	1.04667	2.06576
SMARCA4_S610	P51532_S610	Transcription activator BRG1	SMARCA4	P51532	P51532	S	610	S610	QTPAIGPDGEPLDETSQMSDLPVKVIHVESG	1.04598	2.06476
MAP1B_S1620	P46821_S1620	Microtubule-associated protein 1B;MAP1B heavy chain;MAP1 light chain LC1	MAP1B	P46821	P46821	S	1620	S1620	EMSPSKEECPRPMSISPPDFSPKTAKSRTPV	1.04512	2.06354
_S22	Q6AWC8_S22	Putative uncharacterized protein LOC100129027		Q6AWC8	Q6AWC8	S	22	S22	THNGRLWGAGVHLYLSRKQCALKNTSLSKFQ	1.04477	2.06304
GPSM2_S408	P81274_S408	G-protein-signaling modulator 2	GPSM2	P81274	P81274	S	408	S408	DSSLNGVRPKLGRRHSMENMELMKLTPEKVQ	1.04432	2.06239
ZBTB21_S435	Q9ULJ3_S435	Zinc finger and BTB domain-containing protein 21	ZBTB21	Q9ULJ3	Q9ULJ3	S	435	S435	GASPVTEVRIKTEPSSPLSDPSDIIRVTVGD	1.0436	2.06137
SMIM1_S27	B2RUZ4_S27	Small integral membrane protein 1	SMIM1	B2RUZ4	B2RUZ4	S	27	S27	RWEDGSRDGVSLGAVSSTEEASRCRRISQRL	1.04337	2.06104
XRN2_S499	Q9H0D6_S499	5'-3' exoribonuclease 2	XRN2	Q9H0D6	Q9H0D6	S	499	S499	GSPSPLGGIKRKAEDSDSEPEPEDNVRLWEA	1.04299	2.0605
HN1_S87	Q9UK76_S87	Hematological and neurological expressed 1 protein;Hematological and neurological expressed 1 protein, N-terminally processed	HN1	Q9UK76	Q9UK76	S	87	S87	GGREDLESSGLQRRNSSEASSGDFLDLKGEG	1.04162	2.05853
SEC16A_S1844	O15027_S1844	Protein transport protein Sec16A	SEC16A	O15027	O15027	S	1844	S1844	VPPLQERRHLLQEARSPDPGIVPQEAPVGNS	1.04127	2.05804
LSM14A_T194	Q8ND56_T194	Protein LSM14 homolog A	LSM14A	Q8ND56	Q8ND56	T	194	T194	QGRSSPQLDPLRKSPTMEQAVQTASAHLPAP	1.0405	2.05693
TTF1_S478	Q15361_S478	Transcription termination factor 1	TTF1	Q15361	Q15361	S	478	S478	EHNVETAEDSEIRYLSADSGDADDSDADLGS	1.04007	2.05632
TTF1_S481	Q15361_S481	Transcription termination factor 1	TTF1	Q15361	Q15361	S	481	S481	VETAEDSEIRYLSADSGDADDSDADLGSAVK	1.04007	2.05632
ARHGEF11_S1480	O15085_S1480	Rho guanine nucleotide exchange factor 11	ARHGEF11	O15085	O15085	S	1480	S1480	GSFHTEAARWTDGSLSPPAKEPLASDSRNSH	1.03945	2.05544
HN1_S115	Q9UK76_S115	Hematological and neurological expressed 1 protein;Hematological and neurological expressed 1 protein, N-terminally processed	HN1	Q9UK76	Q9UK76	S	115	S115	GEGDIHENVDTDLPGSLGQSEEKPVPAAPVP	1.03914	2.055
TXLNG_S97	Q9NUQ3_S97	Gamma-taxilin	TXLNG	Q9NUQ3	Q9NUQ3	S	97	S97	EDEGSDFITENRNLVSPAYCTQESREEIPGG	1.03887	2.05461
MGA_S369	Q8IWI9_S369	MAX gene-associated protein	MGA	Q8IWI9	Q8IWI9	S	369	S369	ECLIASSFEDDSRVASPLDQNGSFNVVIKEE	1.03831	2.05383
ANLN_T75	Q9NQW6_T75	Actin-binding protein anillin	ANLN	Q9NQW6	Q9NQW6	T	75	T75	SCTKPSPSKKRCSDNTEVEVSNLENKQPVES	1.03688	2.05179
ZNF335_S418	Q9H4Z2_S418	Zinc finger protein 335	ZNF335	Q9H4Z2	Q9H4Z2	S	418	S418	MGKVSRTPVEAGVSQSDAENAAPSCPDEHDT	1.03679	2.05166
HCFC1_S598	P51610_S598	Host cell factor 1;HCF N-terminal chain 1;HCF N-terminal chain 2;HCF N-terminal chain 3;HCF N-terminal chain 4;HCF N-terminal chain 5;HCF N-terminal chain 6;HCF C-terminal chain 1;HCF C-terminal chain 2;HCF C-terminal chain 3;HCF C-terminal chain 4;HCF C-terminal chain 5;HCF C-terminal chain 6	HCFC1	P51610	P51610	S	598	S598	TPGTTTLPATVKVASSPVMVSNPATRMLKTA	1.03457	2.04851
MAPK14_S2	Q16539_S2	Mitogen-activated protein kinase 14	MAPK14	Q16539	Q16539	S	2	S2	______________MSQERPTFYRQELNKTI	1.03408	2.04781
MCM3_S275	P25205_S275	DNA replication licensing factor MCM3	MCM3	P25205	P25205	S	275	S275	LIACNVKQMSKDAQPSFSAEDIAKIKKFSKT	1.03385	2.04748
FRYL_S1957	O94915_S1957	Protein furry homolog-like	FRYL	O94915	O94915	S	1957	S1957	LRLSLIGDRRGDRRRSNTLDIMDGRINHSSS	1.03354	2.04704
BAD_S118	Q92934_S118	Bcl2-associated agonist of cell death	BAD	Q92934	Q92934	S	118	S118	NLWAAQRYGRELRRMSDEFVDSFKKGLPRPK	1.03319	2.04654
GULP1_S213	Q9UBP9_S213	PTB domain-containing engulfment adapter protein 1	GULP1	Q9UBP9	Q9UBP9	S	213	S213	QVSAPPAGSMTPKSPSTDIFDMIPFSPISHQ	1.03291	2.04615
MSH6_S227	P52701_S227	DNA mismatch repair protein Msh6	MSH6	P52701	P52701	S	227	S227	TTYVTDKSEEDNEIESEEEVQPKTQGSRRSS	1.03096	2.04339
ZFHX4_S508	Q86UP3_S508	Zinc finger homeobox protein 4	ZFHX4	Q86UP3	Q86UP3	S	508	S508	DSIGNKDFPLLNQSISPLSSSVLKFIEKGTS	1.0308	2.04316
SON_S1948	P18583_S1948	Protein SON	SON	P18583	P18583	S	1948	S1948	TPSRRRRSRSVGRRRSFSISPSRRSRTPSRR	1.03055	2.0428
SON_S1697	P18583_S1697	Protein SON	SON	P18583	P18583	S	1697	S1697	PLPVKESDQTLAALLSPKESSGGEKEVPPPP	1.02939	2.04116
ESPL1_S1508	Q14674_S1508	Separin	ESPL1	Q14674	Q14674	S	1508	S1508	LTDNWRKMSFEILRGSDGEDSASGGKTPAPG	1.02934	2.0411
HINT1_S64	P49773_S64	Histidine triad nucleotide-binding protein 1	HINT1	P49773	P49773	S	64	S64	PTHFLVIPKKHISQISVAEDDDESLLGHLMI	1.0285	2.03991
IRS4_S804	O14654_S804	Insulin receptor substrate 4	IRS4	O14654	O14654	S	804	S804	IPKNPRNPQGGSSSKSWSSYFSLPNPFRSSP	1.02846	2.03985
CDK11B_T595	P21127_T595	Cyclin-dependent kinase 11B	CDK11B	P21127	P21127	T	595	T595	DFGLAREYGSPLKAYTPVVVTLWYRAPELLL	1.02838	2.03974
SPTBN1_S2165	Q01082_S2165	Spectrin beta chain, non-erythrocytic 1	SPTBN1	Q01082	Q01082	S	2165	S2165	MVNGATEQRTSSKESSPIPSPTSDRKAKTAL	1.02545	2.03559
CIC_T1381	Q96RK0_T1381	Protein capicua homolog	CIC	Q96RK0	Q96RK0	T	1381	T1381	RPEEVLPSPTLQSLATSPRAILGSYRKKRKN	1.02482	2.0347
R3HDM1_S381	Q15032_S381	R3H domain-containing protein 1	R3HDM1	Q15032	Q15032	S	381	S381	DSSLRNLKPAVTKASSFSGISVLTRGDSSGS	1.02451	2.03427
EMSY_S209	Q7Z589_S209	Protein EMSY	EMSY	Q7Z589	Q7Z589	S	209	S209	CSDEDEKPRKRRRTNSSSSSPVVLKEVPKAV	1.02323	2.03246
AGGF1_S7	Q8N302_S7	Angiogenic factor with G patch and FHA domains 1	AGGF1	Q8N302	Q8N302	S	7	S7	_________MASEAPSPPRSPPPPTSPEPEL	1.02312	2.0323
AGGF1_S11	Q8N302_S11	Angiogenic factor with G patch and FHA domains 1	AGGF1	Q8N302	Q8N302	S	11	S11	_____MASEAPSPPRSPPPPTSPEPELAQLR	1.02312	2.0323
MDC1_S402	Q14676_S402	Mediator of DNA damage checkpoint protein 1	MDC1	Q14676	Q14676	S	402	S402	QAVPLEKSQASMVINSDTDDEEEVSAALTLA	1.02305	2.03221
TJP1_S1111	Q07157_S1111	Tight junction protein ZO-1	TJP1	Q07157	Q07157	S	1111	S1111	DKQPYPSRPPFDNQHSQDLDSRQHPEESSER	1.02268	2.03169
KMT2B_S2348	Q9UMN6_S2348	Histone-lysine N-methyltransferase 2B	KMT2B	Q9UMN6	Q9UMN6	S	2348	S2348	GVLDLDRPGEPAGEESPGPLQERSPLLPLPE	1.02238	2.03127
RAF1_S301	P04049_S301	RAF proto-oncogene serine/threonine-protein kinase	RAF1	P04049	P04049	S	301	S301	ESASPSALSSSPNNLSPTGWSQPKTPVPAQR	1.02208	2.03085
CHD8_S2182	Q9HCK8_S2182	Chromodomain-helicase-DNA-binding protein 8	CHD8	Q9HCK8	Q9HCK8	S	2182	S2182	VCQAVLSGKWPSSRRSQEMVTGGILGPGNHL	1.02186	2.03054
SENP3_S212	Q9H4L4_S212	Sentrin-specific protease 3	SENP3	Q9H4L4	Q9H4L4	S	212	S212	LGLLGALMAEDGVRGSPPVPSGPPMEEDGLR	1.02171	2.03032
MTMR7_S595	Q9Y216_S595	Myotubularin-related protein 7	MTMR7	Q9Y216	Q9Y216	S	595	S595	QDYSGNMKSFPSRSPSQGDEDSALILTQDNL	1.02136	2.02984
STRN3_S229	Q13033_S229	Striatin-3	STRN3	Q13033	Q13033	S	229	S229	SVETKNLEQILNGGESPKQKGQEIKRSSGDV	1.02135	2.02982
NCOA3_S214	Q9Y6Q9_S214	Nuclear receptor coactivator 3	NCOA3	Q9Y6Q9	Q9Y6Q9	S	214	S214	MLMKTPHDILEDINASPEMRQRYETMQCFAL	1.02015	2.02814
RANBP1;PKIB_S188	P43487_S188	Ran-specific GTPase-activating protein;cAMP-dependent protein kinase inhibitor beta	RANBP1;PKIB	P43487;Q9C010	P43487	S	188	S188	KNDHAEKVAEKLEALSVKEETKEDAEEKQ__	1.01877	2.02619
SRRM2_S1329	Q9UQ35_S1329	Serine/arginine repetitive matrix protein 2	SRRM2	Q9UQ35	Q9UQ35	S	1329	S1329	HKELSNSPLRENSFGSPLEFRNSGPLGTEMN	1.01864	2.02601
SRRM2_S875	Q9UQ35_S875	Serine/arginine repetitive matrix protein 2	SRRM2	Q9UQ35	Q9UQ35	S	875	S875	ANEQSVTPQRRSCFESSPDPELKSRTPSRHS	1.01792	2.025
SPEN_S1268	Q96T58_S1268	Msx2-interacting protein	SPEN	Q96T58	Q96T58	S	1268	S1268	EDSERTGGSPSVRHGSFHEDEDPIGSPRLLS	1.0175	2.02441
SRRM2_S1233	Q9UQ35_S1233	Serine/arginine repetitive matrix protein 2	SRRM2	Q9UQ35	Q9UQ35	S	1233	S1233	SSPETKEQNSALPTSSQDEELMEVVEKSEEP	1.01722	2.02402
SPEN_S1278	Q96T58_S1278	Msx2-interacting protein	SPEN	Q96T58	Q96T58	S	1278	S1278	SVRHGSFHEDEDPIGSPRLLSVKGSPKVDEK	1.01576	2.02197
MOCS2_S20	O96007_S20	Molybdopterin synthase catalytic subunit	MOCS2	O96007	O96007	S	20	S20	EISSSCFSLETKLPLSPPLVEDSAFEPSRKD	1.01463	2.02038
KDM5C_S897	P41229_S897	Lysine-specific demethylase 5C	KDM5C	P41229	P41229	S	897	S897	AYQAEAREALASLPSSPGLLQSLLERGRQLG	1.01387	2.01932
RBM12B_S280	Q8IXT5_S280	RNA-binding protein 12B	RBM12B	Q8IXT5	Q8IXT5	S	280	S280	RKRSHSKSPRRTRSRSPLGFYVHLKNLSLSI	1.01327	2.01848
CDC37_S13	Q16543_S13	Hsp90 co-chaperone Cdc37;Hsp90 co-chaperone Cdc37, N-terminally processed	CDC37	Q16543	Q16543	S	13	S13	___MVDYSVWDHIEVSDDEDETHPNIDTASL	1.01259	2.01753
RABEP1_S374	Q15276_S374	Rab GTPase-binding effector protein 1	RABEP1	Q15276	Q15276	S	374	S374	AQLSNEEEHLDSTRGSVHSLDAGLLLPSGDP	1.01248	2.01738
CHD7_S2559	Q9P2D1_S2559	Chromodomain-helicase-DNA-binding protein 7	CHD7	Q9P2D1	Q9P2D1	S	2559	S2559	AFEEDIETPPTRNIPSPGQLDPDTRIPVINL	1.01207	2.0168
DENND4C_S741	Q5VZ89_S741	DENN domain-containing protein 4C	DENND4C	Q5VZ89	Q5VZ89	S	741	S741	KLCFSRHPTGNSITKSPPLMAKRTKQEIKTA	1.01164	2.0162
DDX47_S9	Q9H0S4_S9	Probable ATP-dependent RNA helicase DDX47	DDX47	Q9H0S4	Q9H0S4	S	9	S9	_______MAAPEEHDSPTEASQPIVEEEETK	1.01135	2.0158
PDS5B_S1358	Q9NTI5_S1358	Sister chromatid cohesion protein PDS5 homolog B	PDS5B	Q9NTI5	Q9NTI5	S	1358	S1358	SKQHRVSRRAQQRAESPESSAIESTQSTPQK	1.01101	2.01531
SZRD1_S37	Q7Z422_S37	SUZ domain-containing protein 1	SZRD1	Q7Z422	Q7Z422	S	37	S37	RLEKKLKITQKESRKSKSPPKVPIVIQDDSL	1.01081	2.01505
SCAF1_S874	Q9H7N4_S874	Splicing factor, arginine/serine-rich 19	SCAF1	Q9H7N4	Q9H7N4	S	874	S874	LGSIGVKFSRDRESRSPFLKPDERAPTEMAK	1.01005	2.01398
AAAS_S495	Q9NRG9_S495	Aladin	AAAS	Q9NRG9	Q9NRG9	S	495	S495	AHIPLYFVNAQFPRFSPVLGRAQEPPAGGGG	1.00949	2.0132
STX10_S134	O60499_S134	Syntaxin-10	STX10	O60499	O60499	S	134	S134	NREILAGKPAAQKSPSDLLDASAVSATSRYI	1.00843	2.01172
YAP1_S61	P46937_S61	Transcriptional coactivator YAP1	YAP1	P46937	P46937	S	61	S61	QAPPAGHQIVHVRGDSETDLEALFNAVMNPK	1.00804	2.01118
TOM1L1_S321	O75674_S321	TOM1-like protein 1	TOM1L1	O75674	O75674	S	321	S321	TTSEPSAPSQDLLDLSPSPRMPRATLGELNT	1.00735	2.01021
SNTB2_S393	Q13425_S393	Beta-2-syntrophin	SNTB2	Q13425	Q13425	S	393	S393	PLVATRLVHSGSGCRSPSLGSDLTFATRTGS	1.00669	2.00929
EPB41L2_S598	O43491_S598	Band 4.1-like protein 2	EPB41L2	O43491	O43491	S	598	S598	SIAVVQDGDGRREVRSPTKAPHLQLIEGKKN	1.00588	2.00817
PUM2_S182	Q8TB72_S182	Pumilio homolog 2	PUM2	Q8TB72	Q8TB72	S	182	S182	ADCKDFNRTPGSRQASPTEVVERLGPNTNPS	1.00414	2.00575
ARHGAP21_S923	Q5T5U3_S923	Rho GTPase-activating protein 21	ARHGAP21	Q5T5U3	Q5T5U3	S	923	S923	ADSQKSSEDSGSRKDSSSEVFSDAAKEGWLH	1.00404	2.00562
TNKS1BP1_S429	Q9C0C2_S429	182 kDa tankyrase-1-binding protein	TNKS1BP1	Q9C0C2	Q9C0C2	S	429	S429	GDAHLRPTSLVQRRFSEGVLQSPSQDQEKLG	1.00351	2.00487
SLC29A2_S252	Q14542_S252	Equilibrative nucleoside transporter 2	SLC29A2	Q14542	Q14542	S	252	S252	TKAELLQSDENGIPSSPQKVALTLDLDLEKE	1.0032	2.00444
STAG2_S1064	Q8N3U4_S1064	Cohesin subunit SA-2	STAG2	Q8N3U4	Q8N3U4	S	1064	S1064	LAGGDDDTMSVISGISSRGSTVRSKKSKPST	1.00267	2.0037
EEF1B2_S8	P24534_S8	Elongation factor 1-beta	EEF1B2	P24534	P24534	S	8	S8	________MGFGDLKSPAGLQVLNDYLADKS	1.00258	2.00358
CBX3_S176	Q13185_S176	Chromobox protein homolog 3	CBX3	Q13185	Q13185	S	176	S176	PQIVIAFYEERLTWHSCPEDEAQ________	1.00122	2.00169
SLC7A6OS_S308	Q96CW6_S308	Probable RNA polymerase II nuclear localization protein SLC7A6OS	SLC7A6OS	Q96CW6	Q96CW6	S	308	S308	DVQKEFGYDSPHDLDSD______________	1.0004	2.00056
RECQL5_S815	O94762_S815	ATP-dependent DNA helicase Q5	RECQL5	O94762	O94762	S	815	S815	APEKYTGEEDGAGGHSPAPPQTEECLRERPS	1.00009	2.00012
ULK1_S638	O75385_S638	Serine/threonine-protein kinase ULK1	ULK1	O75385	O75385	S	638	S638	SPTKAVPSFDFPKTPSSQNLLALLARQGVVM	0.99962	1.99947
FAM134C_S320	Q86VR2_S320	Protein FAM134C	FAM134C	Q86VR2	Q86VR2	S	320	S320	GQTPLTEGSEDLDGHSDPEESFARDLPDFPS	0.99925	1.99896
SAP130_S875	Q9H0E3_S875	Histone deacetylase complex subunit SAP130	SAP130	Q9H0E3	Q9H0E3	S	875	S875	KSTAKSLLVKAEKRKSPPKEYIDEEGVRYVP	0.998986	1.99859
MSANTD3_S98	Q96H12_S98	Myb/SANT-like DNA-binding domain-containing protein 3	MSANTD3	Q96H12	Q96H12	S	98	S98	KIMAHERREKVKRSVSPLLSTHVLGKEKIAS	0.998041	1.99729
EIF4EBP1_T46	Q13541_T46	Eukaryotic translation initiation factor 4E-binding protein 1	EIF4EBP1	Q13541	Q13541	T	46	T46	PGDYSTTPGGTLFSTTPGGTRIIYDRKFLME	0.99803	1.99727
SRSF6_S303	Q13247_S303	Serine/arginine-rich splicing factor 6	SRSF6	Q13247	Q13247	S	303	S303	DIKSKSRSRSQSRSNSPLPVPPSKARSVSPP	0.997447	1.99646
LRCH1_S536	Q9Y2L9_S536	Leucine-rich repeat and calponin homology domain-containing protein 1	LRCH1	Q9Y2L9	Q9Y2L9	S	536	S536	SQYSPNEIRENSPAVSPTTNSTAPFGLKPRS	0.996964	1.9958
PCM1_S869	Q15154_S869	Pericentriolar material 1 protein	PCM1	Q15154	Q15154	S	869	S869	QGLAETASPVAVSLRSDGSENLCTPQQSRTE	0.996379	1.99499
CDK12_T692	Q9NYV4_T692	Cyclin-dependent kinase 12	CDK12	Q9NYV4	Q9NYV4	T	692	T692	GGDLSPPDSPEPKAITPPQQPYKKRPKICCP	0.996231	1.99478
NKRF_S618	O15226_S618	NF-kappa-B-repressing factor	NKRF	O15226	O15226	S	618	S618	KRDIEQIIRNYARSESHTDLTFSRELTNDER	0.995653	1.99398
RAPGEF1_S652	Q13905_S652	Rap guanine nucleotide exchange factor 1	RAPGEF1	Q13905	Q13905	S	652	S652	VPGKDSRDGSERAPKSPDALESAQSEEEVDE	0.995465	1.99372
EPPK1_S2716	P58107_S2716	Epiplakin	EPPK1	P58107	P58107	S	2716	S2716	ERLSKVSFRGLRRQVSASELHTSGILGPETL	0.994672	1.99263
PRPF40A_S36	O75400_S36	Pre-mRNA-processing factor 40 homolog A	PRPF40A	O75400	O75400	S	36	S36	PPSQGPGDGERRLSGSSLCSGSWVSADGFLR	0.994655	1.9926
CKB_T180	P12277_T180	Creatine kinase B-type	CKB	P12277	P12277	T	180	T180	LDGDLAGRYYALKSMTEAEQQQLIDDHFLFD	0.99266	1.98985
NAA15_S856	Q9BXJ9_S856	N-alpha-acetyltransferase 15, NatA auxiliary subunit	NAA15	Q9BXJ9	Q9BXJ9	S	856	S856	PGYEEDMKITVNGDSSAEAEELANEI_____	0.991619	1.98842
CHAMP1_S308	Q96JM3_S308	Chromosome alignment-maintaining phosphoprotein 1	CHAMP1	Q96JM3	Q96JM3	S	308	S308	FPAVSPEPRRPAPAVSPGSWKPGPPGSPRPW	0.991367	1.98807
ZC3HC1_S329	Q86WB0_S329	Nuclear-interacting partner of ALK	ZC3HC1	Q86WB0	Q86WB0	S	329	S329	RLPLVPESPRRMMTRSQDATFSPGSEQAEKS	0.991087	1.98768
ZNF687_S253	Q8N1G0_S253	Zinc finger protein 687	ZNF687	Q8N1G0	Q8N1G0	S	253	S253	GSGSSPKATDIPASASPPPVAGVPFFKQSPG	0.990585	1.98699
TRIM25_S100	Q14258_S100	E3 ubiquitin/ISG15 ligase TRIM25	TRIM25	Q14258	Q14258	S	100	S100	PPADVWTPPARASAPSPNAQVACDHCLKEAA	0.990468	1.98683
KIFC1_S6	Q9BW19_S6	Kinesin-like protein KIFC1	KIFC1	Q9BW19	Q9BW19	S	6	S6	__________MDPQRSPLLEVKGNIELKRPL	0.987957	1.98337
ASXL2_S845	Q76L83_S845	Putative Polycomb group protein ASXL2	ASXL2	Q76L83	Q76L83	S	845	S845	EKAPSPTGPALISGASPVHCAADGTVELKAG	0.987353	1.98254
FAM208A_S972	Q9UK61_S972	Protein FAM208A	FAM208A	Q9UK61	Q9UK61	S	972	S972	EAFPNDPRVINRQRSSDYQFPSSPFTDTLKG	0.986938	1.98197
MKI67_S1131	P46013_S1131	Antigen KI-67	MKI67	P46013	P46013	S	1131	S1131	EESMTDEKTTKIACKSPPPESVDTPTSTKQW	0.986801	1.98179
FAM21A;FAM21C_S284	Q641Q2_S284	WASH complex subunit FAM21A;WASH complex subunit FAM21C	FAM21A;FAM21C	Q641Q2;Q9Y4E1	Q641Q2	S	284	S284	EEDIEDIEENTRPKRSRPTSFADELAARIKG	0.985754	1.98035
GP1BB_S191	P13224_S191	Platelet glycoprotein Ib beta chain	GP1BB	P13224	P13224	S	191	S191	RRLRARARARAAARLSLTDPLVAERAGTDES	0.985315	1.97975
NFATC4_S289	Q14934_S289	Nuclear factor of activated T-cells, cytoplasmic 4	NFATC4	Q14934	Q14934	S	289	S289	SGTPSSASPALSRRGSLGEEGSEPPPPPPLP	0.984342	1.97841
ZC3H18_S6	Q86VM9_S6	Zinc finger CCCH domain-containing protein 18	ZC3H18	Q86VM9	Q86VM9	S	6	S6	__________MDVAESPERDPHSPEDEEQPQ	0.98424	1.97827
VDAC1_S104	P21796_S104	Voltage-dependent anion-selective channel protein 1	VDAC1	P21796	P21796	S	104	S104	DQLARGLKLTFDSSFSPNTGKKNAKIKTGYK	0.983793	1.97766
ZNF335_S1153	Q9H4Z2_S1153	Zinc finger protein 335	ZNF335	Q9H4Z2	Q9H4Z2	S	1153	S1153	ARAPTQTPTQTIILNSDDETLATLHTALQSS	0.982784	1.97628
ACIN1_S655	Q9UKV3_S655	Apoptotic chromatin condensation inducer in the nucleus	ACIN1	Q9UKV3	Q9UKV3	S	655	S655	RSRSRSRSASSNSRKSLSPGVSRDSSTSYTE	0.9825	1.97589
KIAA0195_S445	Q12767_S445	Uncharacterized protein KIAA0195	KIAA0195	Q12767	Q12767	S	445	S445	ETVLFFSGKVEPPHSSHEDLTDGLSTRSFCH	0.981992	1.97519
PCM1_S93	Q15154_S93	Pericentriolar material 1 protein	PCM1	Q15154	Q15154	S	93	S93	KTPHTFPHSRYMSQMSVPEQAELEKLKQRIN	0.981951	1.97513
SMARCA5_S116	O60264_S116	SWI/SNF-related matrix-associated actin-dependent regulator of chromatin subfamily A member 5	SMARCA5	O60264	O60264	S	116	S116	LFAHFIQPAAQKTPTSPLKMKPGRPRIKKDE	0.981593	1.97464
PNN_S347	Q9H307_S347	Pinin	PNN	Q9H307	Q9H307	S	347	S347	EEAGEEEEKEIAIVHSDAEKEQEEEEQKQEM	0.981551	1.97459
SAMHD1_T592	Q9Y3Z3_T592	Deoxynucleoside triphosphate triphosphohydrolase SAMHD1	SAMHD1	Q9Y3Z3	Q9Y3Z3	T	592	T592	NFTKPQDGDVIAPLITPQKKEWNDSTSVQNP	0.981372	1.97434
DSP_S2608	P15924_S2608	Desmoplakin	DSP	P15924	P15924	S	2608	S2608	ISTISSVRNLTIRSSSFSDTLEESSPIAAIF	0.981185	1.97409
CENPF_S1750	P49454_S1750	Centromere protein F	CENPF	P49454	P49454	S	1750	S1750	EVARLQLQGLDLSSRSLLGIDTEDAIQGRNE	0.979202	1.97137
LAMTOR1_S27	Q6IAA8_S27	Ragulator complex protein LAMTOR1	LAMTOR1	Q6IAA8	Q6IAA8	S	27	S27	SDQDREERKLLLDPSSPPTKALNGAEPNYHS	0.979142	1.97129
S1PR1_S351	P21453_S351	Sphingosine 1-phosphate receptor 1	S1PR1	P21453	P21453	S	351	S351	SAGKFKRPIIAGMEFSRSKSDNSSHPQKDEG	0.978113	1.96989
CDCA5_S35	Q96FF9_S35	Sororin	CDCA5	Q96FF9	Q96FF9	S	35	S35	PSPTKPLRRSQRKSGSELPSILPEIWPKTPS	0.977985	1.96971
HUWE1_T3927	Q7Z6Z7_T3927	E3 ubiquitin-protein ligase HUWE1	HUWE1	Q7Z6Z7	Q7Z6Z7	T	3927	T3927	KDEPPPLSPAPLTPATPSSLDPFFSREPSSM	0.977939	1.96965
FAM193A_S393	P78312_S393	Protein FAM193A	FAM193A	P78312	P78312	S	393	S393	VLGSRSPRTEESKADSPPPSYPTQQAEQAPN	0.977674	1.96929
THRAP3_S379	Q9Y2W1_S379	Thyroid hormone receptor-associated protein 3	THRAP3	Q9Y2W1	Q9Y2W1	S	379	S379	QTNTDKEKIKEKGSFSDTGLGDGKMKSDSFA	0.976232	1.96732
TRPM7_S1361	Q96QT4_S1361	Transient receptor potential cation channel subfamily M member 7	TRPM7	Q96QT4	Q96QT4	S	1361	S1361	PEAGSSSGALFPSAVSPPELRQRLHGVELLK	0.976221	1.96731
HSPA8_S362	P11142_S362	Heat shock cognate 71 kDa protein	HSPA8	P11142	P11142	S	362	S362	QKLLQDFFNGKELNKSINPDEAVAYGAAVQA	0.975722	1.96663
FGD6_S1197	Q6ZV73_S1197	FYVE, RhoGEF and PH domain-containing protein 6	FGD6	Q6ZV73	Q6ZV73	S	1197	S1197	IEEYAKKRITFCPSRSLDEADSENKEEVSPL	0.975212	1.96593
PPHLN1_S133	Q8NEY8_S133	Periphilin-1	PPHLN1	Q8NEY8	Q8NEY8	S	133	S133	RERSPYKRDNTFFRESPVGRKDSPHSRSGSS	0.972741	1.96257
MACF1_S3927	Q9UPN3_S3927	Microtubule-actin cross-linking factor 1, isoforms 1/2/3/5	MACF1	Q9UPN3	Q9UPN3	S	3927	S3927	GSSPETLPSLLKRQGSFSEDVISHKGDLRFV	0.971959	1.9615
ANKS1A_T318	Q92625_T318	Ankyrin repeat and SAM domain-containing protein 1A	ANKS1A	Q92625	Q92625	T	318	T318	EDHMTGKRSTKEVDKTPPPQPPLISSMDSIS	0.971951	1.96149
EIF4B_S93	P23588_S93	Eukaryotic translation initiation factor 4B	EIF4B	P23588	P23588	S	93	S93	RAAREPNIDRSRLPKSPPYTAFLGNLPYDVT	0.971609	1.96103
SDCCAG3_S240	Q96C92_S240	Serologically defined colon cancer antigen 3	SDCCAG3	Q96C92	Q96C92	S	240	S240	ESLPSWALSDTDSRVSPASPAGSPSADFAVH	0.97111	1.96035
PXN_S126	P49023_S126	Paxillin	PXN	P49023	P49023	S	126	S126	VGEEEHVYSFPNKQKSAEPSPTVMSTSLGSN	0.970696	1.95979
DOPEY2_S1085	Q9Y3R5_S1085	Protein dopey-2	DOPEY2	Q9Y3R5	Q9Y3R5	S	1085	S1085	EVEKEPEKYPLRGELSEEELPYYVELPDRTA	0.970665	1.95974
KIAA1033_S7	Q2M389_S7	WASH complex subunit 7	KIAA1033	Q2M389	Q2M389	S	7	S7	_________MAVETLSPDWEFDRVDDGSQKI	0.969382	1.958
RPS6KC1_S423	Q96S38_S423	Ribosomal protein S6 kinase delta-1	RPS6KC1	Q96S38	Q96S38	S	423	S423	EGGKLWSYISKFLNRSPEESFDIKEVKKPTL	0.969208	1.95777
MDC1_T404	Q14676_T404	Mediator of DNA damage checkpoint protein 1	MDC1	Q14676	Q14676	T	404	T404	VPLEKSQASMVINSDTDDEEEVSAALTLAHL	0.968852	1.95728
KIAA0930_S324	Q6ICG6_S324	Uncharacterized protein KIAA0930	KIAA0930	Q6ICG6	Q6ICG6	S	324	S324	RKVPRNRIAEMKKSHSANDSEEFFREDDGGA	0.968647	1.957
ABL2_S936	P42684_S936	Abelson tyrosine-protein kinase 2	ABL2	P42684	P42684	S	936	S936	PVLPTTHNHKVPVLISPTLKHTPADVQLIGT	0.968401	1.95667
PIK3C2A_S259	O00443_S259	Phosphatidylinositol 4-phosphate 3-kinase C2 domain-containing subunit alpha	PIK3C2A	O00443	O00443	S	259	S259	TDLEITDSKVSNLQVSPKSEDISKFDWLDLD	0.968029	1.95617
MLLT4_S1107	P55196_S1107	Afadin	MLLT4	P55196	P55196	S	1107	S1107	QGAIYHGLATLLNQPSPMMQRISDRRGSGKP	0.967906	1.956
SQSTM1_S272	Q13501_S272	Sequestosome-1	SQSTM1	Q13501	Q13501	S	272	S272	IDVEHGGKRSRLTPVSPESSSTEEKSSSQPS	0.967501	1.95545
CHD8_S1976	Q9HCK8_S1976	Chromodomain-helicase-DNA-binding protein 8	CHD8	Q9HCK8	Q9HCK8	S	1976	S1976	RMNYMQNHQAGAPAPSLSRCSTPLLHQQYTS	0.967379	1.95529
SP110_S256	Q9HB58_S256	Sp110 nuclear body protein	SP110	Q9HB58	Q9HB58	S	256	S256	MPHSPLGSMPEIRDNSPEPNDPEEPQEVSST	0.967317	1.9552
YEATS2_S575	Q9ULM3_S575	YEATS domain-containing protein 2	YEATS2	Q9ULM3	Q9ULM3	S	575	S575	SMPPLCPIGSHPKVQSPKPITGGLGAFTKVI	0.966677	1.95433
PPAN_S359	Q9NQ55_S359	Suppressor of SWI4 1 homolog	PPAN	Q9NQ55	Q9NQ55	S	359	S359	RKKSLEGMKKARVGGSDEEASGIPSRTASLE	0.96664	1.95428
ARID2_S689	Q68CP9_S689	AT-rich interactive domain-containing protein 2	ARID2	Q68CP9	Q68CP9	S	689	S689	VHTVAQTVSRIPQNPSPHTHQQQNAPVTVIQ	0.966432	1.954
RAPGEF1_S360	Q13905_S360	Rap guanine nucleotide exchange factor 1	RAPGEF1	Q13905	Q13905	S	360	S360	SPRLSPCSSIGKLSKSDEQLSSLDRDSGQCS	0.965633	1.95292
ARF1;ARF3_S147	P84077_S147	ADP-ribosylation factor 1;ADP-ribosylation factor 3	ARF1;ARF3	P84077;P61204	P84077	S	147	S147	NAMNAAEITDKLGLHSLRHRNWYIQATCATS	0.96452	1.95141
CHD4_S1570	Q14839_S1570	Chromodomain-helicase-DNA-binding protein 4	CHD4	Q14839	Q14839	S	1570	S1570	APVPPAEDGIKIEENSLKEEESIEGEKEVKS	0.963993	1.9507
PUM1_S75	Q14671_S75	Pumilio homolog 1	PUM1	Q14671	Q14671	S	75	S75	THSSPVPGSIGVAGRSQDDAMVDYFFQRQHG	0.962408	1.94856
GPATCH2L_S86	Q9NWQ4_S86	G patch domain-containing protein 2-like	GPATCH2L	Q9NWQ4	Q9NWQ4	S	86	S86	EATKDCREVAPVTNFSDSDDTMVAKRHPALN	0.962272	1.94838
GPATCH2L_S88	Q9NWQ4_S88	G patch domain-containing protein 2-like	GPATCH2L	Q9NWQ4	Q9NWQ4	S	88	S88	TKDCREVAPVTNFSDSDDTMVAKRHPALNAI	0.962272	1.94838
ZC3H3_S408	Q8IXZ2_S408	Zinc finger CCCH domain-containing protein 3	ZC3H3	Q8IXZ2	Q8IXZ2	S	408	S408	RWQSEASSKDHASQLSPVLSRSPSGDRPAVG	0.961871	1.94783
ARID4A_S1164	P29374_S1164	AT-rich interactive domain-containing protein 4A	ARID4A	P29374	P29374	S	1164	S1164	KDGEKDKHREKHPNSSPRTYKWSFQLNELDN	0.961805	1.94775
SSFA2_S352	P28290_S352	Sperm-specific antigen 2	SSFA2	P28290	P28290	S	352	S352	NKNDQKSQKIMKKKESSSMLATVKEEVSGSS	0.96135	1.94713
GOLGA4_S71	Q13439_S71	Golgin subfamily A member 4	GOLGA4	Q13439	Q13439	S	71	S71	GDTQSFAQKLQLRVPSVESLFRSPIKESLFR	0.961238	1.94698
MDN1_T4898	Q9NU22_T4898	Midasin	MDN1	Q9NU22	Q9NU22	T	4898	T4898	DDLNLDSEDKNGGEDTDNEEGEEENPLEIKE	0.960383	1.94583
KMT2D_S2274	O14686_S2274	Histone-lysine N-methyltransferase 2D	KMT2D	O14686	O14686	S	2274	S2274	ESPGVGGGKASEPLLSPPPFGESRKALEVKK	0.958238	1.94294
KIAA1217_S1044	Q5T5P2_S1044	Sickle tail protein homolog	KIAA1217	Q5T5P2	Q5T5P2	S	1044	S1044	DSPNSEQDLEKLGGKSPPPPPPPPRRSYLPG	0.957883	1.94246
CLK3_S224	P49761_S224	Dual specificity protein kinase CLK3	CLK3	P49761	P49761	S	224	S224	YRERRDSDTYRCEERSPSFGEDYYGPSRSRH	0.956229	1.94023
SIPA1L3_S1544	O60292_S1544	Signal-induced proliferation-associated 1-like protein 3	SIPA1L3	O60292	O60292	S	1544	S1544	RDTGQSPQKGLQRTLSDESLCSGRREPSFAS	0.955898	1.93979
AKAP2_S152	Q9Y2D5_S152	A-kinase anchor protein 2	AKAP2	Q9Y2D5	Q9Y2D5	S	152	S152	SQPRDALGDSLQVPVSPSSTTSSRCSSRDGE	0.955725	1.93955
C15orf52_S201	Q6ZUT6_S201	Uncharacterized protein C15orf52	C15orf52	Q6ZUT6	Q6ZUT6	S	201	S201	RNQGIEGSPGGRVTRSPPTQVAISSDSARKG	0.955099	1.93871
TAF6L_S495	Q9Y6J9_S495	TAF6-like RNA polymerase II p300/CBP-associated factor-associated factor 65 kDa subunit 6L	TAF6L	Q9Y6J9	Q9Y6J9	S	495	S495	DSVRKMPQLTASAIVSPHGDESPRGSGGGGP	0.954421	1.9378
FGD1_S116	P98174_S116	FYVE, RhoGEF and PH domain-containing protein 1	FGD1	P98174	P98174	S	116	S116	RPGLHQGNRILVKSLSLDPGQSLEPHPEGPQ	0.954031	1.93728
NUMBL_S263	Q9Y6R0_S263	Numb-like protein	NUMBL	Q9Y6R0	Q9Y6R0	S	263	S263	AAPTVAPGPAQPGHVSPTPATTSPGEKGEAG	0.953996	1.93723
NPM1_S243	P06748_S243	Nucleophosmin	NPM1	P06748	P06748	S	243	S243	FKKQEKTPKTPKGPSSVEDIKAKMQASIEKG	0.953814	1.93699
CASP8AP2_S567	Q9UKL3_S567	CASP8-associated protein 2	CASP8AP2	Q9UKL3	Q9UKL3	S	567	S567	KDLKLSFMKKLNLTLSPAKKQPVSQDNQHKI	0.953574	1.93666
NFIX_S301	Q14938_S301	Nuclear factor 1 X-type	NFIX	Q14938	Q14938	S	301	S301	MESPVDDVFYPGTGRSPAAGSSQSSGWPNDV	0.95329	1.93628
ATG2B_S255	Q96BY7_S255	Autophagy-related protein 2 homolog B	ATG2B	Q96BY7	Q96BY7	S	255	S255	SPVCSTAPVETEPKLSPSWNPKIIYEPHPQL	0.952601	1.93536
GAPVD1_S902	Q14C86_S902	GTPase-activating protein and VPS9 domain-containing protein 1	GAPVD1	Q14C86	Q14C86	S	902	S902	FKQRHSYPERLVRSRSSDIVSSVRRPMSDPS	0.952442	1.93515
NUP88_S168	Q99567_S168	Nuclear pore complex protein Nup88	NUP88	Q99567	Q99567	S	168	S168	VNCSTTPVAERFFTSSTSLTLKHAAWYPSEI	0.952308	1.93497
EIF5B_S190	O60841_S190	Eukaryotic translation initiation factor 5B	EIF5B	O60841	O60841	S	190	S190	KERSRINSSGESGDESDEFLQSRKGQKKNQK	0.952017	1.93458
HNRNPM_S633	P52272_S633	Heterogeneous nuclear ribonucleoprotein M	HNRNPM	P52272	P52272	S	633	S633	SFDRAIEMERGNFGGSFAGSFGGAGGHAPGV	0.951872	1.93438
DHX16_S106	O60231_S106	Putative pre-mRNA-splicing factor ATP-dependent RNA helicase DHX16	DHX16	O60231	O60231	S	106	S106	LEKNRSYRLLEDSEESSEETVSRAGSSLQKK	0.950348	1.93234
MIA3_S1673	Q5JRA6_S1673	Melanoma inhibitory activity protein 3	MIA3	Q5JRA6	Q5JRA6	S	1673	S1673	RGPLSQNGSFGPSPVSGGECSPPLTVEPPVR	0.949784	1.93158
ERCC6L_S1028	Q2NKX8_S1028	DNA excision repair protein ERCC-6-like	ERCC6L	Q2NKX8	Q2NKX8	S	1028	S1028	VVVKAKIRSKARRIVSDGEDEDDSFKDTSSI	0.948661	1.93008
KMT2A_S1837	Q03164_S1837	Histone-lysine N-methyltransferase 2A;MLL cleavage product N320;MLL cleavage product C180	KMT2A	Q03164	Q03164	S	1837	S1837	KIIPAPKPKGPGEPDSPTPLHPPTPPILSTD	0.948572	1.92996
SLC4A7_S1176	Q9Y6M7_S1176	Sodium bicarbonate cotransporter 3	SLC4A7	Q9Y6M7	Q9Y6M7	S	1176	S1176	LQDDDDTVHLPFEGGSLLQIPVKALKYSPDK	0.948283	1.92957
ZNF316_S10	A6NFI3_S10	Zinc finger protein 316	ZNF316	A6NFI3	A6NFI3	S	10	S10	______MAALHTTPDSPAAQLERAEDGSECD	0.947752	1.92886
ASPM_S392	Q8IZT6_S392	Abnormal spindle-like microcephaly-associated protein	ASPM	Q8IZT6	Q8IZT6	S	392	S392	GLNQDLESESVNPILSPNQFLKDNMAYMCTS	0.947726	1.92883
USP42_S1219	Q9H9J4_S1219	Ubiquitin carboxyl-terminal hydrolase 42	USP42	Q9H9J4	Q9H9J4	S	1219	S1219	SKDKHRDRDSRHQQDSDLSAACSDADLHRHK	0.947702	1.9288
NCOA3_S1033	Q9Y6Q9_S1033	Nuclear receptor coactivator 3	NCOA3	Q9Y6Q9	Q9Y6Q9	S	1033	S1033	EQVSHGTQNRPLLRNSLDDLVGPPSNLEGQS	0.947417	1.92842
RALGPS2_T326	Q86X27_T326	Ras-specific guanine nucleotide-releasing factor RalGPS2	RALGPS2	Q86X27	Q86X27	T	326	T326	SGRKSVAAEGALLPQTPPSPRNLIPHGHRKC	0.946998	1.92786
ZC3H13_S986	Q5T200_S986	Zinc finger CCCH domain-containing protein 13	ZC3H13	Q5T200	Q5T200	S	986	S986	KEDDVGIERGNIETTSEDGQVFSPKKGQKKK	0.945441	1.92578
DENND4A_S1098	Q7Z401_S1098	C-myc promoter-binding protein	DENND4A	Q7Z401	Q7Z401	S	1098	S1098	GKPPLRSKRDSLEKESSDDDTPFDGSNYLAD	0.945215	1.92548
TCEA1_S100	P23193_S100	Transcription elongation factor A protein 1	TCEA1	P23193	P23193	S	100	S100	DLDEKKKEPAITSQNSPEAREESTSSGNVSN	0.945023	1.92522
NFIA_S319	Q12857_S319	Nuclear factor 1 A-type	NFIA	Q12857	Q12857	S	319	S319	GSQSSGWHEVEPGMPSPTTLKKSEKSGFSSP	0.944385	1.92437
HIC2_S197	Q96JB3_S197	Hypermethylated in cancer 2 protein	HIC2	Q96JB3	Q96JB3	S	197	S197	RKGAHAPQELPQAKGSDDELFLGGSNQDSVQ	0.944183	1.9241
CTNND1_S920	O60716_S920	Catenin delta-1	CTNND1	O60716	O60716	S	920	S920	STPNERGDHNRTLDRSGDLGDMEPLKGTTPL	0.942832	1.9223
DENND6A_S127	Q8IWF6_S127	Protein DENND6A	DENND6A	Q8IWF6	Q8IWF6	S	127	S127	TQFCFRFRQSSGRRVSLHCLLDQFDKDLPVY	0.94159	1.92064
LARP7_T338	Q4G0J3_T338	La-related protein 7	LARP7	Q4G0J3	Q4G0J3	T	338	T338	EASEASKENRDIEISTEEEKDTGDLKDSSLL	0.941162	1.92007
PAK2_S141	Q13177_S141	Serine/threonine-protein kinase PAK 2;PAK-2p27;PAK-2p34	PAK2	Q13177	Q13177	S	141	S141	VLKFYDSNTVKQKYLSFTPPEKDGFPSGTPA	0.941139	1.92004
RBM8A_S42	Q9Y5S9_S42	RNA-binding protein 8A	RBM8A	Q9Y5S9	Q9Y5S9	S	42	S42	KLKEKAKKRKGRGFGSEEGSRARMREDYDSV	0.940743	1.91952
HIST1H1E_T18	P10412_T18	Histone H1.4	HIST1H1E	P10412	P10412	T	18	T18	ETAPAAPAAPAPAEKTPVKKKARKSAGAAKR	0.939929	1.91843
TUBB;TUBB4B;TUBB4A;TUBB6;TUBB2B;TUBB2A_S339	P07437_S339	Tubulin beta chain;Tubulin beta-4B chain;Tubulin beta-4A chain;Tubulin beta-6 chain;Tubulin beta-2B chain;Tubulin beta-2A chain	TUBB;TUBB4B;TUBB4A;TUBB6;TUBB2B;TUBB2A	P07437;P68371;P04350;Q9BUF5;Q9BVA1;Q13885	P07437	S	339	S339	KEVDEQMLAIQSKNSSYFVEWIPNNVKVAVC;KEVDEQMLNVQNKNSSYFVEWIPNNVKTAVC	0.939891	1.91838
GPHN_S188	Q9NQX3_S188	Gephyrin;Molybdopterin adenylyltransferase;Molybdopterin molybdenumtransferase	GPHN	Q9NQX3	Q9NQX3	S	188	S188	IVKVKEVHDELEDLPSPPPPLSPPPTTSPHK	0.939397	1.91773
CLN3_S12	Q13286_S12	Battenin	CLN3	Q13286	Q13286	S	12	S12	____MGGCAGSRRRFSDSEGEETVPEPRLPL	0.939358	1.91767
UBE4B_S105	O95155_S105	Ubiquitin conjugation factor E4 B	UBE4B	O95155	O95155	S	105	S105	SNSLETQSQSLSRSQSMDIDGVSCEKSMSQV	0.939222	1.91749
STMN1_S38	P16949_S38	Stathmin	STMN1	P16949	P16949	S	38	S38	ILSPRSKESVPEFPLSPPKKKDLSLEEIQKK	0.938318	1.91629
CHAMP1_S282	Q96JM3_S282	Chromosome alignment-maintaining phosphoprotein 1	CHAMP1	Q96JM3	Q96JM3	S	282	S282	SRKSARTTSPEPRKPSPSESPEPWKPFPAVS	0.937087	1.91466
NOP58_S514	Q9Y2X3_S514	Nucleolar protein 58	NOP58	Q9Y2X3	Q9Y2X3	S	514	S514	EPLSEEEPCTSTAIASPEKKKKKKKKRENED	0.93694	1.91446
ID2_S14	Q02363_S14	DNA-binding protein inhibitor ID-2	ID2	Q02363	Q02363	S	14	S14	__MKAFSPVRSVRKNSLSDHSLGISRSKTPV	0.936917	1.91443
ARFGAP2_S146	Q8N6H7_S146	ADP-ribosylation factor GTPase-activating protein 2	ARFGAP2	Q8N6H7	Q8N6H7	S	146	S146	TDLWIDNMSSAVPNHSPEKKDSDFFTEHTQP	0.936758	1.91422
ZC3HC1_S321	Q86WB0_S321	Nuclear-interacting partner of ALK	ZC3HC1	Q86WB0	Q86WB0	S	321	S321	PGLEGRPERLPLVPESPRRMMTRSQDATFSP	0.936315	1.91363
ARHGEF11_S1458	O15085_S1458	Rho guanine nucleotide exchange factor 11	ARHGEF11	O15085	O15085	S	1458	S1458	ELAHRELLKSLGGESSGGTTPVGSFHTEAAR	0.936273	1.91358
MAP4_S580	P27816_S580	Microtubule-associated protein 4	MAP4	P27816	P27816	S	580	S580	TLANNVTPAKDVPPLSETEATPVPIKDMEIA	0.935974	1.91318
FGD1_S135	P98174_S135	FYVE, RhoGEF and PH domain-containing protein 1	FGD1	P98174	P98174	S	135	S135	GQSLEPHPEGPQRLRSDPGPPTETPSQRPSP	0.935677	1.91279
WDR43_S431	Q15061_S431	WD repeat-containing protein 43	WDR43	Q15061	Q15061	S	431	S431	KPAPPQTEQVESKRKSGGNEVSIEERLGAMD	0.935512	1.91257
PURB_S101	Q96QR8_S101	Transcriptional activator protein Pur-beta	PURB	Q96QR8	Q96QR8	S	101	S101	SLGDFIEHYAQLGPSSPEQLAAGAEEGGGPR	0.933572	1.91
PRR12_T483	Q9ULL5_T483	Proline-rich protein 12	PRR12	Q9ULL5	Q9ULL5	T	483	T483	LKSGKRHPPLYQAGLTPPLSPPKSVPPSVPA	0.933425	1.9098
GTF3C4_S19	Q9UKN8_S19	General transcription factor 3C polypeptide 4	GTF3C4	Q9UKN8	Q9UKN8	S	19	S19	ADQARVGPADDGPAPSGEEEGEGGGEAGGKE	0.932317	1.90834
SCAF11_S796	Q99590_S796	Protein SCAF11	SCAF11	Q99590	Q99590	S	796	S796	IDKTKKPRTRRSRFHSPSTTWSPNKDTPQEK	0.932275	1.90828
PHAX_S364	Q9H814_S364	Phosphorylated adapter RNA export protein	PHAX	Q9H814	Q9H814	S	364	S364	TSRETFASDTNEALASLDESQEGHAEAKLEA	0.930476	1.9059
TRA2A_S86	Q13595_S86	Transformer-2 protein homolog alpha	TRA2A	Q13595	Q13595	S	86	S86	SRSHSHSHRRRSRSRSYTPEYRRRRSRSHSP	0.928743	1.90362
ZNF318_S1896	Q5VUA4_S1896	Zinc finger protein 318	ZNF318	Q5VUA4	Q5VUA4	S	1896	S1896	QDTPVKISAPELLLHSPARSAMCLTGSPQEQ	0.928549	1.90336
FOXK1_S243	P85037_S243	Forkhead box protein K1	FOXK1	P85037	P85037	S	243	S243	HIPEPDLRSMVSPVPSPTGTISVPNSCPASP	0.92819	1.90289
SRRM1_S391	Q8IYB3_S391	Serine/arginine repetitive matrix protein 1	SRRM1	Q8IYB3	Q8IYB3	S	391	S391	KRTSSPPRKTRRLSPSASPPRRRHRPSPPAT	0.927828	1.90241
CDK1;CDK3;CDK2_Y19	P06493_Y19	Cyclin-dependent kinase 1;Cyclin-dependent kinase 3;Cyclin-dependent kinase 2	CDK1;CDK3;CDK2	P06493;Q00526;P24941	P06493	Y	19	Y19	FQKVEKIGEGTYGVVYKARNKLTGEVVALKK;YTKIEKIGEGTYGVVYKGRHKTTGQVVAMKK	0.927652	1.90218
SRSF1_S2	Q07955_S2	Serine/arginine-rich splicing factor 1	SRSF1	Q07955	Q07955	S	2	S2	______________MSGGGVIRGPAGNNDCR	0.926911	1.9012
ZC3HC1_S370	Q86WB0_S370	Nuclear-interacting partner of ALK	ZC3HC1	Q86WB0	Q86WB0	S	370	S370	WDSSSPVDRPEPEAASPTTRTRPVTRSMGTG	0.926813	1.90107
TXNRD3_S32	Q86VQ6_S32	Thioredoxin reductase 3	TXNRD3	Q86VQ6	Q86VQ6	S	32	S32	APNRRSGHVRGARVLSPPGRRARLSSPGPSR	0.926437	1.90058
AFF3_S755	P51826_S755	AF4/FMR2 family member 3	AFF3	P51826	P51826	S	755	S755	EQFYTLVPFGRNELLSPLKDSDEIRSLWVKI	0.925478	1.89931
ZNF106_S1302	Q9H2Y7_S1302	Zinc finger protein 106	ZNF106	Q9H2Y7	Q9H2Y7	S	1302	S1302	LSSINKEGEEPTKGNSGSEACTSSFLRLSFA	0.924718	1.89831
EIF4ENIF1_S342	Q9NRA8_S342	Eukaryotic translation initiation factor 4E transporter	EIF4ENIF1	Q9NRA8	Q9NRA8	S	342	S342	LGEGSVSASRFSRWFSNPSRSGSRSSSLGST	0.923271	1.89641
SASH1_S821	O94885_S821	SAM and SH3 domain-containing protein 1	SASH1	O94885	O94885	S	821	S821	GLNKNRRSLPVSICRSCETLEGPQTVDTWPR	0.923151	1.89625
AKAP5_S178	P24588_S178	A-kinase anchor protein 5	AKAP5	P24588	P24588	S	178	S178	IQTQTPLNDQATKAKSTQDLSEGISRKDGDE	0.923038	1.8961
CDK11B;CDK11A_T751	P21127_T751	Cyclin-dependent kinase 11B;Cyclin-dependent kinase 11A	CDK11B;CDK11A	P21127;Q9UQ88	P21127	T	751	T751	PTWPAKSEQQRVKRGTSPRPPEGGLGYSQLG	0.922967	1.89601
STRN4_S206	Q9NRL3_S206	Striatin-4	STRN4	Q9NRL3	Q9NRL3	S	206	S206	ILDMRSKRVRSLLGRSLELNGAVEPSEGAPR	0.92275	1.89572
XRN2_S501	Q9H0D6_S501	5'-3' exoribonuclease 2	XRN2	Q9H0D6	Q9H0D6	S	501	S501	PSPLGGIKRKAEDSDSEPEPEDNVRLWEAGW	0.921383	1.89393
SRRM2_S2702	Q9UQ35_S2702	Serine/arginine repetitive matrix protein 2	SRRM2	Q9UQ35	Q9UQ35	S	2702	S2702	DSRSLSYSPVERRRPSPQPSPRDQQSSSSER	0.921237	1.89374
PNPLA2_S404	Q96AD5_S404	Patatin-like phospholipase domain-containing protein 2	PNPLA2	Q96AD5	Q96AD5	S	404	S404	LPSRLPEQVELRRVQSLPSVPLSCAAYREAL	0.919658	1.89167
RIOK2_S332	Q9BVS4_S332	Serine/threonine-protein kinase RIO2	RIOK2	Q9BVS4	Q9BVS4	S	332	S332	HPLGPDDKNIETKEGSEFSFSDGEVAEKAEV	0.918464	1.8901
PSMD1_T273	Q99460_T273	26S proteasome non-ATPase regulatory subunit 1	PSMD1	Q99460	Q99460	T	273	T273	QQFLSSVIQNLRTVGTPIASVPGSTNTGTVP	0.918127	1.88966
BCL9L_S947	Q86UU0_S947	B-cell CLL/lymphoma 9-like protein	BCL9L	Q86UU0	Q86UU0	S	947	S947	LKSPTLSQVHSPLVTSPSANLKSPQTPSQMV	0.918093	1.88962
ERCC5_S563	P28715_S563	DNA repair protein complementing XP-G cells	ERCC5	P28715	P28715	S	563	S563	ELCPYESKFDSSLLSSDDETKCKPNSASEVI	0.917881	1.88934
MAVS_S222	Q7Z434_S222	Mitochondrial antiviral-signaling protein	MAVS	Q7Z434	Q7Z434	S	222	S222	TAGATSSLTPSRGPVSPSVSFQPLARSTPRA	0.91784	1.88928
DDX54_S39	Q8TDD1_S39	ATP-dependent RNA helicase DDX54	DDX54	Q8TDD1	Q8TDD1	S	39	S39	KGLRKRRGAASQARGSDSEDGEFEIQAEDDA	0.917181	1.88842
PGAM1_S14	P18669_S14	Phosphoglycerate mutase 1	PGAM1	P18669	P18669	S	14	S14	__MAAYKLVLIRHGESAWNLENRFSGWYDAD	0.917155	1.88839
TP53BP2_S556	Q13625_S556	Apoptosis-stimulating of p53 protein 2	TP53BP2	Q13625	Q13625	S	556	S556	GTKPKPAGQQPRVLLSPSIPSVGQDQTLSPG	0.917154	1.88839
ENAH_S125	Q8N8S7_S125	Protein enabled homolog	ENAH	Q8N8S7	Q8N8S7	S	125	S125	VLNSQETGPTLPRQNSQLPAQVQNGPSQEEL	0.916813	1.88794
SIRT1_S14	Q96EB6_S14	NAD-dependent protein deacetylase sirtuin-1;SirtT1 75 kDa fragment	SIRT1	Q96EB6	Q96EB6	S	14	S14	__MADEAALALQPGGSPSAAGADREAASSPA	0.916471	1.88749
DOCK7_S1383	Q96N67_S1383	Dedicator of cytokinesis protein 7	DOCK7	Q96N67	Q96N67	S	1383	S1383	SCFEYKGKKVFERMNSLTFKKSKDMRAKLEE	0.915765	1.88657
PRPSAP2_T5	O60256_T5	Phosphoribosyl pyrophosphate synthase-associated protein 2	PRPSAP2	O60256	O60256	T	5	T5	___________MFCVTPPELETKMNITKGGL	0.914668	1.88513
PARK7_S57	Q99497_S57	Protein deglycase DJ-1	PARK7	Q99497	Q99497	S	57	S57	DPVQCSRDVVICPDASLEDAKKEGPYDVVVL	0.913311	1.88336
PTPN12_S588	Q05209_S588	Tyrosine-protein phosphatase non-receptor type 12	PTPN12	Q05209	Q05209	S	588	S588	TTQVETPDLVDHDNTSPLFRTPLSFTNPLHS	0.913158	1.88316
SLAIN1_S403	Q8ND83_S403	SLAIN motif-containing protein 1	SLAIN1	Q8ND83	Q8ND83	S	403	S403	PDQQPNRTNGDKLRRSMPNLARMPSTTAISS	0.912445	1.88223
STMN1;STMN2_S46	P16949_S46	Stathmin;Stathmin-2	STMN1;STMN2	P16949;Q93045	P16949	S	46	S46	SVPEFPLSPPKKKDLSLEEIQKKLEAAEERR	0.911843	1.88145
NPM1_S70	P06748_S70	Nucleophosmin	NPM1	P06748	P06748	S	70	S70	DELHIVEAEAMNYEGSPIKVTLATLKMSVQP	0.911507	1.88101
NUP35_S66	Q8NFH5_S66	Nucleoporin NUP53	NUP35	Q8NFH5	Q8NFH5	S	66	S66	PRSISGPSVGVMEMRSPLLAGGSPPQPVVPA	0.911225	1.88064
SACS_S4264	Q9NZJ4_S4264	Sacsin	SACS	Q9NZJ4	Q9NZJ4	S	4264	S4264	EESSQSRDSAPSTPTSPTEFLTPGLRSIPPL	0.910515	1.87972
ANP32A_S29	P39687_S29	Acidic leucine-rich nuclear phosphoprotein 32 family member A	ANP32A	P39687	P39687	S	29	S29	RTPSDVKELVLDNSRSNEGKLEGLTDEFEEL	0.909883	1.87889
MYEF2_S17	Q9P2K5_S17	Myelin expression factor 2	MYEF2	Q9P2K5	Q9P2K5	S	17	S17	ADANKAEVPGATGGDSPHLQPAEPPGEPRRE	0.909868	1.87887
CLMN_S301	Q96JQ2_S301	Calmin	CLMN	Q96JQ2	Q96JQ2	S	301	S301	FLERFPELEAEDIFDSDKEVPIESTFVRIKE	0.909512	1.87841
MPZL1_S210	O95297_S210	Myelin protein zero-like protein 1	MPZL1	O95297	O95297	S	210	S210	NSKRDYTGCSTSESLSPVKQAPRKSPSDTEG	0.908052	1.87651
SAMD4B_S628	Q5PRF9_S628	Protein Smaug homolog 2	SAMD4B	Q5PRF9	Q5PRF9	S	628	S628	QGRQNLWFANPGGSNSMPSQSRSSVQRTHSL	0.907907	1.87632
SLIRP_S15	Q9GZT3_S15	SRA stem-loop-interacting RNA-binding protein, mitochondrial	SLIRP	Q9GZT3	Q9GZT3	S	15	S15	_MAASAARGAAALRRSINQPVAFVRRIPWTA	0.907359	1.87561
OSBPL11_S286	Q9BXB4_S286	Oxysterol-binding protein-related protein 11	OSBPL11	Q9BXB4	Q9BXB4	S	286	S286	CFHILQLQHASHQKGSLPSGTTIEWLEPKIS	0.907327	1.87557
CBLL1_S278	Q75N03_S278	E3 ubiquitin-protein ligase Hakai	CBLL1	Q75N03	Q75N03	S	278	S278	PPAELSMAPPPPRSVSQETFRISTRKHSNLI	0.906526	1.87453
PPIG_T358	Q13427_T358	Peptidyl-prolyl cis-trans isomerase G	PPIG	Q13427	Q13427	T	358	T358	TPSRSRSRDRFRRSETPPHWRQEMQRAQRMR	0.906491	1.87448
HNRNPH1_S63	P31943_S63	Heterogeneous nuclear ribonucleoprotein H;Heterogeneous nuclear ribonucleoprotein H, N-terminally processed	HNRNPH1	P31943	P31943	S	63	S63	TREGRPSGEAFVELESEDEVKLALKKDRETM	0.906485	1.87447
SLC4A7;SLC4A10_S407	Q9Y6M7_S407	Sodium bicarbonate cotransporter 3;Sodium-driven chloride bicarbonate exchanger	SLC4A7;SLC4A10	Q9Y6M7;Q6U841	Q9Y6M7	S	407	S407	SGEIKGNGSGGSRENSTVDFSKVDMNFMRKI	0.906071	1.87394
PRKAB1_S182	Q9Y478_S182	5'-AMP-activated protein kinase subunit beta-1	PRKAB1	Q9Y478	Q9Y478	S	182	S182	MVDSQKCSDVSELSSSPPGPYHQEPYVCKPE	0.905285	1.87291
TNFRSF10A_S466	O00220_S466	Tumor necrosis factor receptor superfamily member 10A	TNFRSF10A	O00220	O00220	S	466	S466	SGKFIYLEDGTGSAVSLE_____________	0.904469	1.87186
ZNF106_S1328	Q9H2Y7_S1328	Zinc finger protein 106	ZNF106	Q9H2Y7	Q9H2Y7	S	1328	S1328	RLSFASETPLEKEPHSPADQPEQQAESTLTS	0.904006	1.87125
PGRMC1_S181	O00264_S181	Membrane-associated progesterone receptor component 1	PGRMC1	O00264	O00264	S	181	S181	HVGKLLKEGEEPTVYSDEEEPKDESARKND_	0.903228	1.87025
SOX5_S370	P35711_S370	Transcription factor SOX-5	SOX5	P35711	P35711	S	370	S370	GKLPGIPQGNLGAAVSPTSIHTDKSTNSPPP	0.902784	1.86967
BRAF_S446	P15056_S446	Serine/threonine-protein kinase B-raf	BRAF	P15056	P15056	S	446	S446	SSEDRNRMKTLGRRDSSDDWEIPDGQITVGQ	0.901685	1.86825
KMT2D_S3199	O14686_S3199	Histone-lysine N-methyltransferase 2D	KMT2D	O14686	O14686	S	3199	S3199	SFGATGGPPAHLLTPSPLSGPGGSSLLEKFE	0.901377	1.86785
KMT2D_T3197	O14686_T3197	Histone-lysine N-methyltransferase 2D	KMT2D	O14686	O14686	T	3197	T3197	KASFGATGGPPAHLLTPSPLSGPGGSSLLEK	0.901377	1.86785
EPB41L3_S7	Q9Y2J2_S7	Band 4.1-like protein 3;Band 4.1-like protein 3, N-terminally processed	EPB41L3	Q9Y2J2	Q9Y2J2	S	7	S7	_________MTTESGSDSESKPDQEAEPQEA	0.90123	1.86766
AASDH_S649	Q4L235_S649	Acyl-CoA synthetase family member 4	AASDH	Q4L235	Q4L235	S	649	S649	EDVTFRKSCATKRKLSDINQEEASGTSLHQK	0.900111	1.86621
NDRG2_S350	Q9UN36_S350	Protein NDRG2	NDRG2	Q9UN36	Q9UN36	S	350	S350	SAASVDGNRSRSRTLSQSSESGTLSSGPPGH	0.899976	1.86603
LIN28B_S203	Q6ZN17_S203	Protein lin-28 homolog B	LIN28B	Q6ZN17	Q6ZN17	S	203	S203	TSTLPREVGGGHGCTSPPFPQEARAEISERS	0.899875	1.8659
MICAL3_S1310	Q7RTP6_S1310	Protein-methionine sulfoxide oxidase MICAL3	MICAL3	Q7RTP6	Q7RTP6	S	1310	S1310	PLPVQSQSDTKDRLGSPLAVDEALRRSDLVE	0.899172	1.86499
UBA1_S13	P22314_S13	Ubiquitin-like modifier-activating enzyme 1	UBA1	P22314	P22314	S	13	S13	___MSSSPLSKKRRVSGPDPKPGSNCSPAQS	0.898841	1.86457
PI4KB_S511	Q9UBF8_S511	Phosphatidylinositol 4-kinase beta	PI4KB	Q9UBF8	Q9UBF8	S	511	S511	KEPVFIAAGDIRRRLSEQLAHTPTAFKRDPE	0.898742	1.86444
JUND_S259	P17535_S259	Transcription factor jun-D	JUND	P17535	P17535	S	259	S259	QTVPDVPSFGESPPLSPIDMDTQERIKAERK	0.898649	1.86432
ZMYND8_S490	Q9ULU4_S490	Protein kinase C-binding protein 1	ZMYND8	Q9ULU4	Q9ULU4	S	490	S490	SPASTKTGQAGSLSGSPKPFSPQLSAPITTK	0.898123	1.86364
TP53BP1_S208	Q12888_S208	Tumor suppressor p53-binding protein 1	TP53BP1	Q12888	Q12888	S	208	S208	EQLQSVTTNSGYTRLSDVDANTAIKHEEQSN	0.897122	1.86235
METTL3_S350	Q86U44_S350	N6-adenosine-methyltransferase 70 kDa subunit	METTL3	Q86U44	Q86U44	S	350	S350	ACMDSEAPGSKDHTPSQELALTQSVGGDSSA	0.897032	1.86223
SPG20_S393	Q8N0X7_S393	Spartin	SPG20	Q8N0X7	Q8N0X7	S	393	S393	DVRHKGKRGKRAKDTSSEEVNLSHIVPCEPV	0.897005	1.8622
INPPL1_S1003	O15357_S1003	Phosphatidylinositol 3,4,5-trisphosphate 5-phosphatase 2	INPPL1	O15357	O15357	S	1003	S1003	VLEGVPHQLLPPEPPSPARAPVPSATKNKVA	0.895472	1.86022
NCBP1_S22	Q09161_S22	Nuclear cap-binding protein subunit 1	NCBP1	Q09161	Q09161	S	22	S22	SDENDGGQPHKRRKTSDANETEDHLESLICK	0.895016	1.85963
SRP72_S621	O76094_S621	Signal recognition particle subunit SRP72	SRP72	O76094	O76094	S	621	S621	TAGASSELDASKTVSSPPTSPRPGSAATVSA	0.894644	1.85915
TP53BP1_S639	Q12888_S639	Tumor suppressor p53-binding protein 1	TP53BP1	Q12888	Q12888	S	639	S639	GSQAVPSPATRSEALSSVLDQEEAMEIKEHH	0.894238	1.85863
TP53BP1_S640	Q12888_S640	Tumor suppressor p53-binding protein 1	TP53BP1	Q12888	Q12888	S	640	S640	SQAVPSPATRSEALSSVLDQEEAMEIKEHHP	0.894238	1.85863
PTPN12_S435	Q05209_S435	Tyrosine-protein phosphatase non-receptor type 12	PTPN12	Q05209	Q05209	S	435	S435	ESTIEQIDKKLERNLSFEIKKVPLQEGPKSF	0.893798	1.85806
KIAA0430_S1091	Q9Y4F3_S1091	Meiosis arrest female protein 1	KIAA0430	Q9Y4F3	Q9Y4F3	S	1091	S1091	HNKPPPPNTDPWLLRSKSPVGNPQLIQFSRE	0.893483	1.85766
BAZ1A_S1413	Q9NRL2_S1413	Bromodomain adjacent to zinc finger domain protein 1A	BAZ1A	Q9NRL2	Q9NRL2	S	1413	S1413	SLQESESKRRCRKRQSPEPSPVTLGRRSSGR	0.893448	1.85761
SLC46A1_S458	Q96NT5_S458	Proton-coupled folate transporter	SLC46A1	Q96NT5	Q96NT5	S	458	S458	LEKADPHLEFQQFPQSP______________	0.89319	1.85728
FGD6_S515	Q6ZV73_S515	FYVE, RhoGEF and PH domain-containing protein 6	FGD6	Q6ZV73	Q6ZV73	S	515	S515	QRHSLPATGVLKKAASEELLEKSSYPSSEEK	0.891943	1.85567
HNRNPK_S116	P61978_S116	Heterogeneous nuclear ribonucleoprotein K	HNRNPK	P61978	P61978	S	116	S116	LKKIIPTLEEGLQLPSPTATSQLPLESDAVE	0.891831	1.85553
SLC12A4_S967	Q9UP95_S967	Solute carrier family 12 member 4	SLC12A4	Q9UP95	Q9UP95	S	967	S967	LVKDRHSALRLESLYSDEEDESAVGADKIQM	0.891335	1.85489
ANLN_S323	Q9NQW6_S323	Actin-binding protein anillin	ANLN	Q9NQW6	Q9NQW6	S	323	S323	SCEGQNPELLPKTPISPLKTGVSKPIVKSTL	0.890311	1.85358
GATAD2A_S340	Q86YP4_S340	Transcriptional repressor p66-alpha	GATAD2A	Q86YP4	Q86YP4	S	340	S340	NSTPTSVASVVTSAESPASRQAAAKLALRKQ	0.890094	1.8533
USP15_S229	Q9Y4E8_S229	Ubiquitin carboxyl-terminal hydrolase 15	USP15	Q9Y4E8	Q9Y4E8	S	229	S229	KNEDGTWPRGPSTPKSPGASNFSTLPKISPS	0.889046	1.85195
TSC22D4_S279	Q9Y3Q8_S279	TSC22 domain family protein 4	TSC22D4	Q9Y3Q8	Q9Y3Q8	S	279	S279	SPALYFTHDASLVHKSPDPFGAVAAQKFSLA	0.887541	1.85002
KIAA0430_S1093	Q9Y4F3_S1093	Meiosis arrest female protein 1	KIAA0430	Q9Y4F3	Q9Y4F3	S	1093	S1093	KPPPPNTDPWLLRSKSPVGNPQLIQFSREVI	0.886183	1.84828
LIN54_S310	Q6MZP7_S310	Protein lin-54 homolog	LIN54	Q6MZP7	Q6MZP7	S	310	S310	STLNSTTQTPNKIAISPLKSPNKAVKSTVQT	0.886179	1.84827
BCLAF1_S385	Q9NYF8_S385	Bcl-2-associated transcription factor 1	BCLAF1	Q9NYF8	Q9NYF8	S	385	S385	RAEGEWEDQEALDYFSDKESGKQKFNDSEGD	0.88547	1.84737
MAPKAP1_S510	Q9BPZ7_S510	Target of rapamycin complex 2 subunit MAPKAP1	MAPKAP1	Q9BPZ7	Q9BPZ7	S	510	S510	ADYFAQKQRKLNRRTSFSFQKEKKSGQQ___	0.885181	1.847
FNBP1L_S295	Q5T0N5_S295	Formin-binding protein 1-like	FNBP1L	Q5T0N5	Q5T0N5	S	295	S295	DFPFEDYSQHIYRTISDGTISASKQESGKMD	0.884215	1.84576
DDX24_S295	Q9GZR7_S295	ATP-dependent RNA helicase DDX24	DDX24	Q9GZR7	Q9GZR7	S	295	S295	EAGAETRSPGKAEAESDALPDDTVIESEALP	0.884117	1.84563
RFX7_S1028	Q2KHR2_S1028	DNA-binding protein RFX7	RFX7	Q2KHR2	Q2KHR2	S	1028	S1028	QSRHHDTHFGRLTPVSPVQHQGATVNNTNKQ	0.882632	1.84374
AKAP1_T533	Q92667_T533	A-kinase anchor protein 1, mitochondrial	AKAP1	Q92667	Q92667	T	533	T533	DSCTETSSSPRDKAITPPLPESTVPFSNGVL	0.882111	1.84307
MDC1_S793	Q14676_S793	Mediator of DNA damage checkpoint protein 1	MDC1	Q14676	Q14676	S	793	S793	CLSPPRAIPGDQHPESPVHTEPMGIQGRGRQ	0.881912	1.84282
TMBIM1_S81	Q969X1_S81	Protein lifeguard 3	TMBIM1	Q969X1	Q969X1	S	81	S81	NYGPGHGYDGEERAVSDSFGPGEWDDRKVRH	0.881393	1.84215
USP9X_S1593	Q93008_S1593	Probable ubiquitin carboxyl-terminal hydrolase FAF-X	USP9X	Q93008	Q93008	S	1593	S1593	IPSIRNGILAIEGTGSDVDDDMSGDEKQDNE	0.881344	1.84209
ZMYM6_S730	O95789_S730	Zinc finger MYM-type protein 6	ZMYM6	O95789	O95789	S	730	S730	TDLPMPNEKNDAELDSPPSKKKRLGFFQTYD	0.881249	1.84197
FBRSL1_S141	Q9HCM7_S141	Fibrosin-1-like protein	FBRSL1	Q9HCM7	Q9HCM7	S	141	S141	PPAEPSENRRPLEAGSPGQDLEPACDGARKV	0.880762	1.84135
ZNF629_S58	Q9UEG4_S58	Zinc finger protein 629	ZNF629	Q9UEG4	Q9UEG4	S	58	S58	EIIMGDPAQSPESKDSTEMSLERSSQDPSVP	0.880652	1.84121
ZC3H13_S877	Q5T200_S877	Zinc finger CCCH domain-containing protein 13	ZC3H13	Q5T200	Q5T200	S	877	S877	RLLSQVVRPQESRSLSPSHLTEDRQGRWKEE	0.880365	1.84084
PHRF1_S973	Q9P1Y6_S973	PHD and RING finger domain-containing protein 1	PHRF1	Q9P1Y6	Q9P1Y6	S	973	S973	RTVTCVTVVEPEAPPSPDVLQAATHRVVELR	0.879428	1.83965
PGRMC2_S90	O15173_S90	Membrane-associated progesterone receptor component 2	PGRMC2	O15173	O15173	S	90	S90	WGRRGLGAGAGAGEESPATSLPRMKKRDFSL	0.878963	1.83905
SRRM2_S1397	Q9UQ35_S1397	Serine/arginine repetitive matrix protein 2	SRRM2	Q9UQ35	Q9UQ35	S	1397	S1397	SSSELSPDAVEKAGMSSNQSISSPVLDAVPR	0.878598	1.83859
EP400_S736	Q96L91_S736	E1A-binding protein p400	EP400	Q96L91	Q96L91	S	736	S736	SSPVNRPSSATNKALSPVTSRTPGVVASAPT	0.87692	1.83645
BCL7C_S114	Q8WUZ0_S114	B-cell CLL/lymphoma 7 protein family member C	BCL7C	Q8WUZ0	Q8WUZ0	S	114	S114	QSFHSEGSLQKGTEPSPGGTPQPSRPVSPAG	0.876675	1.83614
CEP72_S237	Q9P209_S237	Centrosomal protein of 72 kDa	CEP72	Q9P209	Q9P209	S	237	S237	READSRGSQESRHLLSPQLVQYQCGDSGKQG	0.876332	1.8357
AKAP9_S3694	Q99996_S3694	A-kinase anchor protein 9	AKAP9	Q99996	Q99996	S	3694	S3694	KLKAELRNDSLLQTLSPDSEHVTLKRIYGKY	0.875645	1.83483
RAVER1_S14	Q8IY67_S14	Ribonucleoprotein PTB-binding 1	RAVER1	Q8IY67	Q8IY67	S	14	S14	__MAADVSVTHRPPLSPKSGAEVEAGDAAER	0.875632	1.83481
YAP1_S109	P46937_S109	Transcriptional coactivator YAP1	YAP1	P46937	P46937	S	109	S109	SFFKPPEPKSHSRQASTDAGTAGALTPQHVR	0.875085	1.83412
LIN54_S314	Q6MZP7_S314	Protein lin-54 homolog	LIN54	Q6MZP7	Q6MZP7	S	314	S314	STTQTPNKIAISPLKSPNKAVKSTVQTITVG	0.874922	1.83391
CCAR1_S908	Q8IX12_S908	Cell division cycle and apoptosis regulator protein 1	CCAR1	Q8IX12	Q8IX12	S	908	S908	RDDKRDINRYCKERPSKDKEKEKTQMITINR	0.87433	1.83316
THRAP3_S248	Q9Y2W1_S248	Thyroid hormone receptor-associated protein 3	THRAP3	Q9Y2W1	Q9Y2W1	S	248	S248	ASRASAVSELSPRERSPALKSPLQSVVVRRR	0.87428	1.83309
YTHDC2_S1201	Q9H6S0_S1201	Probable ATP-dependent RNA helicase YTHDC2	YTHDC2	Q9H6S0	Q9H6S0	S	1201	S1201	ELPLASSWRSNNSRKSSADTEFSDECTTAER	0.874137	1.83291
YTHDC2_S1202	Q9H6S0_S1202	Probable ATP-dependent RNA helicase YTHDC2	YTHDC2	Q9H6S0	Q9H6S0	S	1202	S1202	LPLASSWRSNNSRKSSADTEFSDECTTAERV	0.874137	1.83291
FUBP1_S630	Q96AE4_S630	Far upstream element-binding protein 1	FUBP1	Q96AE4	Q96AE4	S	630	S630	WAEYYRQQAAYYAQTSPQGMPQHPPAPQGQ_	0.874028	1.83277
GTPBP6_S43	O43824_S43	Putative GTP-binding protein 6	GTPBP6	O43824	O43824	S	43	S43	APSCPARALAAVGRRSPGNLEGPWGGGRGLR	0.873544	1.83216
WDR62_S33	O43379_S33	WD repeat-containing protein 62	WDR62	O43379	O43379	S	33	S33	LPSVMAGVPARRGQSSPPPAPPICLRRRTRL	0.873179	1.83169
RPS6KA4_S347	O75676_S347	Ribosomal protein S6 kinase alpha-4	RPS6KA4	O75676	O75676	S	347	S347	AEEFTRLEPVYSPPGSPPPGDPRIFQGYSFV	0.872888	1.83132
ESYT2_S758	A0FGR8_S758	Extended synaptotagmin-2	ESYT2	A0FGR8	A0FGR8	S	758	S758	SPGHISVKEPTPSIASDISLPIATQELRQRL	0.872379	1.83068
TSC2_S1364	P49815_S1364	Tuberin	TSC2	P49815	P49815	S	1364	S1364	AEELVGRGIPIERVVSSEGGRPSVDLSFQPS	0.871761	1.82989
YTHDC1_S308	Q96MU7_S308	YTH domain-containing protein 1	YTHDC1	Q96MU7	Q96MU7	S	308	S308	GSDEKKKERKRARGISPIVFDRSGSSASESY	0.871072	1.82902
HUWE1_S2362	Q7Z6Z7_S2362	E3 ubiquitin-protein ligase HUWE1	HUWE1	Q7Z6Z7	Q7Z6Z7	S	2362	S2362	ELEDLIDELLERDGGSGNSTIIVSRSGEDES	0.870949	1.82887
PNN_S100	Q9H307_S100	Pinin	PNN	Q9H307	Q9H307	S	100	S100	RLGGERRTRRESRQESDPEDDDVKKPALQSS	0.870499	1.8283
SKIV2L_S256	Q15477_S256	Helicase SKI2W	SKIV2L	Q15477	Q15477	S	256	S256	TVSASPCSAPLARASSLEDLVLKEASTAVST	0.870065	1.82775
TOP2A_S1377	P11388_S1377	DNA topoisomerase 2-alpha	TOP2A	P11388	P11388	S	1377	S1377	PKLSNKELKPQKSVVSDLEADDVKGSVPLSS	0.86961	1.82717
FKBP15_S311	Q5T1M5_S311	FK506-binding protein 15	FKBP15	Q5T1M5	Q5T1M5	S	311	S311	GSDGHSVSSRDSAAPSPIPGADNLSADPVVS	0.869198	1.82665
PCBP1_S190	Q15365_S190	Poly(rC)-binding protein 1	PCBP1	Q15365	Q15365	S	190	S190	QGRVMTIPYQPMPASSPVICAGGQDRCSDAA	0.868549	1.82583
ZNF318_S136	Q5VUA4_S136	Zinc finger protein 318	ZNF318	Q5VUA4	Q5VUA4	S	136	S136	DGRGDHPGDSGSRRRSPGLCSDSLEKSLRIT	0.868346	1.82557
PPP1R9A_S338	Q9ULJ8_S338	Neurabin-1	PPP1R9A	Q9ULJ8	Q9ULJ8	S	338	S338	EPCAESKAMPKSEIPSPQSQLLEDAEANLVG	0.8682	1.82538
FAM129B_S692	Q96TA1_S692	Niban-like protein 1	FAM129B	Q96TA1	Q96TA1	S	692	S692	PAGESPQPKAAPEASSPPASPLQHLLPGKAV	0.867429	1.82441
BAZ2A_T507	Q9UIF9_T507	Bromodomain adjacent to zinc finger domain protein 2A	BAZ2A	Q9UIF9	Q9UIF9	T	507	T507	SPKASPVTSPAAAFPTASPANKDVSSFLETT	0.866941	1.82379
ACAP2_S521	Q15057_S521	Arf-GAP with coiled-coil, ANK repeat and PH domain-containing protein 2	ACAP2	Q15057	Q15057	S	521	S521	KYVERKFVDKYSISLSPPEQQKKFVSKSSEE	0.866656	1.82343
NSRP1_S254	Q9H0G5_S254	Nuclear speckle splicing regulatory protein 1	NSRP1	Q9H0G5	Q9H0G5	S	254	S254	KVEENPDADSDFDAKSSADDEIEETRVNCRR	0.865374	1.82181
GEMIN5_S657	Q8TEQ6_S657	Gem-associated protein 5	GEMIN5	Q8TEQ6	Q8TEQ6	S	657	S657	ITSVAWSPHHDGRLVSASYDGTAQVWDALRE	0.865009	1.82135
TRIM28_S473	Q13263_S473	Transcription intermediary factor 1-beta	TRIM28	Q13263	Q13263	S	473	S473	YSSAEPHVSGVKRSRSGEGEVSGLMRKVPRV	0.863906	1.81996
TPPP_S32	O94811_S32	Tubulin polymerization-promoting protein	TPPP	O94811	O94811	S	32	S32	KSPGDPSKDRAAKRLSLESEGAGEGAAASPE	0.863845	1.81988
FKBP15_S1114	Q5T1M5_S1114	FK506-binding protein 15	FKBP15	Q5T1M5	Q5T1M5	S	1114	S1114	TSDPEEGDPLALGPESPGEPQPPQLKKDDVT	0.863675	1.81967
CEP295_S1388	Q9C0D2_S1388	Centrosomal protein of 295 kDa	CEP295	Q9C0D2	Q9C0D2	S	1388	S1388	REELLLHQSEWEGRISPEQVDTSSLPLVPQH	0.862657	1.81838
ARHGEF11_S663	O15085_S663	Rho guanine nucleotide exchange factor 11	ARHGEF11	O15085	O15085	S	663	S663	LHQSASSSTSSLSTRSLENPTPPFTPKMGRR	0.862062	1.81763
NASP_S428	P49321_S428	Nuclear autoantigenic sperm protein	NASP	P49321	P49321	S	428	S428	KVRAKLVPSQEETKLSVEESEAAGDGVDTKV	0.861814	1.81732
SRRM2_S1443	Q9UQ35_S1443	Serine/arginine repetitive matrix protein 2	SRRM2	Q9UQ35	Q9UQ35	S	1443	S1443	KDGLPRTPSRRSRSGSSPGLRDGSGTPSRHS	0.860746	1.81598
SRRM2_S1444	Q9UQ35_S1444	Serine/arginine repetitive matrix protein 2	SRRM2	Q9UQ35	Q9UQ35	S	1444	S1444	DGLPRTPSRRSRSGSSPGLRDGSGTPSRHSL	0.860746	1.81598
UBA6_S36	A0AVT1_S36	Ubiquitin-like modifier-activating enzyme 6	UBA6	A0AVT1	A0AVT1	S	36	S36	GTGSTNKNLPIMSTASVEIDDALYSRQRYVL	0.860718	1.81594
PFKFB3_S467	Q16875_S467	6-phosphofructo-2-kinase/fructose-2,6-bisphosphatase 3;6-phosphofructo-2-kinase;Fructose-2,6-bisphosphatase	PFKFB3	Q16875	Q16875	S	467	S467	GPNPLMRRNSVTPLASPEPTKKPRINSFEEH	0.860294	1.81541
PPM1H_S123	Q9ULR3_S123	Protein phosphatase 1H	PPM1H	Q9ULR3	Q9ULR3	S	123	S123	GAVTSTPNRNSSKRRSSLPNGEGLQLKENSE	0.858673	1.81337
PPM1H_S124	Q9ULR3_S124	Protein phosphatase 1H	PPM1H	Q9ULR3	Q9ULR3	S	124	S124	AVTSTPNRNSSKRRSSLPNGEGLQLKENSES	0.858673	1.81337
DNMT3A_S255	Q9Y6K1_S255	DNA (cytosine-5)-methyltransferase 3A	DNMT3A	Q9Y6K1	Q9Y6K1	S	255	S255	EEASPPAVQQPTDPASPTVATTPEPVGSDAG	0.858624	1.81331
MCM2_S40	P49736_S40	DNA replication licensing factor MCM2	MCM2	P49736	P49736	S	40	S40	TSSPGRSSRRTDALTSSPGRDLPPFEDESEG	0.85779	1.81226
RANBP3_S126	Q9H6Z4_S126	Ran-binding protein 3	RANBP3	Q9H6Z4	Q9H6Z4	S	126	S126	EDGNYCPPVKRERTSSLTQFPPSQSEERSSG	0.856359	1.81046
ZMYM2_S958	Q9UBW7_S958	Zinc finger MYM-type protein 2	ZMYM2	Q9UBW7	Q9UBW7	S	958	S958	SDALDTELLTMTDMMSEDEGKTETTNINSVI	0.855396	1.80926
AKAP11_S1171	Q9UKA4_S1171	A-kinase anchor protein 11	AKAP11	Q9UKA4	Q9UKA4	S	1171	S1171	TIEKEEFMLKLMRSLSEEVESSESGELPEVD	0.855235	1.80905
PRPF4B_S328	Q13523_S328	Serine/threonine-protein kinase PRP4 homolog	PRPF4B	Q13523	Q13523	S	328	S328	KSKRSETDKEKKPIKSPSKDASSGKENRSPS	0.854766	1.80847
STXBP5_S759	Q5T5C0_S759	Syntaxin-binding protein 5	STXBP5	Q5T5C0	Q5T5C0	S	759	S759	SKMVANDIAKMSRKLSLPTDLKPDLDVKDNS	0.853823	1.80728
SCRIB;LRRC1_S37	Q14160_S37	Protein scribble homolog;Leucine-rich repeat-containing protein 1	SCRIB;LRRC1	Q14160;Q9BTT6	Q14160	S	37	S37	CSLQAVPEEIYRYSRSLEELLLDANQLRELP;CSLVYVPEEIYRYARSLEELLLDANQLRELP	0.853602	1.80701
NFATC1_S233	O95644_S233	Nuclear factor of activated T-cells, cytoplasmic 1	NFATC1	O95644	O95644	S	233	S233	EEGFPRGLGACTLLGSPRHSPSTSPRASVTE	0.853045	1.80631
RPAP3_S481	Q9H6T3_S481	RNA polymerase II-associated protein 3	RPAP3	Q9H6T3	Q9H6T3	S	481	S481	ANVIAATGTTSKKNSSQDDLFPTSDTPRAKV	0.851557	1.80445
SRRM2_S1179	Q9UQ35_S1179	Serine/arginine repetitive matrix protein 2	SRRM2	Q9UQ35	Q9UQ35	S	1179	S1179	SKEKMALPPQEDATASPPRQKDKFSPFPVQD	0.851006	1.80376
CHERP_S186	Q8IWX8_S186	Calcium homeostasis endoplasmic reticulum protein	CHERP	Q8IWX8	Q8IWX8	S	186	S186	DAISAGKNWMFSNAKSPPHCELMAGHLRNRI	0.850426	1.80303
GUCY2F_S171	P51841_S171	Retinal guanylyl cyclase 2	GUCY2F	P51841	P51841	S	171	S171	LDNKISYPTFSRTLPSPIRVLVTVMKYFQWA	0.850376	1.80297
RALGAPA1_T754	Q6GYQ0_T754	Ral GTPase-activating protein subunit alpha-1	RALGAPA1	Q6GYQ0	Q6GYQ0	T	754	T754	GSPGTEKARSIVRQKTVDIDDAQILPRSTRV	0.850289	1.80286
RANBP2_S1509	P49792_S1509	E3 SUMO-protein ligase RanBP2	RANBP2	P49792	P49792	S	1509	S1509	GSSTKCAACQNPRKQSLPATSIPTPASFKFG	0.847122	1.79891
PHRF1_S915	Q9P1Y6_S915	PHD and RING finger domain-containing protein 1	PHRF1	Q9P1Y6	Q9P1Y6	S	915	S915	SAMSKLRGAVAAEGASDTEREEPTESQGLAA	0.84636	1.79796
NAF1_S315	Q96HR8_S315	H/ACA ribonucleoprotein complex non-core subunit NAF1	NAF1	Q96HR8	Q96HR8	S	315	S315	SWKNDQEPPPEALDFSDDEKEKEAKQRKKSQ	0.846262	1.79784
PHF2_S899	O75151_S899	Lysine-specific demethylase PHF2	PHF2	O75151	O75151	S	899	S899	EDNPIFKSRSKKRKGSDDAPYSPTARVGPSV	0.845883	1.79736
PTK7_S784	Q13308_S784	Inactive tyrosine-protein kinase 7	PTK7	Q13308	Q13308	S	784	S784	LTSLGSGPAATNKRHSTSDKMHFPRSSLQPI	0.845599	1.79701
SENP3_S169	Q9H4L4_S169	Sentrin-specific protease 3	SENP3	Q9H4L4	Q9H4L4	S	169	S169	HRGRRRGLAHPKNHLSPQQGGATPQVPSPCC	0.844339	1.79544
SH3BP5L_S362	Q7L8J4_S362	SH3 domain-binding protein 5-like	SH3BP5L	Q7L8J4	Q7L8J4	S	362	S362	KCDSVEHLRGLSDHVSLDGQELGTRSGGRRG	0.843773	1.79474
CDK13_S317	Q14004_S317	Cyclin-dependent kinase 13	CDK13	Q14004	Q14004	S	317	S317	EDKTEPKAYRRRRSLSPLGGRDDSPVSHRAS	0.842262	1.79286
EEF2_Y434	P13639_Y434	Elongation factor 2	EEF2	P13639	P13639	Y	434	Y434	GLVSTGLKVRIMGPNYTPGKKEDLYLKPIQR	0.841912	1.79242
FAM83G_S4	A6ND36_S4	Protein FAM83G	FAM83G	A6ND36	A6ND36	S	4	S4	____________MAFSQVQCLDDNHVNWRSS	0.84123	1.79158
CASC5_S32	Q8NG31_S32	Protein CASC5	CASC5	Q8NG31	Q8NG31	S	32	S32	RPVRRRHSSILKPPRSPLQDLRGGNERVQES	0.841208	1.79155
PRR12_S540	Q9ULL5_S540	Proline-rich protein 12	PRR12	Q9ULL5	Q9ULL5	S	540	S540	ALEAAESEGLGLGCPSPCKRLDEELKRNLET	0.840976	1.79126
ATRX_S1996	P46100_S1996	Transcriptional regulator ATRX	ATRX	P46100	P46100	S	1996	S1996	LKLEESKATSSSNPSSPAPDWYKDFVTDADA	0.840508	1.79068
HUWE1_T3924	Q7Z6Z7_T3924	E3 ubiquitin-protein ligase HUWE1	HUWE1	Q7Z6Z7	Q7Z6Z7	T	3924	T3924	AHIKDEPPPLSPAPLTPATPSSLDPFFSREP	0.840298	1.79042
RPRD1A_S156	Q96P16_S156	Regulation of nuclear pre-mRNA domain-containing protein 1A	RPRD1A	Q96P16	Q96P16	S	156	S156	EQIKVDENENCSSLGSPSEPPQTLDLVRALQ	0.839157	1.789
FBL_S124	P22087_S124	rRNA 2'-O-methyltransferase fibrillarin	FBL	P22087	P22087	S	124	S124	KNLVPGESVYGEKRVSISEGDDKIEYRAWNP	0.838824	1.78859
MTA1_S522	Q13330_S522	Metastasis-associated protein MTA1	MTA1	Q13330	Q13330	S	522	S522	AIKAECTARLPEASQSPLVLKQAVRKPLEAV	0.83775	1.78726
KIF21A_S1662	Q7Z4S6_S1662	Kinesin-like protein KIF21A	KIF21A	Q7Z4S6	Q7Z4S6	S	1662	S1662	TVRIWKARNLQDGQISDTGDLGEDIASN___	0.837701	1.7872
AKT1S1_S92	Q96B36_S92	Proline-rich AKT1 substrate 1	AKT1S1	Q96B36	Q96B36	S	92	S92	PPAPPPAPQPPSPTPSPPRPTLAREDNEEDE	0.837687	1.78718
SAAL1_S6	Q96ER3_S6	Protein SAAL1	SAAL1	Q96ER3	Q96ER3	S	6	S6	__________MDRNPSPPPPGRDKEEEEEVA	0.837493	1.78694
DBF4_S413	Q9UBU7_S413	Protein DBF4 homolog A	DBF4	Q9UBU7	Q9UBU7	S	413	S413	LYKETQETEKKLLFISEPIPHPSNELRGLNE	0.837354	1.78677
DBF4_S420	Q9UBU7_S420	Protein DBF4 homolog A	DBF4	Q9UBU7	Q9UBU7	S	420	S420	TEKKLLFISEPIPHPSNELRGLNEKMSNKCS	0.837354	1.78677
PIAS1_S488	O75925_S488	E3 SUMO-protein ligase PIAS1	PIAS1	O75925	O75925	S	488	S488	EEPSAKRTCPSLSPTSPLNNKGILSLPHQAS	0.836483	1.78569
EZH2_T487	Q15910_T487	Histone-lysine N-methyltransferase EZH2	EZH2	Q15910	Q15910	T	487	T487	KESSIIAPAPAEDVDTPPRKKKRKHRLWAAH	0.836226	1.78537
TTC7B_S160	Q86TV6_S160	Tetratricopeptide repeat protein 7B	TTC7B	Q86TV6	Q86TV6	S	160	S160	YATKGLCLEKLPISSSTSNLHVDREQDVITC	0.834784	1.78359
MLXIPL_S614	Q9NP71_S614	Carbohydrate-responsive element-binding protein	MLXIPL	Q9NP71	Q9NP71	S	614	S614	ERLSPPAPSGSERRLSGDLSSMPGPGTLSVR	0.834665	1.78344
LLGL2_S480	Q6P1M3_S480	Lethal(2) giant larvae protein homolog 2	LLGL2	Q6P1M3	Q6P1M3	S	480	S480	TVRVFLTDTDPNENFSAQGEDEWPPLRKVGS	0.834259	1.78294
ARHGEF11_S633	O15085_S633	Rho guanine nucleotide exchange factor 11	ARHGEF11	O15085	O15085	S	633	S633	REEMKRSRKAENVPRSRSDVDMDAAAEATRL	0.833007	1.78139
CABIN1_T2151	Q9Y6J0_T2151	Calcineurin-binding protein cabin-1	CABIN1	Q9Y6J0	Q9Y6J0	T	2151	T2151	VIPSAATKFPPEITVTPPTPTLLSPKGSISE	0.832858	1.78121
CABIN1_T2154	Q9Y6J0_T2154	Calcineurin-binding protein cabin-1	CABIN1	Q9Y6J0	Q9Y6J0	T	2154	T2154	SAATKFPPEITVTPPTPTLLSPKGSISEETK	0.832858	1.78121
SCAF1_S738	Q9H7N4_S738	Splicing factor, arginine/serine-rich 19	SCAF1	Q9H7N4	Q9H7N4	S	738	S738	ASSPKREVLYDSEGLSGEERGGKSSQKDRRR	0.832518	1.78079
SRRM2_S778	Q9UQ35_S778	Serine/arginine repetitive matrix protein 2	SRRM2	Q9UQ35	Q9UQ35	S	778	S778	SSPRSKAKSRLSLRRSLSGSSPCPKQKSQTP	0.832483	1.78075
RBM15B_T532	Q8NDT2_T532	Putative RNA-binding protein 15B	RBM15B	Q8NDT2	Q8NDT2	T	532	T532	YTRHRNLDADLVRDRTPPHLLYSDRDRTFLE	0.831773	1.77987
ZYX_S344	Q15942_S344	Zyxin	ZYX	Q15942	Q15942	S	344	S344	QHPVPPPAQNQNQVRSPGAPGPLTLKEVEEL	0.831539	1.77958
EEF1B2_S140	P24534_S140	Elongation factor 1-beta	EEF1B2	P24534	P24534	S	140	S140	QYESKKAKKPALVAKSSILLDVKPWDDETDM	0.831519	1.77956
EEF1B2_S141	P24534_S141	Elongation factor 1-beta	EEF1B2	P24534	P24534	S	141	S141	YESKKAKKPALVAKSSILLDVKPWDDETDMA	0.831519	1.77956
CSRP1_S192	P21291_S192	Cysteine and glycine-rich protein 1	CSRP1	P21291	P21291	S	192	S192	PKGFGFGQGAGALVHSE______________	0.82999	1.77767
PDS5B_S1283	Q9NTI5_S1283	Sister chromatid cohesion protein PDS5 homolog B	PDS5B	Q9NTI5	Q9NTI5	S	1283	S1283	KRLKEDILENEDEQNSPPKKGKRGRPPKPLG	0.829351	1.77689
ZNF646_S930	O15015_S930	Zinc finger protein 646	ZNF646	O15015	O15015	S	930	S930	EEGEEEGVAEAAPARSPPLQLSEAELLNQLQ	0.828346	1.77565
CAMK1_S363	Q14012_S363	Calcium/calmodulin-dependent protein kinase type 1	CAMK1	Q14012	Q14012	S	363	S363	GCCCRDCCVEPGTELSPTLPHQL________	0.828154	1.77541
PRKAR1A_S83	P10644_S83	cAMP-dependent protein kinase type I-alpha regulatory subunit;cAMP-dependent protein kinase type I-alpha regulatory subunit, N-terminally processed	PRKAR1A	P10644	P10644	S	83	S83	LQKAGTRTDSREDEISPPPPNPVVKGRRRRG	0.828124	1.77538
ALG13_S216	Q9NP73_S216	Putative bifunctional UDP-N-acetylglucosamine transferase and deubiquitinase ALG13	ALG13	Q9NP73	Q9NP73	S	216	S216	LYKMHKGWKNYCSQKSLNEASMDEYLGSLGL	0.827975	1.77519
RAD50_S635	Q92878_S635	DNA repair protein RAD50	RAD50	Q92878	Q92878	S	635	S635	EQLSSYEDKLFDVCGSQDFESDLDRLKEEIE	0.827972	1.77519
SNIP1_S35	Q8TAD8_S35	Smad nuclear-interacting protein 1	SNIP1	Q8TAD8	Q8TAD8	S	35	S35	DVVLPAGVVVKQERLSPEVAPPAHRRPDHSG	0.827929	1.77514
TP53BP1_S398	Q12888_S398	Tumor suppressor p53-binding protein 1	TP53BP1	Q12888	Q12888	S	398	S398	EQEGRQDKPMDTSVLSEEGGEPFQKKLQSGE	0.827577	1.7747
EPB41L2_S715	O43491_S715	Band 4.1-like protein 2	EPB41L2	O43491	O43491	S	715	S715	KDERVITEEMNGKEISPGSGPGEIRKVEPVT	0.827109	1.77413
PHLDB2_S489	Q86SQ0_S489	Pleckstrin homology-like domain family B member 2	PHLDB2	Q86SQ0	Q86SQ0	S	489	S489	EDVQKINKELEKLQLSDEESVFEEALMSPDT	0.827022	1.77402
YEATS2_S519	Q9ULM3_S519	YEATS domain-containing protein 2	YEATS2	Q9ULM3	Q9ULM3	S	519	S519	KQPGQVIGATTPSTGSPTNKISTASQVSQGT	0.826371	1.77322
RMDN3_S46	Q96TC7_S46	Regulator of microtubule dynamics protein 3	RMDN3	Q96TC7	Q96TC7	S	46	S46	YSQRWKRTQRHGRSQSLPNSLDYTQTSDPGR	0.825258	1.77185
IFNAR2_S384	P48551_S384	Interferon alpha/beta receptor 2	IFNAR2	P48551	P48551	S	384	S384	DLPEVDVELPTMPKDSPQQLELLSGPCERRK	0.825237	1.77183
DCP1A_S353	Q9NPI6_S353	mRNA-decapping enzyme 1A	DCP1A	Q9NPI6	Q9NPI6	S	353	S353	NSTMMQAVKTTPRQRSPLLNQPVPELSHASL	0.825108	1.77167
ARHGAP35_S589	Q9NRY4_S589	Rho GTPase-activating protein 35	ARHGAP35	Q9NRY4	Q9NRY4	S	589	S589	ISSRFIRPSDRNQKNSLSDPNIDRINLVILG	0.824955	1.77148
HNRNPC;HNRNPCL4;HNRNPCL1;HNRNPCL3;HNRNPCL2_S209	P07910_S209	Heterogeneous nuclear ribonucleoproteins C1/C2;Heterogeneous nuclear ribonucleoprotein C-like 4;Heterogeneous nuclear ribonucleoprotein C-like 1;Heterogeneous nuclear ribonucleoprotein C-like 3;Heterogeneous nuclear ribonucleoprotein C-like 2	HNRNPC;HNRNPCL4;HNRNPCL1;HNRNPCL3;HNRNPCL2	P07910;P0DMR1;O60812;B7ZW38;B2RXH8	P07910	S	209	S209	QAIKKELTQIKQKVDSLLENLEKIEKEQSKQ	0.82483	1.77133
MDC1_S1068	Q14676_S1068	Mediator of DNA damage checkpoint protein 1	MDC1	Q14676	Q14676	S	1068	S1068	LNSQSQKHLAPPPLLSPLLPSIKPTVRKTRQ	0.824505	1.77093
KIAA1328_S26	Q86T90_S26	Uncharacterized protein KIAA1328	KIAA1328	Q86T90	Q86T90	S	26	S26	SAAAFWSRDFSDEEQSVVYVPGISAEGNVRS	0.824226	1.77058
FOXM1_S481	Q08050_S481	Forkhead box protein M1	FOXM1	Q08050	Q08050	S	481	S481	PGEEMPHLARPIKVESPPLEEWPSPAPSFKE	0.822667	1.76867
SIRT1_T719	Q96EB6_T719	NAD-dependent protein deacetylase sirtuin-1;SirtT1 75 kDa fragment	SIRT1	Q96EB6	Q96EB6	T	719	T719	DEPDVPERAGGAGFGTDGDDQEAINEAISVK	0.821507	1.76725
DIDO1_S1040	Q9BTC0_S1040	Death-inducer obliterator 1	DIDO1	Q9BTC0	Q9BTC0	S	1040	S1040	LSVPPSPNISTSESRSPPEGDTTLFLSRLST	0.821083	1.76673
HTATSF1_S713	O43719_S713	HIV Tat-specific factor 1	HTATSF1	O43719	O43719	S	713	S713	EDDDSNEKLFDEEEDSSEKLFDDSDERGTLG	0.820268	1.76573
ATP8A1_S29	Q9Y2Q0_S29	Phospholipid-transporting ATPase IA	ATP8A1	Q9Y2Q0	Q9Y2Q0	S	29	S29	RAEGYEKTDDVSEKTSLADQEEVRTIFINQP	0.82015	1.76559
DLC1_S526	Q96QB1_S526	Rho GTPase-activating protein 7	DLC1	Q96QB1	Q96QB1	S	526	S526	VMKLEISPHRKRSDDSDEDEPCAISGKWTFQ	0.820029	1.76544
LEO1_S277	Q8WVC0_S277	RNA polymerase-associated protein LEO1	LEO1	Q8WVC0	Q8WVC0	S	277	S277	DDEEEQDHKSESARGSDSEDEVLRMKRKNAI	0.820023	1.76543
NSUN4_S206	Q96CB9_S206	5-methylcytosine rRNA methyltransferase NSUN4	NSUN4	Q96CB9	Q96CB9	S	206	S206	LLQTGCCRNLAANDLSPSRIARLQKILHSYV	0.819497	1.76479
SRRM1_S393	Q8IYB3_S393	Serine/arginine repetitive matrix protein 1	SRRM1	Q8IYB3	Q8IYB3	S	393	S393	TSSPPRKTRRLSPSASPPRRRHRPSPPATPP	0.818817	1.76396
KDM4B_S622	O94953_S622	Lysine-specific demethylase 4B	KDM4B	O94953	O94953	S	622	S622	IKKSRRHPLGRPPTRSPLSVVKQEASSDEEA	0.815533	1.75995
CTNNB1_S191	P35222_S191	Catenin beta-1	CTNNB1	P35222	P35222	S	191	S191	HQLSKKEASRHAIMRSPQMVSAIVRTMQNTN	0.81507	1.75938
FAM129A_S926	Q9BZQ8_S926	Protein Niban	FAM129A	Q9BZQ8	Q9BZQ8	S	926	S926	VKEGEGGQESFPELPSEE_____________	0.814917	1.7592
CFL2_S3	Q9Y281_S3	Cofilin-2	CFL2	Q9Y281	Q9Y281	S	3	S3	_____________MASGVTVNDEVIKVFNDM	0.814902	1.75918
RPS6KA3_S415	P51812_S415	Ribosomal protein S6 kinase alpha-3	RPS6KA3	P51812	P51812	S	415	S415	QTVGVHSIVQQLHRNSIQFTDGYEVKEDIGV	0.814891	1.75916
PPIP5K2_S1006	O43314_S1006	Inositol hexakisphosphate and diphosphoinositol-pentakisphosphate kinase 2	PPIP5K2	O43314	O43314	S	1006	S1006	LHYTSGVGTGRRRRRSGEQITSSPVSPKSLA	0.813716	1.75773
CHD2_S1364	O14647_S1364	Chromodomain-helicase-DNA-binding protein 2	CHD2	O14647	O14647	S	1364	S1364	ENKVPRLKEEHGIELSSPRHSDNPSEEGEVK	0.812673	1.75646
SASH1_S837	O94885_S837	SAM and SH3 domain-containing protein 1	SASH1	O94885	O94885	S	837	S837	CETLEGPQTVDTWPRSHSLDDLQVEPGAEQD	0.81259	1.75636
YBX3_S79	P16989_S79	Y-box-binding protein 3	YBX3	P16989	P16989	S	79	S79	ATGTAAAASLATAAGSEDAEKKVLATKVLGT	0.811368	1.75487
SLK_S189	Q9H2G2_S189	STE20-like serine/threonine-protein kinase	SLK	Q9H2G2	Q9H2G2	S	189	S189	FGVSAKNTRTIQRRDSFIGTPYWMAPEVVMC	0.811336	1.75484
THRAP3_S939	Q9Y2W1_S939	Thyroid hormone receptor-associated protein 3	THRAP3	Q9Y2W1	Q9Y2W1	S	939	S939	HDKFSGEEGEIEDDESGTENREEKDNIQPTT	0.811109	1.75456
RHBDF2_S90	Q6PJF5_S90	Inactive rhomboid protein 2	RHBDF2	Q6PJF5	Q6PJF5	S	90	S90	SFLPKRKNPAYLKSVSLQEPRSRWQESSEKR	0.810949	1.75436
RBBP6_S1179	Q7Z6E9_S1179	E3 ubiquitin-protein ligase RBBP6	RBBP6	Q7Z6E9	Q7Z6E9	S	1179	S1179	SMKISKLEVTEIVKPSPKRKMEPDTEKMDRT	0.810924	1.75433
RGPD3;RANBP2;RGPD4;RGPD5;RGPD8;RGPD1;RGPD2_S2510	A6NKT7_S2510	RanBP2-like and GRIP domain-containing protein 3;E3 SUMO-protein ligase RanBP2;RanBP2-like and GRIP domain-containing protein 4;RANBP2-like and GRIP domain-containing protein 5/6;RANBP2-like and GRIP domain-containing protein 8;RANBP2-like and GRIP domain-containing protein 1;RANBP2-like and GRIP domain-containing protein 2	RGPD3;RANBP2;RGPD4;RGPD5;RGPD8;RGPD1;RGPD2	A6NKT7;P49792;Q7Z3J3;Q99666;O14715;P0DJD0;P0DJD1	A6NKT7	S	2510	S2510	VEVSSTSETTPKAVVSPPKFVFGSESVKSIF;VEVSSTSETTTKAVVSPPKFVFGSESVKRIF	0.810222	1.75348
SMARCAD1_S33	Q9H4L7_S33	SWI/SNF-related matrix-associated actin-dependent regulator of chromatin subfamily A containing DEAD/H box 1	SMARCAD1	Q9H4L7	Q9H4L7	S	33	S33	EEAPEATPQPSQPGPSSPISLSAEEENAEGE	0.810162	1.75341
DNMBP_S387	Q6XZF7_S387	Dynamin-binding protein	DNMBP	Q6XZF7	Q6XZF7	S	387	S387	RNSYQDEDTAGGPPRSPGVEWEMPLATDSPT	0.810077	1.75331
ADNP_S955	Q9H2P0_S955	Activity-dependent neuroprotector homeobox protein	ADNP	Q9H2P0	Q9H2P0	S	955	S955	HLTEEPTKLMHNASDSEVDQDDVVEWKDGAS	0.808831	1.75179
ERBB2_S1073	P04626_S1073	Receptor tyrosine-protein kinase erbB-2	ERBB2	P04626	P04626	S	1073	S1073	DLTLGLEPSEEEAPRSPLAPSEGAGSDVFDG	0.808331	1.75118
HELB_S1021	Q8NG08_S1021	DNA helicase B	HELB	Q8NG08	Q8NG08	S	1021	S1021	PDERTLTFAERWQLSSPDGVDTDDDLPKSRA	0.807127	1.74972
NCOA3_S857	Q9Y6Q9_S857	Nuclear receptor coactivator 3	NCOA3	Q9Y6Q9	Q9Y6Q9	S	857	S857	SQSVQSIRPPYNRAVSLDSPVSVGSSPPVKN	0.807061	1.74964
BCL9L_S934	Q86UU0_S934	B-cell CLL/lymphoma 9-like protein	BCL9L	Q86UU0	Q86UU0	S	934	S934	ISINQMGSPGMGHLKSPTLSQVHSPLVTSPS	0.806387	1.74883
FLII_S436	Q13045_S436	Protein flightless-1 homolog	FLII	Q13045	Q13045	S	436	S436	KDPMARKMRLRRRKDSAQDDQAKQVLKGMSD	0.805676	1.74796
ACTB;POTEE;POTEF;POTEKP;ACTG1;ACTA1;ACTC1;ACTG2;ACTA2;ACTBL2_S239	P60709_S239	Actin, cytoplasmic 1;Actin, cytoplasmic 1, N-terminally processed;POTE ankyrin domain family member E;POTE ankyrin domain family member F;Putative beta-actin-like protein 3;Putative beta-actin-like protein 3, N-terminally processed;Actin, cytoplasmic 2;Actin, cytoplasmic 2, N-terminally processed;Actin, alpha skeletal muscle;Actin, alpha cardiac muscle 1;Actin, gamma-enteric smooth muscle;Actin, …	ACTB;POTEE;POTEF;POTEKP;ACTG1;ACTA1;ACTC1;ACTG2;ACTA2;ACTBL2	P60709;Q6S8J3;A5A3E0;Q9BYX7;P63261;P68133;P68032;P63267;P62736;Q562R1	P60709	S	239	S239	ENEMATAASSSSLEKSYELPDGQVITIGNER;EQEMATAASSSSLEKSYELPDGQVITIGNER;EQEMVRAAASSSPERSYELPDGQVITIGNER	0.805253	1.74745
RERE_S600	Q9P2R6_S600	Arginine-glutamic acid dipeptide repeats protein	RERE	Q9P2R6	Q9P2R6	S	600	S600	RSGRKKQPASPDGRTSPINEDIRSSGRNSPS	0.804688	1.74677
NUP205_S1165	Q92621_S1165	Nuclear pore complex protein Nup205	NUP205	Q92621	Q92621	S	1165	S1165	KPYSDGEGGIEDENRSVSGFLHFDTATKVRR	0.804086	1.74604
KIDINS220_S1526	Q9ULH0_S1526	Kinase D-interacting substrate of 220 kDa	KIDINS220	Q9ULH0	Q9ULH0	S	1526	S1526	GSGLRYQKLPSDEDESGTEESDNTPLLKDDK	0.802858	1.74455
ETV6_S203	P41212_S203	Transcription factor ETV6	ETV6	P41212	P41212	S	203	S203	TNHRPSPDPEQRPLRSPLDNMIRRLSPAERA	0.80213	1.74367
ZC3H18_S78	Q86VM9_S78	Zinc finger CCCH domain-containing protein 18	ZC3H18	Q86VM9	Q86VM9	S	78	S78	EDNHSDEEDRASEPKSQDQDSEVNELSRGPT	0.801614	1.74305
NMD3_T470	Q96D46_T470	60S ribosomal export protein NMD3	NMD3	Q96D46	Q96D46	T	470	T470	NVNIYRDSAIPVESDTDDEGAPRISLAEMLE	0.801402	1.74279
AHCTF1_S1232	Q8WYP5_S1232	Protein ELYS	AHCTF1	Q8WYP5	Q8WYP5	S	1232	S1232	PSPGRSPQRLKETRISFVEEDVHPKWIPGAA	0.800569	1.74179
MYO9B_S1992	Q13459_S1992	Unconventional myosin-IXb	MYO9B	Q13459	Q13459	S	1992	S1992	KEDITYRLPELDPRGSDEENLDSETSASTES	0.80053	1.74174
ZC3H13_T263	Q5T200_T263	Zinc finger CCCH domain-containing protein 13	ZC3H13	Q5T200	Q5T200	T	263	T263	QRNSKTNQSKKKGPRTPSPPPPIPEDIALGK	0.800347	1.74152
MCM6_S762	Q14566_S762	DNA replication licensing factor MCM6	MCM6	Q14566	Q14566	S	762	S762	ELVNWYLKEIESEIDSEEELINKKRIIEKVI	0.799856	1.74093
AKAP12_S598	Q02952_S598	A-kinase anchor protein 12	AKAP12	Q02952	Q02952	S	598	S598	LAEVQQDGEAEEGATSDGEKKREGVTPWASF	0.799327	1.74029
TCEA1_S97	P23193_S97	Transcription elongation factor A protein 1	TCEA1	P23193	P23193	S	97	S97	TEKDLDEKKKEPAITSQNSPEAREESTSSGN	0.798534	1.73933
ERCC5_S384	P28715_S384	DNA repair protein complementing XP-G cells	ERCC5	P28715	P28715	S	384	S384	ARGRNAPAAVDEGSISPRTLSAIKRALDDDE	0.798451	1.73923
SMARCA4_S699	P51532_S699	Transcription activator BRG1	SMARCA4	P51532	P51532	S	699	S699	VEEKKKIPDPDSDDVSEVDARHIIENAKQDV	0.797904	1.73857
ARID1A_S1944	O14497_S1944	AT-rich interactive domain-containing protein 1A	ARID1A	O14497	O14497	S	1944	S1944	SSEAIKESSKFPFGISPAQSHRNIKILEDEP	0.797016	1.7375
KIDINS220_T1528	Q9ULH0_T1528	Kinase D-interacting substrate of 220 kDa	KIDINS220	Q9ULH0	Q9ULH0	T	1528	T1528	GLRYQKLPSDEDESGTEESDNTPLLKDDKDR	0.795964	1.73624
SRRM2_S2398	Q9UQ35_S2398	Serine/arginine repetitive matrix protein 2	SRRM2	Q9UQ35	Q9UQ35	S	2398	S2398	PRVPLSAYERVSGRTSPPLLDRARSRTPPSA	0.795657	1.73587
ZC3H18_S487	Q86VM9_S487	Zinc finger CCCH domain-containing protein 18	ZC3H18	Q86VM9	Q86VM9	S	487	S487	REKEREKEKGKPKPRSPQPPSRQAEPPKKEA	0.79508	1.73517
HNRNPA1_S6	P09651_S6	Heterogeneous nuclear ribonucleoprotein A1;Heterogeneous nuclear ribonucleoprotein A1, N-terminally processed	HNRNPA1	P09651	P09651	S	6	S6	__________MSKSESPKEPEQLRKLFIGGL	0.794931	1.73499
SMN1_T25	Q16637_T25	Survival motor neuron protein	SMN1	Q16637	Q16637	T	25	T25	GGVPEQEDSVLFRRGTGQSDDSDIWDDTALI	0.79447	1.73444
MAP1B_S1389	P46821_S1389	Microtubule-associated protein 1B;MAP1B heavy chain;MAP1 light chain LC1	MAP1B	P46821	P46821	S	1389	S1389	RASVSPMDEPVPDSESPIEKVLSPLRSPPLI	0.793618	1.73342
RER1_S95	O15258_S95	Protein RER1	RER1	O15258	O15258	S	95	S95	IAFLSPKVDPSLMEDSDDGPSLPTKQNEEFR	0.793249	1.73297
CHAF1B_S538	Q13112_S538	Chromatin assembly factor 1 subunit B	CHAF1B	Q13112	Q13112	S	538	S538	STEEIQSETPGDAQGSPPELKRPRLDENKGG	0.791656	1.73106
ARHGAP1_S51	Q07960_S51	Rho GTPase-activating protein 1	ARHGAP1	Q07960	Q07960	S	51	S51	DEMPDFPKSDDSKSSSPELVTHLKWDDPYYD	0.790854	1.7301
DENND5A_S193	Q6IQ26_S193	DENN domain-containing protein 5A	DENND5A	Q6IQ26	Q6IQ26	S	193	S193	EDGEDTPVTKLQRFNSYDISRDTLYVSKCIC	0.789805	1.72884
KMT2B_S1035	Q9UMN6_S1035	Histone-lysine N-methyltransferase 2B	KMT2B	Q9UMN6	Q9UMN6	S	1035	S1035	GRTIVKTLLPWDSDESPEASPGPPGPRRGAG	0.789559	1.72855
KMT2B_S582	Q9UMN6_S582	Histone-lysine N-methyltransferase 2B	KMT2B	Q9UMN6	Q9UMN6	S	582	S582	ITTSPPVPQEPAPVPSPPRAPTPPSTPVPLP	0.78934	1.72828
ATG2B_S497	Q96BY7_S497	Autophagy-related protein 2 homolog B	ATG2B	Q96BY7	Q96BY7	S	497	S497	HPTPLQKTSLPSRSVSVDESRPELIFRLAVG	0.789335	1.72828
KPNA2_S62	P52292_S62	Importin subunit alpha-1	KPNA2	P52292	P52292	S	62	S62	MLKRRNVSSFPDDATSPLQENRNNQGTVNWS	0.788902	1.72776
GRIP1_S43	Q9Y3R0_S43	Glutamate receptor-interacting protein 1	GRIP1	Q9Y3R0	Q9Y3R0	S	43	S43	SQTKPPDGALAVRRQSIPEEFKGSTVVELMK	0.788242	1.72697
CCDC125_S504	Q86Z20_S504	Coiled-coil domain-containing protein 125	CCDC125	Q86Z20	Q86Z20	S	504	S504	HSQIDPNYRTLKRSHSLPSSIIF________	0.787122	1.72563
SRRM1_T572	Q8IYB3_T572	Serine/arginine repetitive matrix protein 1	SRRM1	Q8IYB3	Q8IYB3	T	572	T572	RRRSPSPAPPPRRRRTPTPPPRRRTPSPPPR	0.786742	1.72517
SRRM1_T574	Q8IYB3_T574	Serine/arginine repetitive matrix protein 1	SRRM1	Q8IYB3	Q8IYB3	T	574	T574	RSPSPAPPPRRRRTPTPPPRRRTPSPPPRRR	0.786742	1.72517
DENND4A_S1589	Q7Z401_S1589	C-myc promoter-binding protein	DENND4A	Q7Z401	Q7Z401	S	1589	S1589	TAMSKCPIFPMARSISTSGPLDKEDTGRQKL	0.786498	1.72488
DOCK11_S440	Q5JSL3_S440	Dedicator of cytokinesis protein 11	DOCK11	Q5JSL3	Q5JSL3	S	440	S440	REMLWGSSTQLASDGSPKGSSPESYIHGIAE	0.784833	1.72289
SPAG7_S158	O75391_S158	Sperm-associated antigen 7	SPAG7	O75391	O75391	S	158	S158	QRQEEEAAQQGPVVVSPASDYKDKYSHLIGK	0.784461	1.72245
PHACTR2_S560	O75167_S560	Phosphatase and actin regulator 2	PHACTR2	O75167	O75167	S	560	S560	QEAKMELKRRLSRKLSLRPTVAELQARRILR	0.784407	1.72238
BPTF_S1297	Q12830_S1297	Nucleosome-remodeling factor subunit BPTF	BPTF	Q12830	Q12830	S	1297	S1297	TTNKLYPKDRVLDDVSIRSPETKCPKQNSIE	0.783025	1.72073
ZNF574_S298	Q6ZN55_S298	Zinc finger protein 574	ZNF574	Q6ZN55	Q6ZN55	S	298	S298	AIGRDRRGRRARRNNSGEAGGAATQELFCSA	0.782707	1.72036
BAHD1_S184	Q8TBE0_S184	Bromo adjacent homology domain-containing 1 protein	BAHD1	Q8TBE0	Q8TBE0	S	184	S184	KRPRLGDLGGGSRDLSPEPAPDEGPRRDGDP	0.78254	1.72016
RBM39_S136	Q14498_S136	RNA-binding protein 39	RBM39	Q14498	Q14498	S	136	S136	SRRRSRSKSPFRKDKSPVREPIDNLTPEERD	0.782441	1.72004
RFFL_S240	Q8WZ73_S240	E3 ubiquitin-protein ligase rififylin	RFFL	Q8WZ73	Q8WZ73	S	240	S240	QSIDSEDSFVPGRRASLSDLTDLEDIEGLTV	0.782425	1.72002
CIC_S1397	Q96RK0_S1397	Protein capicua homolog	CIC	Q96RK0	Q96RK0	S	1397	S1397	SPRAILGSYRKKRKNSTDLDSAPEDPTSPKR	0.781547	1.71897
SRSF7_S194	Q16629_S194	Serine/arginine-rich splicing factor 7	SRSF7	Q16629	Q16629	S	194	S194	SRSGSIKGSRYFQSPSRSRSRSRSISRPRSS	0.781116	1.71846
ATF7IP_S852	Q6VMQ6_S852	Activating transcription factor 7-interacting protein 1	ATF7IP	Q6VMQ6	Q6VMQ6	S	852	S852	SLPNPTKPNNVPSVPSPSIQRNPTASAAPLG	0.781014	1.71834
FBXW5_S284	Q969U6_S284	F-box/WD repeat-containing protein 5	FBXW5	Q969U6	Q969U6	S	284	S284	AGDPATSPCRIFDLGSDNEEVVAGPAPAHAK	0.78096	1.71827
PI4K2B_S17	Q8TCG2_S17	Phosphatidylinositol 4-kinase type 2-beta	PI4K2B	Q8TCG2	Q8TCG2	S	17	S17	EDPSEPDRLASADGGSPEEEEDGEREPLLPR	0.780498	1.71772
MAF1_S60	Q9H063_S60	Repressor of RNA polymerase III transcription MAF1 homolog	MAF1	Q9H063	Q9H063	S	60	S60	KQFCQEGQPHVLEALSPPQTSGLSPSRLSKS	0.780488	1.71771
ZCCHC8_S658	Q6NZY4_S658	Zinc finger CCHC domain-containing protein 8	ZCCHC8	Q6NZY4	Q6NZY4	S	658	S658	LFPADTSPSTATKIHSPIPDMSKFATGITPF	0.778933	1.71586
HSP90AA1_S641	P07900_S641	Heat shock protein HSP 90-alpha	HSP90AA1	P07900	P07900	S	641	S641	GYMAAKKHLEINPDHSIIETLRQKAEADKND	0.778698	1.71558
OTUD5_S165	Q96G74_S165	OTU domain-containing protein 5	OTUD5	Q96G74	Q96G74	S	165	S165	KRRRQAPGVGAVGGGSPEREEVGAGYNSEDE	0.777619	1.7143
NAV1_S199	Q8NEY1_S199	Neuron navigator 1	NAV1	Q8NEY1	Q8NEY1	S	199	S199	PLSKAPEAAVSEDGKSDDELLSSKAKAQKSS	0.777434	1.71408
DENND5B_S1076	Q6ZUT9_S1076	DENN domain-containing protein 5B	DENND5B	Q6ZUT9	Q6ZUT9	S	1076	S1076	RTPPQQKSPTTARRLSITSLTGKNNKPNAGQ	0.777186	1.71378
SRSF7_S196	Q16629_S196	Serine/arginine-rich splicing factor 7	SRSF7	Q16629	Q16629	S	196	S196	SGSIKGSRYFQSPSRSRSRSRSISRPRSSRS	0.776927	1.71348
PELP1_S734	Q8IZL8_S734	Proline-, glutamic acid- and leucine-rich protein 1	PELP1	Q8IZL8	Q8IZL8	S	734	S734	VPPRLLPGPENHRAGSNEDPILAPSGTPPPT	0.776077	1.71247
NIN_S1145	Q8N4C6_S1145	Ninein	NIN	Q8N4C6	Q8N4C6	S	1145	S1145	NRTKQVEGVTRRHVLSDLEDDEVRDLGSTGT	0.775173	1.7114
CDT1_S73	Q9H211_S73	DNA replication factor Cdt1	CDT1	Q9H211	Q9H211	S	73	S73	GRDQARPPARRRLRLSVDEVSSPSTPEAPDI	0.774173	1.71021
SART3_S8	Q15020_S8	Squamous cell carcinoma antigen recognized by T-cells 3	SART3	Q15020	Q15020	S	8	S8	________MATAAETSASEPEAESKAGPKAD	0.774108	1.71013
NFKB1_S937	P19838_S937	Nuclear factor NF-kappa-B p105 subunit;Nuclear factor NF-kappa-B p50 subunit	NFKB1	P19838	P19838	S	937	S937	DSVCDSGVETSFRKLSFTESLTSGASLLTLN	0.7737	1.70965
SRPK2_S494	P78362_S494	SRSF protein kinase 2;SRSF protein kinase 2 N-terminal;SRSF protein kinase 2 C-terminal	SRPK2	P78362	P78362	S	494	S494	EQEESSPSHDRSRTVSASSTGDLPKAKTRAA	0.773602	1.70953
ULK1_S556	O75385_S556	Serine/threonine-protein kinase ULK1	ULK1	O75385	O75385	S	556	S556	PEHSPRTSGLGCRLHSAPNLSDLHVVRPKLP	0.773568	1.70949
SAFB2_T201	Q14151_T201	Scaffold attachment factor B2	SAFB2	Q14151	Q14151	T	201	T201	GFKNTLETSSLNFKVTPDIEESLLEPENEKI	0.771738	1.70733
DCAF6_S336	Q58WW2_S336	DDB1- and CUL4-associated factor 6	DCAF6	Q58WW2	Q58WW2	S	336	S336	PRARPESERERDGEQSPNVSLMQRMSDMLSR	0.769528	1.70471
HSP90AB1;HSP90AB2P_S255	P08238_S255	Heat shock protein HSP 90-beta;Putative heat shock protein HSP 90-beta 2	HSP90AB1;HSP90AB2P	P08238;Q58FF8	P08238	S	255	S255	EDKDDEEKPKIEDVGSDEEDDSGKDKKKKTK;ENKDDEEKPKIEDVGSDEEDDSGKDKKKKTK	0.768764	1.70381
MAPK1_T185	P28482_T185	Mitogen-activated protein kinase 1	MAPK1	P28482	P28482	T	185	T185	LARVADPDHDHTGFLTEYVATRWYRAPEIML	0.768762	1.70381
AKT1S1_S88	Q96B36_S88	Proline-rich AKT1 substrate 1	AKT1S1	Q96B36	Q96B36	S	88	S88	TAARPPAPPPAPQPPSPTPSPPRPTLAREDN	0.76811	1.70304
CEP170B_S772	Q9Y4F5_S772	Centrosomal protein of 170 kDa protein B	CEP170B	Q9Y4F5	Q9Y4F5	S	772	S772	RGPEPGVEPQDSRRRSPQEGPTWSRGRRSPR	0.76769	1.70254
SH2D4A_S315	Q9H788_S315	SH2 domain-containing protein 4A	SH2D4A	Q9H788	Q9H788	S	315	S315	YPQKPLRNQGVVRTLSSSAQEDIIRWFKEEQ	0.766483	1.70112
DNAJC2_S47	Q99543_S47	DnaJ homolog subfamily C member 2;DnaJ homolog subfamily C member 2, N-terminally processed	DNAJC2	Q99543	Q99543	S	47	S47	GRWFEAFVKRRNRNASASFQELEDKKELSEE	0.765609	1.70009
CHMP3_S200	Q9Y3E7_S200	Charged multivesicular body protein 3	CHMP3	Q9Y3E7	Q9Y3E7	S	200	S200	TDALPEPEPPGAMAASEDEEEEEEALEAMQS	0.764646	1.69895
ZC3HC1_S354	Q86WB0_S354	Nuclear-interacting partner of ALK	ZC3HC1	Q86WB0	Q86WB0	S	354	S354	EQAEKSPGPIVSRTRSWDSSSPVDRPEPEAA	0.764197	1.69842
SNAP23_S5	O00161_S5	Synaptosomal-associated protein 23	SNAP23	O00161	O00161	S	5	S5	___________MDNLSSEEIQQRAHQITDES	0.763959	1.69814
DCLK1_S332	O15075_S332	Serine/threonine-protein kinase DCLK1	DCLK1	O15075	O15075	S	332	S332	TPGSQLSTPRSGKSPSPSPTSPGSLRKQRSS	0.763806	1.69796
PRKD3_S41	O94806_S41	Serine/threonine-protein kinase D3	PRKD3	O94806	O94806	S	41	S41	ASPCSSPKTGLSARLSNGSFSAPSLTNSRGS	0.763098	1.69713
POLQ_S1414	O75417_S1414	DNA polymerase theta	POLQ	O75417	O75417	S	1414	S1414	KQSSDSHGVDILTPESPIFHSPILLEENGLF	0.762799	1.69678
EDC4_S6	Q6P2E9_S6	Enhancer of mRNA-decapping protein 4	EDC4	Q6P2E9	Q6P2E9	S	6	S6	__________MASCASIDIEDATQHLRDILK	0.761569	1.69533
HNRNPA2B1_S259	P22626_S259	Heterogeneous nuclear ribonucleoproteins A2/B1	HNRNPA2B1	P22626	P22626	S	259	S259	YNGYGGGPGGGNFGGSPGYGGGRGGYGGGGP	0.760678	1.69429
PRRG1_S164	O14668_S164	Transmembrane gamma-carboxyglutamic acid protein 1	PRRG1	O14668	O14668	S	164	S164	LGYVVGRSDSVSTRLSNCDPPPTYEEATGQV	0.760441	1.69401
HMGCS1_S516	Q01581_S516	Hydroxymethylglutaryl-CoA synthase, cytoplasmic	HMGCS1	Q01581	Q01581	S	516	S516	PRLPATAAEPEAAVISNGEH___________	0.75937	1.69275
CHD7_S1874	Q9P2D1_S1874	Chromodomain-helicase-DNA-binding protein 7	CHD7	Q9P2D1	Q9P2D1	S	1874	S1874	PTRTPFKDEIDEFANSPSEDKEESMEIHATG	0.758701	1.69197
RFX1_S978	P22670_S978	MHC class II regulatory factor RFX1	RFX1	P22670	P22670	S	978	S978	LARTDARGLFVQALPSS______________	0.758436	1.69166
PRPF40B_S764	Q6NWY9_S764	Pre-mRNA-processing factor 40 homolog B	PRPF40B	Q6NWY9	Q6NWY9	S	764	S764	LDSVESGGAALGGRGSPSSHLLGADHGLRKA	0.7581	1.69126
TMX1_S270	Q9H3N1_S270	Thioredoxin-related transmembrane protein 1	TMX1	Q9H3N1	Q9H3N1	S	270	S270	EGTNKDFPQNAIRQRSLGPSLATDKS_____	0.757545	1.69061
ANAPC1_S51	Q9H1A4_S51	Anaphase-promoting complex subunit 1	ANAPC1	Q9H1A4	Q9H1A4	S	51	S51	NLQLRQLQPASELWSSDGAAGLVGSLQEVTI	0.75566	1.6884
FARP1_S872	Q9Y4F1_S872	FERM, RhoGEF and pleckstrin domain-containing protein 1	FARP1	Q9Y4F1	Q9Y4F1	S	872	S872	LAEKSSSPAPEFLASSPPDNKSPDEATAADQ	0.755304	1.68799
RBBP6_T984	Q7Z6E9_T984	E3 ubiquitin-protein ligase RBBP6	RBBP6	Q7Z6E9	Q7Z6E9	T	984	T984	NKTDSLFVLPSRDDATPVRDEPMDAESITFK	0.754515	1.68706
AIFM1_S118	O95831_S118	Apoptosis-inducing factor 1, mitochondrial	AIFM1	O95831	O95831	S	118	S118	GLTPEQKQKKAALSASEGEEVPQDKAPSHVP	0.754304	1.68682
STMN1_S4	P16949_S4	Stathmin	STMN1	P16949	P16949	S	4	S4	____________MASSDIQVKELEKRASGQA	0.753217	1.68555
THUMPD1_S88	Q9NXG2_S88	THUMP domain-containing protein 1	THUMPD1	Q9NXG2	Q9NXG2	S	88	S88	YGPEKFTDKDQQPSGSEGEDDDAEAALKKEV	0.75201	1.68414
FMN2_S295	Q9NZ56_S295	Formin-2	FMN2	Q9NZ56	Q9NZ56	S	295	S295	PESLAAEPREPQQPPSPGGLPVSEAPSLPAA	0.751825	1.68392
METTL1_S272	Q9UBP6_S272	tRNA (guanine-N(7)-)-methyltransferase	METTL1	Q9UBP6	Q9UBP6	S	272	S272	RRIQDPVLQAVTSQTSLPGH___________	0.751108	1.68308
MAP1B_S1298	P46821_S1298	Microtubule-associated protein 1B;MAP1B heavy chain;MAP1 light chain LC1	MAP1B	P46821	P46821	S	1298	S1298	PNEIKVSAEAEVAPVSPEVTQEVVEEHCASP	0.750513	1.68239
CLASP1_S797	Q7Z460_S797	CLIP-associating protein 1	CLASP1	Q7Z460	Q7Z460	S	797	S797	GRIPGSVNAMRVLSTSTDLEAAVADALKKPV	0.749887	1.68166
PRKD3;PRKD1_S397	O94806_S397	Serine/threonine-protein kinase D3;Serine/threonine-protein kinase D1	PRKD3;PRKD1	O94806;Q15139	O94806	S	397	S397	MQDPDPDHEDANRTISPSTSNNIPLMRVVQS;SDLDVERDEEAVKTISPSTSNNIPLMRVVQS	0.749813	1.68158
BAZ2A_S1397	Q9UIF9_S1397	Bromodomain adjacent to zinc finger domain protein 2A	BAZ2A	Q9UIF9	Q9UIF9	S	1397	S1397	LAPKRRAGDPGEMPQSPTGLGQPKRRGRPPS	0.749335	1.68102
FAM171A2_S476	A8MVW0_S476	Protein FAM171A2	FAM171A2	A8MVW0	A8MVW0	S	476	S476	RRGPSGAAAFLHEPPSPPPPFDHYLGHKGAA	0.748985	1.68061
NHSL1_S1089	Q5SYE7_S1089	NHS-like protein 1	NHSL1	Q5SYE7	Q5SYE7	S	1089	S1089	TEALQMVQLRPVRKNSGAEAAQLSERTAQEQ	0.748789	1.68038
CCNY_S326	Q8ND76_S326	Cyclin-Y	CCNY	Q8ND76	Q8ND76	S	326	S326	DKYKDLRRSARKRSASADNLTLPRWSPAIIS	0.748591	1.68015
HSPA4_S76	P34932_S76	Heat shock 70 kDa protein 4	HSPA4	P34932	P34932	S	76	S76	KNTVQGFKRFHGRAFSDPFVEAEKSNLAYDI	0.748153	1.67964
LRFN1_S731	Q9P244_S731	Leucine-rich repeat and fibronectin type III domain-containing protein 1	LRFN1	Q9P244	Q9P244	S	731	S731	SHSYPRRARRTKRHRSTPHLDGAGGGAAGED	0.748038	1.67951
LRFN1_T732	Q9P244_T732	Leucine-rich repeat and fibronectin type III domain-containing protein 1	LRFN1	Q9P244	Q9P244	T	732	T732	HSYPRRARRTKRHRSTPHLDGAGGGAAGEDG	0.748038	1.67951
PRKCH_T656	P24723_T656	Protein kinase C eta type	PRKCH	P24723	P24723	T	656	T656	VSNFDPDFIKEEPVLTPIDEGHLPMINQDEF	0.747978	1.67944
EHBP1_S436	Q8NDI1_S436	EH domain-binding protein 1	EHBP1	Q8NDI1	Q8NDI1	S	436	S436	AGKDLSTSPKPSPIPSPVLGRKPNASQSLLV	0.747377	1.67874
FTSJ1_S271	Q9UET6_S271	Putative tRNA (cytidine(32)/guanosine(34)-2'-O)-methyltransferase	FTSJ1	Q9UET6	Q9UET6	S	271	S271	GGSEYKYTPPTQPPISPPYQEACTLKRKGQL	0.747304	1.67865
CHD2_S1365	O14647_S1365	Chromodomain-helicase-DNA-binding protein 2	CHD2	O14647	O14647	S	1365	S1365	NKVPRLKEEHGIELSSPRHSDNPSEEGEVKD	0.747035	1.67834
TIMELESS_S1149	Q9UNS1_S1149	Protein timeless homolog	TIMELESS	Q9UNS1	Q9UNS1	S	1149	S1149	LRALLLAHKKKAGLASPEEEDAVGKEPLKAA	0.746874	1.67815
MPHOSPH8_S51	Q99549_S51	M-phase phosphoprotein 8	MPHOSPH8	Q99549	Q99549	S	51	S51	EDNDAAARGAEAFGDSEEDGEDVFEVEKILD	0.74616	1.67732
NCOA7_S211	Q8NI08_S211	Nuclear receptor coactivator 7	NCOA7	Q8NI08	Q8NI08	S	211	S211	ARKALKPIERVLSSTSEEDEPGVVKFLKMNC	0.745799	1.6769
TCF3_S379	P15923_S379	Transcription factor E2-alpha	TCF3	P15923	P15923	S	379	S379	AGTSQWPRAGAPGALSPSYDGGLHGLQSKIE	0.74577	1.67687
PLEKHA5_S855	Q9HAU0_S855	Pleckstrin homology domain-containing family A member 5	PLEKHA5	Q9HAU0	Q9HAU0	S	855	S855	KGSHFPVGVVPPRAKSPTPESSTIASYVTLR	0.74198	1.67247
PKM_S37	P14618_S37	Pyruvate kinase PKM	PKM	P14618	P14618	S	37	S37	MADTFLEHMCRLDIDSPPITARNTGIICTIG	0.741812	1.67227
ADD3_S681	Q9UEY8_S681	Gamma-adducin	ADD3	Q9UEY8	Q9UEY8	S	681	S681	EKIEEVLSPEGSPSKSPSKKKKKFRTPSFLK	0.741113	1.67146
SSH2_S784	Q76I76_S784	Protein phosphatase Slingshot homolog 2	SSH2	Q76I76	Q76I76	S	784	S784	KGDILPNPCHTPKKNSIHELLLERAQTPENK	0.740661	1.67094
TBX18_S117	O95935_S117	T-box transcription factor TBX18	TBX18	O95935	O95935	S	117	S117	DGFQQGASPLASPGGSPKGSPARSLARPGTP	0.740156	1.67036
CCDC130_S332	P13994_S332	Coiled-coil domain-containing protein 130	CCDC130	P13994	P13994	S	332	S332	GEPRVPEEAAQDRPMSPGDCPPETTETPKCS	0.739794	1.66994
SRSF7_S192	Q16629_S192	Serine/arginine-rich splicing factor 7	SRSF7	Q16629	Q16629	S	192	S192	RRSRSGSIKGSRYFQSPSRSRSRSRSISRPR	0.739286	1.66935
RBM15_S622	Q96T37_S622	Putative RNA-binding protein 15	RBM15	Q96T37	Q96T37	S	622	S622	AYEPLDSLDRRRDGWSLDRDRGDRDLPSSRD	0.739145	1.66919
CCDC61_S376	Q9Y6R9_S376	Coiled-coil domain-containing protein 61	CCDC61	Q9Y6R9	Q9Y6R9	S	376	S376	IQMKQQQRNRLGSGGSGDGPSVSWSRQTQPP	0.738216	1.66811
IWS1_S157	Q96ST2_S157	Protein IWS1 homolog	IWS1	Q96ST2	Q96ST2	S	157	S157	HASDSENEDVGKHPASDSEIEELQKSPASDS	0.737531	1.66732
SEC62_S356	Q99442_S356	Translocation protein SEC62	SEC62	Q99442	Q99442	S	356	S356	SDTDSDRREDDRSQHSSGNGNDFEMITKEEL	0.735279	1.66472
CADM1_S434	Q9BY67_S434	Cell adhesion molecule 1	CADM1	Q9BY67	Q9BY67	S	434	S434	DADTAIINAEGGQNNSEEKKEYFI_______	0.735216	1.66465
TTF1_S65	Q15361_S65	Transcription termination factor 1	TTF1	Q15361	Q15361	S	65	S65	TRRKKRKKDFQHLISSPLKKSRICDETANAT	0.734241	1.66352
VBP1_S157	P61758_S157	Prefoldin subunit 3	VBP1	P61758	P61758	S	157	S157	ALLEKNLSTATKNLDSLEEDLDFLRDQFTTT	0.733832	1.66305
MED24_S862	O75448_S862	Mediator of RNA polymerase II transcription subunit 24	MED24	O75448	O75448	S	862	S862	FPLDDVQPSKLMRLLSSNEDDANILSSPTDR	0.733098	1.6622
CAST_S297	P20810_S297	Calpastatin	CAST	P20810	P20810	S	297	S297	EKDTMSDQALEALSASLGTRQAEPELDLRSI	0.73279	1.66185
SH2D3A_S125	Q9BRG2_S125	SH2 domain-containing protein 3A	SH2D3A	Q9BRG2	Q9BRG2	S	125	S125	VSRPVTWQGPLRRSFSEDTLMDGPARIEPLR	0.732197	1.66117
SMAP_S147	O00193_S147	Small acidic protein	SMAP	O00193	O00193	S	147	S147	SPDDSESDSESEKEESAEELQAAEHPDEVED	0.731889	1.66081
KIAA1429_S133	Q69YN4_S133	Protein virilizer homolog	KIAA1429	Q69YN4	Q69YN4	S	133	S133	NCLTLAIYGSVDRVISHDRDSPPPPPPPPPP	0.731469	1.66033
ACIN1_S482	Q9UKV3_S482	Apoptotic chromatin condensation inducer in the nucleus	ACIN1	Q9UKV3	Q9UKV3	S	482	S482	SQHTVQLVGGLSPLSSPSDTKAESPAEKVPE	0.73133	1.66017
ACIN1_S410	Q9UKV3_S410	Apoptotic chromatin condensation inducer in the nucleus	ACIN1	Q9UKV3	Q9UKV3	S	410	S410	DRKKASLVALPEQTASEEETPPPLLTKEASS	0.731318	1.66015
NOP14_S96	P78316_S96	Nucleolar protein 14	NOP14	P78316	P78316	S	96	S96	NVFRDKRFGEYNSNMSPEEKMMKRFALEQQR	0.730669	1.65941
NFRKB_S1291	Q6P4R8_S1291	Nuclear factor related to kappa-B-binding protein	NFRKB	Q6P4R8	Q6P4R8	S	1291	S1291	GSSKAVSTVVVTTAPSPKQAPEQQ_______	0.730546	1.65927
RANBP3_S219	Q9H6Z4_S219	Ran-binding protein 3	RANBP3	Q9H6Z4	Q9H6Z4	S	219	S219	TGAVPAASPDTAAWRSPSEAADEVCALEEKE	0.730368	1.65906
ESYT1_S1034	Q9BSJ8_S1034	Extended synaptotagmin-1	ESYT1	Q9BSJ8	Q9BSJ8	S	1034	S1034	NRGTKRRTSQKKRTLSPEFNERFEWELPLDE	0.728587	1.65702
TFPT_S249	P0C1Z6_S249	TCF3 fusion partner	TFPT	P0C1Z6	P0C1Z6	S	249	S249	VSRGPDKLLPYPTLASPASD___________	0.728398	1.6568
RNF113A_T323	O15541_T323	RING finger protein 113A	RNF113A	O15541	O15541	T	323	T323	NPAKELIAKLEKHRATGEGGASDLPEDPDED	0.726773	1.65493
NACC1_S145	Q96RE7_S145	Nucleus accumbens-associated protein 1	NACC1	Q96RE7	Q96RE7	S	145	S145	SQGLHAEEAPSSEPQSPVAQTSGWPACSTPL	0.726655	1.6548
PPIG_S687	Q13427_S687	Peptidyl-prolyl cis-trans isomerase G	PPIG	Q13427	Q13427	S	687	S687	NSSNNSREKKADRDQSPFSKIKQSSQDNELK	0.725224	1.65316
PPP1R10_S591	Q96QC0_S591	Serine/threonine-protein phosphatase 1 regulatory subunit 10	PPP1R10	Q96QC0	Q96QC0	S	591	S591	GGGINVQEILTSIMGSPNSHPSEELLKQPDY	0.725209	1.65314
PEX14_S282	O75381_S282	Peroxisomal membrane protein PEX14	PEX14	O75381	O75381	S	282	S282	VSNESTSSSPGKEGHSPEGSTVTYHLLGPQE	0.724252	1.65204
ZMYND8_S547	Q9ULU4_S547	Protein kinase C-binding protein 1	ZMYND8	Q9ULU4	Q9ULU4	S	547	S547	LSESVQQQSTPVPLISPKRQIRSRFQLNLDK	0.724019	1.65178
SNTB1_S219	Q13884_S219	Beta-1-syntrophin	SNTB1	Q13884	Q13884	S	219	S219	GSPVSEIGWETPPPESPRLGGSTSDPPSSQS	0.723407	1.65108
RNF11_S25	Q9Y3C5_S25	RING finger protein 11	RNF11	Q9Y3C5	Q9Y3C5	S	25	S25	SDDISLLHESQSDRASFGEGTEPDQEPPPPY	0.723141	1.65077
PHF10_S56	Q8WUB8_S56	PHD finger protein 10	PHF10	Q8WUB8	Q8WUB8	S	56	S56	QPSKRRRMGSGDSSRSCETSSQDLGFSYYPA	0.723106	1.65073
FOXD3_S46	Q9UJU5_S46	Forkhead box protein D3	FOXD3	Q9UJU5	Q9UJU5	S	46	S46	GDDGLEEKDSDAGCDSPAGPPELRLDEADEV	0.722141	1.64963
XPO4_S464	Q9C0E2_S464	Exportin-4	XPO4	Q9C0E2	Q9C0E2	S	464	S464	NLTANGVASREEEEISELQEDDRDQFSDQLA	0.722072	1.64955
SRRM2_S780	Q9UQ35_S780	Serine/arginine repetitive matrix protein 2	SRRM2	Q9UQ35	Q9UQ35	S	780	S780	PRSKAKSRLSLRRSLSGSSPCPKQKSQTPPR	0.721985	1.64945
HNRNPU_S271	Q00839_S271	Heterogeneous nuclear ribonucleoprotein U	HNRNPU	Q00839	Q00839	S	271	S271	GYFEYIEENKYSRAKSPQPPVEEEDEHFDDT	0.721227	1.64858
CTIF_S299	O43310_S299	CBP80/20-dependent translation initiation factor	CTIF	O43310	O43310	S	299	S299	DTAGDTGHSSLEAPRSPDTLAPVASERLPPQ	0.721157	1.6485
PARG_S133	Q86W56_S133	Poly(ADP-ribose) glycohydrolase	PARG	Q86W56	Q86W56	S	133	S133	FYQHNVEKLENVSQLSLDKSPTEKSTQYLNQ	0.721025	1.64835
GYS1_S727	P13807_S727	Glycogen [starch] synthase, muscle	GYS1	P13807	P13807	S	727	S727	DTATSSSLSTPSEPLSPTSSLGEERN_____	0.72043	1.64767
YAP1_S163	P46937_S163	Transcriptional coactivator YAP1	YAP1	P46937	P46937	S	163	S163	VSGPAATPTAQHLRQSSFEIPDDVPLPAGWE	0.720106	1.6473
PAFAH1B2_S2	P68402_S2	Platelet-activating factor acetylhydrolase IB subunit beta	PAFAH1B2	P68402	P68402	S	2	S2	______________MSQGDSNPAAIPHAAED	0.719477	1.64658
PRRC2B_S853	Q5JSZ5_S853	Protein PRRC2B	PRRC2B	Q5JSZ5	Q5JSZ5	S	853	S853	QDAGAPGGHTQNLRCSPLEPDFVPDEKKPEC	0.718638	1.64563
FASN_S207	P49327_S207	Fatty acid synthase;[Acyl-carrier-protein] S-acetyltransferase;[Acyl-carrier-protein] S-malonyltransferase;3-oxoacyl-[acyl-carrier-protein] synthase;3-oxoacyl-[acyl-carrier-protein] reductase;3-hydroxyacyl-[acyl-carrier-protein] dehydratase;Enoyl-[acyl-carrier-protein] reductase;Oleoyl-[acyl-carrier-protein] hydrolase	FASN	P49327	P49327	S	207	S207	LKPNTSVQFLRLGMLSPEGTCKAFDTAGNGY	0.718106	1.64502
MACF1_S280	Q9UPN3_S280	Microtubule-actin cross-linking factor 1, isoforms 1/2/3/5	MACF1	Q9UPN3	Q9UPN3	S	280	S280	LGVTRLLDAEDVDVPSPDEKSVITYVSSIYD	0.716952	1.64371
AFF4_S1058	Q9UHB7_S1058	AF4/FMR2 family member 4	AFF4	Q9UHB7	Q9UHB7	S	1058	S1058	SPGLGSKAVGMPSPVSPKLSPGNSGNYSSGA	0.715862	1.64246
PRKRIR_S141	O43422_S141	52 kDa repressor of the inhibitor of the protein kinase	PRKRIR	O43422	O43422	S	141	S141	EQKHKETNNSNAQNPSEEEGEGQDEDILPLT	0.714496	1.64091
TLN1_S425	Q9Y490_S425	Talin-1	TLN1	Q9Y490	Q9Y490	S	425	S425	GLEGDEESTMLEDSVSPKKSTVLQQQYNRVG	0.714475	1.64089
MYBBP1A_S1290	Q9BQG0_S1290	Myb-binding protein 1A	MYBBP1A	Q9BQG0	Q9BQG0	S	1290	S1290	KQHQKALPKKGVLGKSPLSALARKKARLSLV	0.71319	1.63942
SMC5_S35	Q8IY18_S35	Structural maintenance of chromosomes protein 5	SMC5	Q8IY18	Q8IY18	S	35	S35	LPRDPSSEVPSKRKNSAPQLPLLQSSGPFVE	0.7121	1.63819
SRRM2_S1857	Q9UQ35_S1857	Serine/arginine repetitive matrix protein 2	SRRM2	Q9UQ35	Q9UQ35	S	1857	S1857	SRTPPTSRKRSRSRTSPAPWKRSRSRASPAT	0.711823	1.63787
LRBA_S1135	P50851_S1135	Lipopolysaccharide-responsive and beige-like anchor protein	LRBA	P50851	P50851	S	1135	S1135	TEEANLPTELQDNSLSPAASEAGEKLDMFGN	0.710809	1.63672
ARHGAP10_S591	A1A4S6_S591	Rho GTPase-activating protein 10	ARHGAP10	A1A4S6	A1A4S6	S	591	S591	TPPDTTFPEPTCLSASPPNAPPRQSKRQGQR	0.710128	1.63595
MFSD6_T10	Q6ZSS7_T10	Major facilitator superfamily domain-containing protein 6	MFSD6	Q6ZSS7	Q6ZSS7	T	10	T10	______MADDKVAILTDDEEEQKRKYVLADP	0.709958	1.63576
NUP107_S37	P57740_S37	Nuclear pore complex protein Nup107	NUP107	P57740	P57740	S	37	S37	TARKQSAQKRVLLQASQDENFGNTTPRNQVI	0.708758	1.6344
ZNF142_S904	P52746_S904	Zinc finger protein 142	ZNF142	P52746	P52746	S	904	S904	CPVLLRKNKGLPRPDSPIPLQPVLPGTQASE	0.708581	1.6342
ZNF768_S23	Q9H5H4_S23	Zinc finger protein 768	ZNF768	Q9H5H4	Q9H5H4	S	23	S23	WGLEPQDVQSSDEMRSPEGYLRGNMSENEEE	0.708456	1.63405
ARFGAP2_S340	Q8N6H7_S340	ADP-ribosylation factor GTPase-activating protein 2	ARFGAP2	Q8N6H7	Q8N6H7	S	340	S340	QVIEQETPVSAKSSRSQLDLFDDVGTFASGP	0.70795	1.63348
ZNF703_S225	Q9H7S9_S225	Zinc finger protein 703	ZNF703	Q9H7S9	Q9H7S9	S	225	S225	SASSSSSSPGGSRGGSPHHSDCKNGGGVGGG	0.707524	1.633
UBA2_S207	Q9UBT2_S207	SUMO-activating enzyme subunit 2	UBA2	Q9UBT2	Q9UBT2	S	207	S207	LFNQLFGEEDADQEVSPDRADPEAAWEPTEA	0.707395	1.63285
EPN1_T464	Q9Y6I3_T464	Epsin-1	EPN1	Q9Y6I3	Q9Y6I3	T	464	T464	AEAVGSPPPAATPTPTPPTRKTPESFLGPNA	0.707197	1.63263
ARHGEF2_S696	Q92974_S696	Rho guanine nucleotide exchange factor 2	ARHGEF2	Q92974	Q92974	S	696	S696	REPALPLEPDSGGNTSPGVTANGEARTFNGS	0.706538	1.63188
DNMT1_S127	P26358_S127	DNA (cytosine-5)-methyltransferase 1	DNMT1	P26358	P26358	S	127	S127	QARSEARRVGMADANSPPKPLSKPRTPRRSK	0.706345	1.63167
CAMSAP2_S862	Q08AD1_S862	Calmodulin-regulated spectrin-associated protein 2	CAMSAP2	Q08AD1	Q08AD1	S	862	S862	DIKESMENPQAKWLKSPTTPIDPEKQWNLAS	0.705789	1.63104
RSL1D1_S361	O76021_S361	Ribosomal L1 domain-containing protein 1	RSL1D1	O76021	O76021	S	361	S361	KKRGRGKAQVKATNESEDEIPQLVPIGKKTP	0.705151	1.63032
CTNND1_S320	O60716_S320	Catenin delta-1	CTNND1	O60716	O60716	S	320	S320	ARRTGTPSDPRRRLRSYEDMIGEEVPSDQYY	0.704236	1.62928
LRBA_S10	P50851_S10	Lipopolysaccharide-responsive and beige-like anchor protein	LRBA	P50851	P50851	S	10	S10	______MASEDNRVPSPPPTGDDGGGGGREE	0.703435	1.62838
SRRM1_S694	Q8IYB3_S694	Serine/arginine repetitive matrix protein 1	SRRM1	Q8IYB3	Q8IYB3	S	694	S694	NKRHSPSPRPRAPQTSSSPPPVRRGASSSPQ	0.701031	1.62567
DENND4A_S1225	Q7Z401_S1225	C-myc promoter-binding protein	DENND4A	Q7Z401	Q7Z401	S	1225	S1225	MYMNNMSSPLTSRTPSIDLQRACDDKLNKKS	0.700598	1.62518
DOCK7_S180	Q96N67_S180	Dedicator of cytokinesis protein 7	DOCK7	Q96N67	Q96N67	S	180	S180	DGNSYQDDQDDLKRRSMSIDDTPRGSWACSI	0.700434	1.62499
TRPS1_S1081	Q9UHF7_S1081	Zinc finger transcription factor Trps1	TRPS1	Q9UHF7	Q9UHF7	S	1081	S1081	SPIEKYMRPAKHPNYSPPGSPIEKYQYPLFG	0.699038	1.62342
ARID3A_S88	Q99856_S88	AT-rich interactive domain-containing protein 3A	ARID3A	Q99856	Q99856	S	88	S88	GHPASPGGSEDGPPGSEEEDAAREGTPGSPG	0.698713	1.62306
EIF3C;EIF3CL_S532	Q99613_S532	Eukaryotic translation initiation factor 3 subunit C;Eukaryotic translation initiation factor 3 subunit C-like protein	EIF3C;EIF3CL	Q99613;B5ME19	Q99613	S	532	S532	KAHQRQLTPPEGSSKSEQDQAENEGEDSAVL	0.697871	1.62211
GAPDH_T211	P04406_T211	Glyceraldehyde-3-phosphate dehydrogenase	GAPDH	P04406	P04406	T	211	T211	WRDGRGALQNIIPASTGAAKAVGKVIPELNG	0.696476	1.62054
MAST2_S1429	Q6P0Q8_S1429	Microtubule-associated serine/threonine-protein kinase 2	MAST2	Q6P0Q8	Q6P0Q8	S	1429	S1429	ALAASEKKLATSRKHSLDLPHSELKKELPPR	0.696063	1.62008
EPHA2_S897	P29317_S897	Ephrin type-A receptor 2	EPHA2	P29317	P29317	S	897	S897	KTLADFDPRVSIRLPSTSGSEGVPFRTVSEW	0.695697	1.61967
PACSIN3_S319	Q9UKS6_S319	Protein kinase C and casein kinase substrate in neurons protein 3	PACSIN3	Q9UKS6	Q9UKS6	S	319	S319	LDTQRTISRKEKGGRSPDEVTLTSIVPTRDG	0.695593	1.61955
SNX2_S185	O60749_S185	Sorting nexin-2	SNX2	O60749	O60749	S	185	S185	LSMFSKSEFSVKRRFSDFLGLHSKLASKYLH	0.694748	1.6186
MAP1B_S1258	P46821_S1258	Microtubule-associated protein 1B;MAP1B heavy chain;MAP1 light chain LC1	MAP1B	P46821	P46821	S	1258	S1258	ISAVSSEKVSPSKSPSLSPSPPSPLEKTPLG	0.694331	1.61813
GTF3C2_S893	Q8WUA4_S893	General transcription factor 3C polypeptide 2	GTF3C2	Q8WUA4	Q8WUA4	S	893	S893	QLESRAHFNAMFQPSSPTRRPGFSPTSHRLL	0.694259	1.61805
CTNNB1_S552	P35222_S552	Catenin beta-1	CTNNB1	P35222	P35222	S	552	S552	VQLLVRAHQDTQRRTSMGGTQQQFVEGVRME	0.692695	1.6163
LATS1_S613	O95835_S613	Serine/threonine-protein kinase LATS1	LATS1	O95835	O95835	S	613	S613	ENVDSGDKEKKQITTSPITVRKNKKDEERRE	0.692452	1.61603
RPS6KA5_S212	O75582_S212	Ribosomal protein S6 kinase alpha-5	RPS6KA5	O75582	O75582	S	212	S212	GLSKEFVADETERAYSFCGTIEYMAPDIVRG	0.690921	1.61431
ELL_S442	P55199_S442	RNA polymerase II elongation factor ELL	ELL	P55199	P55199	S	442	S442	LPLLTDCAQPSRPHGSPSRSKPKKKSKKHKD	0.690308	1.61363
RHBDF2_S325	Q6PJF5_S325	Inactive rhomboid protein 2	RHBDF2	Q6PJF5	Q6PJF5	S	325	S325	PPLSASYFRGIPHSASPVSPDGVQIPLKEYG	0.689904	1.61318
RHBDF2_S328	Q6PJF5_S328	Inactive rhomboid protein 2	RHBDF2	Q6PJF5	Q6PJF5	S	328	S328	SASYFRGIPHSASPVSPDGVQIPLKEYGRAP	0.689904	1.61318
ARFGAP3_S143	Q9NP61_S143	ADP-ribosylation factor GTPase-activating protein 3	ARFGAP3	Q9NP61	Q9NP61	S	143	S143	HGTDLWLDSCVVPPLSPPPKEEDFFASHVSP	0.689578	1.61281
SF1_S82	Q15637_S82	Splicing factor 1	SF1	Q15637	Q15637	S	82	S82	TGDLGIPPNPEDRSPSPEPIYNSEGKRLNTR	0.688715	1.61185
CEP55_S428	Q53EZ4_S428	Centrosomal protein of 55 kDa	CEP55	Q53EZ4	Q53EZ4	S	428	S428	QGETENREKVAASPKSPTAALNESLVECPKC	0.688536	1.61165
IFI16_S153	Q16666_S153	Gamma-interferon-inducible protein 16	IFI16	Q16666	Q16666	S	153	S153	GPKGSKVSEEQTQPPSPAGAGMSTAMGRSPS	0.6876	1.6106
ZC3H11A_S290	O75152_S290	Zinc finger CCCH domain-containing protein 11A	ZC3H11A	O75152	O75152	S	290	S290	LVRLSLTERLGKRKFSAGGDSDPPLKRSLAQ	0.687493	1.61048
DDX21_S171	Q9NR30_S171	Nucleolar RNA helicase 2	DDX21	Q9NR30	Q9NR30	S	171	S171	HPEPDCNPSEAASEESNSEIEQEIPVEQKEG	0.686882	1.6098
TJP2_S978	Q9UDY2_S978	Tight junction protein ZO-2	TJP2	Q9UDY2	Q9UDY2	S	978	S978	RKPSPEPRAQMRRAASSDQLRDNSPPPAFKP	0.686375	1.60924
ANAPC2_S314	Q9UJX6_S314	Anaphase-promoting complex subunit 2	ANAPC2	Q9UJX6	Q9UJX6	S	314	S314	WLGKVFLQDGPARPASPEAGNTLRRWRCHVQ	0.686292	1.60914
VPRBP_S1000	Q9Y4B6_S1000	Protein VPRBP	VPRBP	Q9Y4B6	Q9Y4B6	S	1000	S1000	SQSPAIKKQLDRHLPSPPTLDSIITEYLREQ	0.685798	1.60859
CARHSP1_S30	Q9Y2V2_S30	Calcium-regulated heat stable protein 1	CARHSP1	Q9Y2V2	Q9Y2V2	S	30	S30	QASVGLLDTPRSRERSPSPLRGNVVPSPLPT	0.685589	1.60836
CARHSP1_S32	Q9Y2V2_S32	Calcium-regulated heat stable protein 1	CARHSP1	Q9Y2V2	Q9Y2V2	S	32	S32	SVGLLDTPRSRERSPSPLRGNVVPSPLPTRR	0.685589	1.60836
KIAA0100_S2199	Q14667_S2199	Protein KIAA0100	KIAA0100	Q14667	Q14667	S	2199	S2199	KSATGSEVRGKLETKSDLNMQQQEEEEKARL	0.685452	1.60821
KIAA0100_T2197	Q14667_T2197	Protein KIAA0100	KIAA0100	Q14667	Q14667	T	2197	T2197	RLKSATGSEVRGKLETKSDLNMQQQEEEEKA	0.685452	1.60821
NSRP1_S457	Q9H0G5_S457	Nuclear speckle splicing regulatory protein 1	NSRP1	Q9H0G5	Q9H0G5	S	457	S457	VGVQSSERNQDRKESSPNSRAKDKFLDQERS	0.684973	1.60767
UBXN7_S280	O94888_S280	UBX domain-containing protein 7	UBXN7	O94888	O94888	S	280	S280	DGLSSSPPKKCARSESLIDASEDSQLEAAIR	0.68457	1.60722
KANK2_S19	Q63ZY3_S19	KN motif and ankyrin repeat domain-containing protein 2	KANK2	Q63ZY3	Q63ZY3	S	19	S19	VLHVPAPFPGTPGPASPPAFPAKDPDPPYSV	0.684538	1.60719
IQGAP2_S1356	Q13576_S1356	Ras GTPase-activating-like protein IQGAP2	IQGAP2	Q13576	Q13576	S	1356	S1356	SRAMIDSRTPEEMKHSQSMIEDAQLPLEQKK	0.683183	1.60568
USP24_S2047	Q9UPU5_S2047	Ubiquitin carboxyl-terminal hydrolase 24	USP24	Q9UPU5	Q9UPU5	S	2047	S2047	WNAYMLFYQRVSDQNSPVLPKKSRVSVVRQE	0.682551	1.60497
DNAJC2_S49	Q99543_S49	DnaJ homolog subfamily C member 2;DnaJ homolog subfamily C member 2, N-terminally processed	DNAJC2	Q99543	Q99543	S	49	S49	WFEAFVKRRNRNASASFQELEDKKELSEESE	0.6803	1.60247
USP10_S365	Q14694_S365	Ubiquitin carboxyl-terminal hydrolase 10	USP10	Q14694	Q14694	S	365	S365	KPSSSSPVAYVETKYSPPAISPLVSEKQVEV	0.680231	1.6024
TTC7B_S678	Q86TV6_S678	Tetratricopeptide repeat protein 7B	TTC7B	Q86TV6	Q86TV6	S	678	S678	VAASRVEQALSEVASSLQSSAPKQGPLHPWM	0.679486	1.60157
RGPD3;RANBP2;RGPD4;RGPD5;RGPD8;RGPD1;RGPD2_S2008	A6NKT7_S2008	RanBP2-like and GRIP domain-containing protein 3;E3 SUMO-protein ligase RanBP2;RanBP2-like and GRIP domain-containing protein 4;RANBP2-like and GRIP domain-containing protein 5/6;RANBP2-like and GRIP domain-containing protein 8;RANBP2-like and GRIP domain-containing protein 1;RANBP2-like and GRIP domain-containing protein 2	RGPD3;RANBP2;RGPD4;RGPD5;RGPD8;RGPD1;RGPD2	A6NKT7;P49792;Q7Z3J3;Q99666;O14715;P0DJD0;P0DJD1	A6NKT7	S	2008	S2008	SGDFEKDDDAYKTEDSDDIHFEPVVQMPEKV	0.67895	1.60097
LOH12CR1_S75	Q969J3_S75	Loss of heterozygosity 12 chromosomal region 1 protein	LOH12CR1	Q969J3	Q969J3	S	75	S75	PTFQPLLKGLLSGQTSPTNAKLEKLDSQQVL	0.678416	1.60038
KHSRP_S2	Q92945_S2	Far upstream element-binding protein 2	KHSRP	Q92945	Q92945	S	2	S2	______________MSDYSTGGPPPGPPPPA	0.678165	1.6001
KRI1_S628	Q8N9T8_S628	Protein KRI1 homolog	KRI1	Q8N9T8	Q8N9T8	S	628	S628	QRQLPALDGSLMGPESPPAQEEEAPVSPHKK	0.677828	1.59973
CHAMP1_S675	Q96JM3_S675	Chromosome alignment-maintaining phosphoprotein 1	CHAMP1	Q96JM3	Q96JM3	S	675	S675	VESIDFSKENKMDMTSPEQSRNVLQFTEEKE	0.676831	1.59862
WRN_S1133	Q14191_S1133	Werner syndrome ATP-dependent helicase	WRN	Q14191	Q14191	S	1133	S1133	ISSGSNISKKSIMVQSPEKAYSSSQPVISAQ	0.676634	1.59841
SCRIB_S1566	Q14160_S1566	Protein scribble homolog	SCRIB	Q14160	Q14160	S	1566	S1566	VEDLGPQTSTSPGRLSPDFAEELRSLEPSPS	0.676001	1.5977
HTATSF1_S721	O43719_S721	HIV Tat-specific factor 1	HTATSF1	O43719	O43719	S	721	S721	LFDEEEDSSEKLFDDSDERGTLGGFGSVEEG	0.675664	1.59733
EPS15_S796	P42566_S796	Epidermal growth factor receptor substrate 15	EPS15	P42566	P42566	S	796	S796	PCPLPPGKRSINKLDSPDPFKLNDPFQPFPG	0.675334	1.59697
ZC3H14_S533	Q6PJT7_S533	Zinc finger CCCH domain-containing protein 14	ZC3H14	Q6PJT7	Q6PJT7	S	533	S533	FIVTLDGVPSPPGYMSDQEEDMCFEGMKPVN	0.674596	1.59615
KAT6A_S1113	Q92794_S1113	Histone acetyltransferase KAT6A	KAT6A	Q92794	Q92794	S	1113	S1113	SSSKRKSKDEEEDEESDDADDTPILKPVSLL	0.674404	1.59594
RBBP7_S95	Q16576_S95	Histone-binding protein RBBP7	RBBP7	Q16576	Q16576	S	95	S95	VARVHIPNDDAQFDASHCDSDKGEFGGFGSV	0.672743	1.5941
DCUN1D5_S41	Q9BTE7_S41	DCN1-like protein 5	DCUN1D5	Q9BTE7	Q9BTE7	S	41	S41	KISSYCRSQPPARLISGEEHFSSKKCLAWFY	0.672586	1.59393
MSH6_S935	P52701_S935	DNA mismatch repair protein Msh6	MSH6	P52701	P52701	S	935	S935	KARKTGLITPKAGFDSDYDQALADIRENEQS	0.671611	1.59285
PCNT_S44	O95613_S44	Pericentrin	PCNT	O95613	O95613	S	44	S44	GDSSHSEKKTAKRKGSAVDASVQEESPVTKE	0.67143	1.59265
APRT_S66	P07741_S66	Adenine phosphoribosyltransferase	APRT	P07741	P07741	S	66	S66	KATHGGRIDYIAGLDSRGFLFGPSLAQELGL	0.671042	1.59222
SSB_S366	P05455_S366	Lupus La protein	SSB	P05455	P05455	S	366	S366	GKGKVQFQGKKTKFASDDEHDEHDENGATGP	0.670242	1.59134
KLHL22_T605	Q53GT1_T605	Kelch-like protein 22	KLHL22	Q53GT1	Q53GT1	T	605	T605	VLTLPRSLLLEPPRGTPDRSQADPDFASEVM	0.669486	1.59051
SNTB2_S231	Q13425_S231	Beta-2-syntrophin	SNTB2	Q13425	Q13425	S	231	S231	EGAAPQSPSFSGSEDSGSPKHQNSTKDRKII	0.669135	1.59012
LCP1_S5	P13796_S5	Plastin-2	LCP1	P13796	P13796	S	5	S5	___________MARGSVSDEEMMELREAFAK	0.66844	1.58935
IWS1_S235	Q96ST2_S235	Protein IWS1 homolog	IWS1	Q96ST2	Q96ST2	S	235	S235	QVSDSESEEPPRHQASDSENEELPKPRISDS	0.66816	1.58904
IWS1_S237	Q96ST2_S237	Protein IWS1 homolog	IWS1	Q96ST2	Q96ST2	S	237	S237	SDSESEEPPRHQASDSENEELPKPRISDSES	0.66816	1.58904
MPP5_Y243	Q8N3R9_Y243	MAGUK p55 subfamily member 5	MPP5	Q8N3R9	Q8N3R9	Y	243	Y243	AEQEMQLEPITDERVYESIGQYGGETVKIVR	0.668027	1.5889
SRRM1_S707	Q8IYB3_S707	Serine/arginine repetitive matrix protein 1	SRRM1	Q8IYB3	Q8IYB3	S	707	S707	QTSSSPPPVRRGASSSPQRRQSPSPSTRPIR	0.667674	1.58851
EIF4EBP1_T37	Q13541_T37	Eukaryotic translation initiation factor 4E-binding protein 1	EIF4EBP1	Q13541	Q13541	T	37	T37	VLGDGVQLPPGDYSTTPGGTLFSTTPGGTRI	0.667526	1.58835
KLC4_S590	Q9NSK0_S590	Kinesin light chain 4	KLC4	Q9NSK0	Q9NSK0	S	590	S590	GTEPRPSSSNMKRAASLNYLNQPSAAPLQVS	0.667052	1.58783
MTMR1_S43	Q13613_S43	Myotubularin-related protein 1	MTMR1	Q13613	Q13613	S	43	S43	PPRAAGGATAGSRQPSVETLDSPTGSHVEWC	0.666216	1.58691
TDRD3_S256	Q9H7E2_S256	Tudor domain-containing protein 3	TDRD3	Q9H7E2	Q9H7E2	S	256	S256	GPPLRGRGKGRGRIRSEDEEDLGNARPSAPS	0.665675	1.58631
NUP153_T588	P49790_T588	Nuclear pore complex protein Nup153	NUP153	P49790	P49790	T	588	T588	SAHHVTTVNSTNCKKTPPEDCEGPFRPAEIL	0.664989	1.58556
MDC1_S485	Q14676_S485	Mediator of DNA damage checkpoint protein 1	MDC1	Q14676	Q14676	S	485	S485	VLKDHTKIRALVRAHSEKDQPPFGDSDDSVE	0.664984	1.58555
FUBP3_S569	Q96I24_S569	Far upstream element-binding protein 3	FUBP3	Q96I24	Q96I24	S	569	S569	QVAFYGQTLGQAQAHSQEQ____________	0.664294	1.58479
PSD3_S1011	Q9NYI0_S1011	PH and SEC7 domain-containing protein 3	PSD3	Q9NYI0	Q9NYI0	S	1011	S1011	LSNDESEAAGLKKSHSSPSLNPDTSPITAKV	0.664202	1.58469
PFKL_S775	P17858_S775	ATP-dependent 6-phosphofructokinase, liver type	PFKL	P17858	P17858	S	775	S775	AYVSGELEHVTRRTLSMDKGF__________	0.663555	1.58398
DNAJC21_S283	Q5F1R6_S283	DnaJ homolog subfamily C member 21	DNAJC21	Q5F1R6	Q5F1R6	S	283	S283	LQEMEARYEKEFGDGSDENEMEEHELKDEED	0.662774	1.58312
ZC3H14_S409	Q6PJT7_S409	Zinc finger CCCH domain-containing protein 14	ZC3H14	Q6PJT7	Q6PJT7	S	409	S409	LLAEVVQGQSRTPRISPPIKEEETKGDSVEK	0.662249	1.58255
ZNF579_S194	Q8NAF0_S194	Zinc finger protein 579	ZNF579	Q8NAF0	Q8NAF0	S	194	S194	PSTLAAPTSAAEPRESESEEAEAGAAELRAE	0.661752	1.582
DDX55_S594	Q8NHQ9_S594	ATP-dependent RNA helicase DDX55	DDX55	Q8NHQ9	Q8NHQ9	S	594	S594	LTTGKRTIKTVDLGISDLEDDC_________	0.66081	1.58097
CDK13_T1246	Q14004_T1246	Cyclin-dependent kinase 13	CDK13	Q14004	Q14004	T	1246	T1246	QDDLIQHQDMRILELTPEPDRPRILPPDQRP	0.659123	1.57912
TJP2_S920	Q9UDY2_S920	Tight junction protein ZO-2	TJP2	Q9UDY2	Q9UDY2	S	920	S920	TAMGADYLSCDSRLISDFEDTDGEGGAYTDN	0.659085	1.57908
MRPS16_T130	Q9Y3D3_T130	28S ribosomal protein S16, mitochondrial	MRPS16	Q9Y3D3	Q9Y3D3	T	130	T130	AREVLLASQKTDAEATDTEATET________	0.658142	1.57805
NOP56_S519	O00567_S519	Nucleolar protein 56	NOP56	O00567	O00567	S	519	S519	SKPKKKKSFSKEELMSSDLEETAGSTSIPKR	0.658105	1.57801
SUZ12_S546	Q15022_S546	Polycomb protein SUZ12	SUZ12	Q15022	Q15022	S	546	S546	CRPKRTKASMSEFLESEDGEVEQQRTYSSGH	0.657973	1.57786
RB1_S807	P06400_S807	Retinoblastoma-associated protein	RB1	P06400	P06400	S	807	S807	FPSSPLRIPGGNIYISPLKSPYKISEGLPTP	0.657865	1.57775
SDAD1_S585	Q9NVU7_S585	Protein SDA1 homolog	SDAD1	Q9NVU7	Q9NVU7	S	585	S585	AAPGKSQKRKYIEIDSDEEPRGELLSLRDIE	0.657766	1.57764
SYMPK_S1243	Q92797_S1243	Symplekin	SYMPK	Q92797	Q92797	S	1243	S1243	PKETAAGGLTLKEERSPQTLAPVGEDAMKTP	0.657625	1.57748
C1QBP_S213	Q07021_S213	Complement component 1 Q subcomponent-binding protein, mitochondrial	C1QBP	Q07021	Q07021	S	213	S213	EAESDIFSIREVSFQSTGESEWKDTNYTLNT	0.657459	1.5773
GEMIN5_S778	Q8TEQ6_S778	Gem-associated protein 5	GEMIN5	Q8TEQ6	Q8TEQ6	S	778	S778	EESMKENSGPVENGVSDQEGEEQAREPELPC	0.656714	1.57649
SCRIB_S1309	Q14160_S1309	Protein scribble homolog	SCRIB	Q14160	Q14160	S	1309	S1309	ESPCSPSGQQPPSPPSPDELPANVKQAYRAF	0.656675	1.57645
TRPS1_S216	Q9UHF7_S216	Zinc finger transcription factor Trps1	TRPS1	Q9UHF7	Q9UHF7	S	216	S216	KTDLLVNDNPDPAPLSPELQDFKCNICGYGY	0.656531	1.57629
HNRNPUL2_T165	Q1KMD3_T165	Heterogeneous nuclear ribonucleoprotein U-like protein 2	HNRNPUL2	Q1KMD3	Q1KMD3	T	165	T165	GKREEDEPEERSGDETPGSEVPGDKAAEEQG	0.656401	1.57615
PRKD1_S219	Q15139_S219	Serine/threonine-protein kinase D1	PRKD1	Q15139	Q15139	S	219	S219	LSNVSLTGVSTIRTSSAELSTSAPDEPLLQK	0.656399	1.57614
SCAF1_T1001	Q9H7N4_T1001	Splicing factor, arginine/serine-rich 19	SCAF1	Q9H7N4	Q9H7N4	T	1001	T1001	PALTPDSQTVDSSCKTPEVSFLPEEATEEAG	0.656369	1.57611
FASN_S2236	P49327_S2236	Fatty acid synthase;[Acyl-carrier-protein] S-acetyltransferase;[Acyl-carrier-protein] S-malonyltransferase;3-oxoacyl-[acyl-carrier-protein] synthase;3-oxoacyl-[acyl-carrier-protein] reductase;3-hydroxyacyl-[acyl-carrier-protein] dehydratase;Enoyl-[acyl-carrier-protein] reductase;Oleoyl-[acyl-carrier-protein] hydrolase	FASN	P49327	P49327	S	2236	S2236	SLLVNPEGPTLMRLNSVQSSERPLFLVHPIE	0.656077	1.57579
PANK2_S189	Q9BZ23_S189	Pantothenate kinase 2, mitochondrial	PANK2	Q9BZ23	Q9BZ23	S	189	S189	AVGASAEGTRRDRLGSYSGPTSVSRQRVESL	0.655937	1.57564
CAMSAP3_S431	Q9P1Y5_S431	Calmodulin-regulated spectrin-associated protein 3	CAMSAP3	Q9P1Y5	Q9P1Y5	S	431	S431	DVDVVMGDPVLLRSVSSDSLGPPRPAPARTP	0.655801	1.57549
ZNF691_S39	Q5VV52_S39	Zinc finger protein 691	ZNF691	Q5VV52	Q5VV52	S	39	S39	PLSSEGSEMGSEKEQSPEPHLPEEGEGGKPW	0.655592	1.57526
GPRC5C_Y387	Q9NQ84_Y387	G-protein coupled receptor family C group 5 member C	GPRC5C	Q9NQ84	Q9NQ84	Y	387	Y387	PTEMALMHKVPSEGAYDIILPRATANSQVMG	0.654565	1.57414
LPIN2_S106	Q92539_S106	Phosphatidate phosphatase LPIN2	LPIN2	Q92539	Q92539	S	106	S106	ETEEEYEKLPAYLATSPIPTEDQFFKDIDTP	0.654382	1.57394
RNF169_S403	Q8NCN4_S403	E3 ubiquitin-protein ligase RNF169	RNF169	Q8NCN4	Q8NCN4	S	403	S403	SPCTPPKRLPDGRVLSPLIIKSTPRNLNRSL	0.654228	1.57377
ADD1;ADD2;ADD3_S713	P35611_S713	Alpha-adducin;Beta-adducin;Gamma-adducin	ADD1;ADD2;ADD3	P35611;P35612;Q9UEY8	P35611	S	713	S713	PGKSPSKKKKKFRTPSFLKKSKKKSDS____;PSKSPSKKKKKFRTPSFLKKNKKKEKVEA__;PSKSPSKKKKKFRTPSFLKKSKKKEKVES__	0.653756	1.57326
TBX2_S336	Q13207_S336	T-box transcription factor TBX2	TBX2	Q13207	Q13207	S	336	S336	DASSCDPPPAREPPTSPGAAPSPLRLHRARA	0.652633	1.57204
CCDC61_S373	Q9Y6R9_S373	Coiled-coil domain-containing protein 61	CCDC61	Q9Y6R9	Q9Y6R9	S	373	S373	QREIQMKQQQRNRLGSGGSGDGPSVSWSRQT	0.652573	1.57197
ARL2_S45	P36404_S45	ADP-ribosylation factor-like protein 2	ARL2	P36404	P36404	S	45	S45	TTILKKFNGEDIDTISPTLGFNIKTLEHRGF	0.651035	1.57029
RABL6_T599	Q3YEC7_T599	Rab-like protein 6	RABL6	Q3YEC7	Q3YEC7	T	599	T599	RRADDFPVRDDPSDVTDEDEGPAEPPPPPKL	0.650172	1.56936
CRYBG3_S931	Q68DQ2_S931	Very large A-kinase anchor protein	CRYBG3	Q68DQ2	Q68DQ2	S	931	S931	SKYEDKPEPEVDALGSPPALLKSNISWILPP	0.649964	1.56913
SALL1_S1119	Q9NSC2_S1119	Sal-like protein 1	SALL1	Q9NSC2	Q9NSC2	S	1119	S1119	PTSHVPSGPLSSSATSPVLLPALPRRTPKQH	0.649458	1.56858
EXOSC9_S306	Q06265_S306	Exosome complex component RRP45	EXOSC9	Q06265	Q06265	S	306	S306	QRITAFKMEKAPIDTSDVEEKAEEIIAEAEP	0.649168	1.56826
EIF4G1_S1596	Q04637_S1596	Eukaryotic translation initiation factor 4 gamma 1	EIF4G1	Q04637	Q04637	S	1596	S1596	SVTAFFKWLREAEEESDHN____________	0.648632	1.56768
SV2A_S127	Q7L0J3_S127	Synaptic vesicle glycoprotein 2A	SV2A	Q7L0J3	Q7L0J3	S	127	S127	RMADGAPLAGVRGGLSDGEGPPGGRGEAQRR	0.648217	1.56723
VPS13D_S2435	Q5THJ4_S2435	Vacuolar protein sorting-associated protein 13D	VPS13D	Q5THJ4	Q5THJ4	S	2435	S2435	IKKQNHVTPSRHRNSSSESAIVPKTVKSGVV	0.647711	1.56668
EP300_T1909	Q09472_T1909	Histone acetyltransferase p300	EP300	Q09472	Q09472	T	1909	T1909	GPVSQGKAAGQVTPPTPPQTAQPPLPGPPPA	0.64758	1.56654
MYBBP1A_S1163	Q9BQG0_S1163	Myb-binding protein 1A	MYBBP1A	Q9BQG0	Q9BQG0	S	1163	S1163	KLEKKDAKEIPSATQSPISKKRKKKGFLPET	0.647237	1.56617
CAST_S364	P20810_S364	Calpastatin	CAST	P20810	P20810	S	364	S364	GKPLLPEPEEKPKPRSESELIDELSEDFDRS	0.645676	1.56447
PHF2_S539	O75151_S539	Lysine-specific demethylase PHF2	PHF2	O75151	O75151	S	539	S539	KDGGKKKGKKSRESASPTIPNLDLLEAHTKE	0.645102	1.56385
PAPOLA_S24	P51003_S24	Poly(A) polymerase alpha	PAPOLA	P51003	P51003	S	24	S24	GSQQTQPPQKHYGITSPISLAAPKETDCVLT	0.644891	1.56362
KLHDC4_S413	Q8TBB5_S413	Kelch domain-containing protein 4	KLHDC4	Q8TBB5	Q8TBB5	S	413	S413	IKQVLTAPGSAGQPRSEDEDSLEEAGSPAPG	0.644661	1.56337
BRMS1L_S197	Q5PSV4_S197	Breast cancer metastasis-suppressor 1-like protein	BRMS1L	Q5PSV4	Q5PSV4	S	197	S197	WNDELQSRKKRKDPFSPDKKKPVVVSGPYIV	0.64448	1.56318
RPL17_S142	P18621_S142	60S ribosomal protein L17	RPL17	P18621	P18621	S	142	S142	RRTYRAHGRINPYMSSPCHIEMILTEKEQIV	0.64439	1.56308
RB1CC1_S237	Q8TDY2_S237	RB1-inducible coiled-coil protein 1	RB1CC1	Q8TDY2	Q8TDY2	S	237	S237	SLPEHEDSEKAEMKRSTELVLSPDMPRTTNE	0.643679	1.56231
ARHGAP29_S190	Q52LW3_S190	Rho GTPase-activating protein 29	ARHGAP29	Q52LW3	Q52LW3	S	190	S190	VSVESVDSSSEKGNFSPLELDNVLLKNTDSI	0.643242	1.56184
NUP88_S442	Q99567_S442	Nuclear pore complex protein Nup88	NUP88	Q99567	Q99567	S	442	S442	FLGSDEEDKDSLQELSTEQKCFVEHILCTKP	0.64176	1.56023
GON4L_S1268	Q3T8J9_S1268	GON-4-like protein	GON4L	Q3T8J9	Q3T8J9	S	1268	S1268	ELSPLSATVFPKVEHSPGPPLADAECQEGLS	0.640466	1.55883
CLASRP_S335	Q8N2M8_S335	CLK4-associating serine/arginine rich protein	CLASRP	Q8N2M8	Q8N2M8	S	335	S335	PGREEKITFITSFGGSDEEAAAAAAAAAASG	0.640429	1.55879
SOX13_S386	Q9UN79_S386	Transcription factor SOX-13	SOX13	Q9UN79	Q9UN79	S	386	S386	SPNTPFRKDLISLDSSPAKERLEDGCVHPLE	0.640389	1.55875
HECTD1_T1760	Q9ULT8_T1760	E3 ubiquitin-protein ligase HECTD1	HECTD1	Q9ULT8	Q9ULT8	T	1760	T1760	EQEEEEYETKGGRRRTWDDDYVLKRQFSALV	0.640386	1.55875
INPPL1_Y986	O15357_Y986	Phosphatidylinositol 3,4,5-trisphosphate 5-phosphatase 2	INPPL1	O15357	O15357	Y	986	Y986	GVAAPPPKNSFNNPAYYVLEGVPHQLLPPEP	0.640289	1.55864
PRKD1_S237	Q15139_S237	Serine/threonine-protein kinase D1	PRKD1	Q15139	Q15139	S	237	S237	LSTSAPDEPLLQKSPSESFIGREKRSNSQSY	0.640201	1.55855
DAXX_S702	Q9UER7_S702	Death domain-associated protein 6	DAXX	Q9UER7	Q9UER7	S	702	S702	DSPSHGLVTSSLCIPSPARLSQTPHSQPPRP	0.640016	1.55835
KIAA1671_T600	Q9BY89_T600	Uncharacterized protein KIAA1671	KIAA1671	Q9BY89	Q9BY89	T	600	T600	CRGGSSVEAPCPSDVTPEDDRSFQTVWATVF	0.637541	1.55568
ENTHD2_S356	Q96N21_S356	AP-4 complex accessory subunit tepsin	ENTHD2	Q96N21	Q96N21	S	356	S356	ATKILRHFEASCGQLSPARGTSAEPGPTAAL	0.636849	1.55493
PRPF38A_S209	Q8NAV1_S209	Pre-mRNA-splicing factor 38A	PRPF38A	Q8NAV1	Q8NAV1	S	209	S209	SEEEEEEDEKLERVPSPDHRRRSYRDLDKPR	0.636556	1.55461
ARHGEF11_T668	O15085_T668	Rho guanine nucleotide exchange factor 11	ARHGEF11	O15085	O15085	T	668	T668	SSSTSSLSTRSLENPTPPFTPKMGRRSIESP	0.635404	1.55337
SNW1_S14	Q13573_S14	SNW domain-containing protein 1	SNW1	Q13573	Q13573	S	14	S14	__MALTSFLPAPTQLSQDQLEAEEKARSQRS	0.634753	1.55267
MBIP_S91	Q9NS73_S91	MAP3K12-binding inhibitory protein 1	MBIP	Q9NS73	Q9NS73	S	91	S91	EQHILYLQPFLAKLQSPIKEENTTAVEEIGR	0.632994	1.55078
SLC39A10_S591	Q9ULF5_S591	Zinc transporter ZIP10	SLC39A10	Q9ULF5	Q9ULF5	S	591	S591	RLNETELTDLEGQQESPPKNYLCIEEEKIID	0.632607	1.55036
KIF4A_T1181	O95239_T1181	Chromosome-associated kinesin KIF4A	KIF4A	O95239	O95239	T	1181	T1181	ILKEMCDVEQVLSKKTPPAPSPFDLPELKHV	0.632248	1.54998
UBL7_S230	Q96S82_S230	Ubiquitin-like protein 7	UBL7	Q96S82	Q96S82	S	230	S230	SSYRDMPGGFLFEGLSDDEDDFHPNTRSTPS	0.632046	1.54976
SYNRG_S752	Q9UMZ2_S752	Synergin gamma	SYNRG	Q9UMZ2	Q9UMZ2	S	752	S752	NSTAASTKYDVFRQLSLEGSGLGVEDLKDNT	0.631682	1.54937
AHDC1_S846	Q5TGY3_S846	AT-hook DNA-binding motif-containing protein 1	AHDC1	Q5TGY3	Q5TGY3	S	846	S846	ERQNLFTGYFRSLLDSDDSSDLLDFALSASR	0.630692	1.54831
MELK_S529	Q14680_S529	Maternal embryonic leucine zipper kinase	MELK	Q14680	Q14680	S	529	S529	HMEETPKRKGAKVFGSLERGLDKVITVLTRS	0.630335	1.54792
CCNL2_S369	Q96S94_S369	Cyclin-L2	CCNL2	Q96S94	Q96S94	S	369	S369	NTKRRLEGAKKAKADSPVNGLPKGRESRSRS	0.628412	1.54586
ZSCAN5B;ZSCAN5A_S294	A6NJL1_S294	Zinc finger and SCAN domain-containing protein 5B;Zinc finger and SCAN domain-containing protein 5A	ZSCAN5B;ZSCAN5A	A6NJL1;Q9BUG6	A6NJL1	S	294	S294	EALTHSGNRGDALNLSSPKRSKPDASSISQE	0.625948	1.54322
REPS1_S562	Q96D71_S562	RalBP1-associated Eps domain-containing protein 1	REPS1	Q96D71	Q96D71	S	562	S562	PPPPPRPQPSHSRSSSLDMNRTFTVTTGQQQ	0.625675	1.54293
PDS5A_S1195	Q29RF7_S1195	Sister chromatid cohesion protein PDS5 homolog A	PDS5A	Q29RF7	Q29RF7	S	1195	S1195	NRSREQSSEAAETGVSENEENPVRIISVTPV	0.624907	1.54211
BLM_S1310	P54132_S1310	Bloom syndrome protein	BLM	P54132	P54132	S	1310	S1310	SSPGISLSSSRGPGRSAAEELDEEIPVSSHY	0.624406	1.54158
RRAGC;RRAGD_S95	Q9HB90_S95	Ras-related GTP-binding protein C;Ras-related GTP-binding protein D	RRAGC;RRAGD	Q9HB90;Q9NQL2	Q9HB90	S	95	S95	VVFHKMSPNETLFLESTNKIYKDDISNSSFV	0.624364	1.54153
HSP90AB1;HSP90AB3P_S226	P08238_S226	Heat shock protein HSP 90-beta;Putative heat shock protein HSP 90-beta-3	HSP90AB1;HSP90AB3P	P08238;Q58FF7	P08238	S	226	S226	YPITLYLEKEREKEISDDEAEEEKGEKEEED	0.624198	1.54135
WRAP53_S114	Q9BUR4_S114	Telomerase Cajal body protein 1	WRAP53	Q9BUR4	Q9BUR4	S	114	S114	SENTSLPAEEANGSLSEEEANGPELGSGKAM	0.622127	1.53914
ARHGAP5_S765	Q13017_S765	Rho GTPase-activating protein 5	ARHGAP5	Q13017	Q13017	S	765	S765	LRGVLESVKHNLDVVSPIPANKDLSEADLRI	0.621909	1.53891
FAM114A2_S2	Q9NRY5_S2	Protein FAM114A2	FAM114A2	Q9NRY5	Q9NRY5	S	2	S2	______________MSDKDDIETPLLTEAAP	0.621138	1.53809
PAG1_Y163	Q9NWQ8_Y163	Phosphoprotein associated with glycosphingolipid-enriched microdomains 1	PAG1	Q9NWQ8	Q9NWQ8	Y	163	Y163	ARSVDGDQGLGMEGPYEVLKDSSSQENMVED	0.620798	1.53773
RALGAPA2_S821	Q2PPJ7_S821	Ral GTPase-activating protein subunit alpha-2	RALGAPA2	Q2PPJ7	Q2PPJ7	S	821	S821	KREHEGITILVRRSSSPAELDLKDDLQQTQG	0.619714	1.53657
SPHK2_S387	Q9NRA0_S387	Sphingosine kinase 2	SPHK2	Q9NRA0	Q9NRA0	S	387	S387	YRGRLSYLPATVEPASPTPAHSLPRAKSELT	0.619407	1.53624
CD3EAP_S285	O15446_S285	DNA-directed RNA polymerase I subunit RPA34	CD3EAP	O15446	O15446	S	285	S285	KQEQINTEPLEDTVLSPTKKRKRQKGTEGME	0.618792	1.53559
SAMD4B_S172	Q5PRF9_S172	Protein Smaug homolog 2	SAMD4B	Q5PRF9	Q5PRF9	S	172	S172	GFRSRPEPSYHSRQGSDEWGGPAELGPGEAG	0.617412	1.53412
SRSF11_S207	Q05519_S207	Serine/arginine-rich splicing factor 11	SRSF11	Q05519	Q05519	S	207	S207	STVDPKLNHVAAGLVSPSLKSDTSSKEIEEA	0.617008	1.53369
TRA2B_T201	P62995_T201	Transformer-2 protein homolog beta	TRA2B	P62995	P62995	T	201	T201	GRRIRVDFSITKRPHTPTPGIYMGRPTYGSS	0.616952	1.53363
FAM129A_S646	Q9BZQ8_S646	Protein Niban	FAM129A	Q9BZQ8	Q9BZQ8	S	646	S646	PSSLAKGESLSLPGPSPPPDGTEQVIISRVD	0.616515	1.53317
TRIO;KALRN_S1779	O75962_S1779	Triple functional domain protein;Kalirin	TRIO;KALRN	O75962;O60229	O75962	S	1779	S1779	PGPKRPGNTLRKWLTSPVRRLSSGKADGHVK	0.616438	1.53309
SRRM2_T983	Q9UQ35_T983	Serine/arginine repetitive matrix protein 2	SRRM2	Q9UQ35	Q9UQ35	T	983	T983	SHSGSSSPDTKVKPETPPRQSHSGSISPYPK	0.61606	1.53268
ANLN_S792	Q9NQW6_S792	Actin-binding protein anillin	ANLN	Q9NQW6	Q9NQW6	S	792	S792	LNKLKNEGPQRKNKASPQSEFMPSKGSVTLS	0.615863	1.53247
MAL2_S2	Q969L2_S2	Protein MAL2	MAL2	Q969L2	Q969L2	S	2	S2	______________MSAGGASVPPPPNPAVS	0.615603	1.5322
MGA_S578	Q8IWI9_S578	MAX gene-associated protein	MGA	Q8IWI9	Q8IWI9	S	578	S578	ERILDDSKDSVGDSLSGKEDLGRKRTTMLKI	0.614981	1.53154
RIOK2_S337	Q9BVS4_S337	Serine/threonine-protein kinase RIO2	RIOK2	Q9BVS4	Q9BVS4	S	337	S337	DDKNIETKEGSEFSFSDGEVAEKAEVYGSEN	0.614559	1.53109
PKP4_S512	Q99569_S512	Plakophilin-4	PKP4	Q99569	Q99569	S	512	S512	LQHAVPADDGTTRSPSIDSIQKDPREFAWRD	0.614313	1.53083
PPP1R7_S12	Q15435_S12	Protein phosphatase 1 regulatory subunit 7	PPP1R7	Q15435	Q15435	S	12	S12	____MAAERGAGQQQSQEMMEVDRRVESEES	0.612985	1.52942
LSR_S493	Q86X29_S493	Lipolysis-stimulated lipoprotein receptor	LSR	Q86X29	Q86X29	S	493	S493	EQAGGGWRARRPRARSVDALDDLTPPSTAES	0.612394	1.52879
SAP30_S138	O75446_S138	Histone deacetylase complex subunit SAP30	SAP30	O75446	O75446	S	138	S138	RNRRKRKGSDDDGGDSPVQDIDTPEVDLYQL	0.611133	1.52746
NOP56_S570	O00567_S570	Nucleolar protein 56	NOP56	O00567	O00567	S	570	S570	GSKKKRKFSKEEPVSSGPEEAVGKSSSKKKK	0.609846	1.5261
CAST_S243	P20810_S243	Calpastatin	CAST	P20810	P20810	S	243	S243	PDDAIDALSSDFTCGSPTAAGKKTEKEESTE	0.609098	1.5253
NASP_S397	P49321_S397	Nuclear autoantigenic sperm protein	NASP	P49321	P49321	S	397	S397	GPSVVGDQTPIEPQTSIERLTETKDGSGLEE	0.608745	1.52493
NRP1_S894	O14786_S894	Neuropilin-1	NRP1	O14786	O14786	S	894	S894	LYCACWHNGMSERNLSALENYNFELVDGVKL	0.608161	1.52431
CCAR1_S456	Q8IX12_S456	Cell division cycle and apoptosis regulator protein 1	CCAR1	Q8IX12	Q8IX12	S	456	S456	ADHLYSAKVMLMASPSMEDLYHKSCALAEDP	0.606455	1.52251
PRKD3_S364	O94806_S364	Serine/threonine-protein kinase D3	PRKD3	O94806	O94806	S	364	S364	INSDSSRGLDDTEEPSPPEDKMFFLDPSDLD	0.605776	1.5218
SRRM2_S1854	Q9UQ35_S1854	Serine/arginine repetitive matrix protein 2	SRRM2	Q9UQ35	Q9UQ35	S	1854	S1854	RGRSRTPPTSRKRSRSRTSPAPWKRSRSRAS	0.605473	1.52148
RRP8_S223	O43159_S223	Ribosomal RNA-processing protein 8	RRP8	O43159	O43159	S	223	S223	PDQAPAEAPTEKTEVSPVPRTDSHEARAGAL	0.605215	1.5212
ZC3HC1_S344	Q86WB0_S344	Nuclear-interacting partner of ALK	ZC3HC1	Q86WB0	Q86WB0	S	344	S344	SQDATFSPGSEQAEKSPGPIVSRTRSWDSSS	0.604989	1.52097
BUD13_S271	Q9BRD0_S271	BUD13 homolog	BUD13	Q9BRD0	Q9BRD0	S	271	S271	LGSSDTQQLRRARHDSPDLAPNVTYSLPRTK	0.603775	1.51969
PARD3_S850	Q8TEW0_S850	Partitioning defective 3 homolog	PARD3	Q8TEW0	Q8TEW0	S	850	S850	QFSDASQLDFVKTRKSKSMDLGIADETKLNT	0.601868	1.51768
UBA1_S835	P22314_S835	Ubiquitin-like modifier-activating enzyme 1	UBA1	P22314	P22314	S	835	S835	SVDDSRLEELKATLPSPDKLPGFKMYPIDFE	0.601303	1.51709
SNX15_S227	Q9NRS6_S227	Sorting nexin-15	SNX15	Q9NRS6	Q9NRS6	S	227	S227	LALFDPFSKEEGAAPSPTHVAELATMEVESA	0.601005	1.51677
PPP1R14B_S32	Q96C90_S32	Protein phosphatase 1 regulatory subunit 14B	PPP1R14B	Q96C90	Q96C90	S	32	S32	PGPGSGGPGPRVYFQSPPGAAGEGPGGADDE	0.600967	1.51673
OCLN_S310	Q16625_S310	Occludin	OCLN	Q16625	Q16625	S	310	S310	EEWVKNVSAGTQDVPSPPSDYVERVDSPMAY	0.600846	1.51661
PLEC_S1435	Q15149_S1435	Plectin	PLEC	Q15149	Q15149	S	1435	S1435	ELQLVTYKAQLEPVASPAKKPKVQSGSESVI	0.599668	1.51537
RABEP2_S189	Q9H5N1_S189	Rab GTPase-binding effector protein 2	RABEP2	Q9H5N1	Q9H5N1	S	189	S189	EELIQEIQRRPRHAPSLHGSTELLPLSRDPS	0.599517	1.51521
PSMF1_S153	Q92530_S153	Proteasome inhibitor PI31 subunit	PSMF1	Q92530	Q92530	S	153	S153	IITPIHEQWEKANVSSPHREFPPATAREVDP	0.599153	1.51483
EPN1_S435	Q9Y6I3_S435	Epsin-1	EPN1	Q9Y6I3	Q9Y6I3	S	435	S435	SAGELELLAGEVPARSPGAFDMSGVRGSLAE	0.59911	1.51478
THOC1_S2	Q96FV9_S2	THO complex subunit 1	THOC1	Q96FV9	Q96FV9	S	2	S2	______________MSPTPPLFSLPEARTRF	0.598952	1.51462
TRIM11_S85	Q96F44_S85	E3 ubiquitin-protein ligase TRIM11	TRIM11	Q96F44	Q96F44	S	85	S85	PLAKMAEMARRLHPPSPVPQGVCPAHREPLA	0.597246	1.51283
TRPC6_S815	Q9Y210_S815	Short transient receptor potential channel 6	TRPC6	Q9Y210	Q9Y210	S	815	S815	EMNKINEEKKLGILGSHEDLSKLSLDKKQVG	0.59689	1.51245
SUFU_S481	Q9UMX1_S481	Suppressor of fused homolog	SUFU	Q9UMX1	Q9UMX1	S	481	S481	EKKLKVSILPDVVFDSPLH____________	0.596814	1.51237
CDK11B;AJAP1;CDK11A_S234	P21127_S234	Cyclin-dependent kinase 11B;Adherens junction-associated protein 1;Cyclin-dependent kinase 11A	CDK11B;AJAP1;CDK11A	P21127;Q9UKB5;Q9UQ88	P21127	S	234	S234	REDYSDKVKASHWSRSPPRPPRERFELGDGR	0.596795	1.51235
ARHGEF5_S11	Q12774_S11	Rho guanine nucleotide exchange factor 5	ARHGEF5	Q12774	Q12774	S	11	S11	_____MEAEEAQRGASPPISAIEEFSIIPEA	0.596665	1.51222
CASC3_S363	O15234_S363	Protein CASC3	CASC3	O15234	O15234	S	363	S363	SYRSRRLEQTSVRDPSPEADAPVLGSPEKEE	0.595415	1.51091
ZFC3H1_T766	O60293_T766	Zinc finger C3H1 domain-containing protein	ZFC3H1	O60293	O60293	T	766	T766	PKVPPKSEKENDPLRTPEALPEEKKIEYRLL	0.595359	1.51085
SCRIB_S1448	Q14160_S1448	Protein scribble homolog	SCRIB	Q14160	Q14160	S	1448	S1448	PPWASPSPTSRQSPASPPPLGGGAPVRTAKA	0.595257	1.51074
FGD6_S721	Q6ZV73_S721	FYVE, RhoGEF and PH domain-containing protein 6	FGD6	Q6ZV73	Q6ZV73	S	721	S721	KSRGQTSAANGLRAESLDDQMLSRESSSQAP	0.5935	1.5089
SPTBN1_S2169	Q01082_S2169	Spectrin beta chain, non-erythrocytic 1	SPTBN1	Q01082	Q01082	S	2169	S2169	ATEQRTSSKESSPIPSPTSDRKAKTALPAQS	0.593376	1.50877
RFC1_S156	P35251_S156	Replication factor C subunit 1	RFC1	P35251	P35251	S	156	S156	MKKNEENTKTKNKPLSPIKLTPTSVLDYFGT	0.59312	1.50851
MARCKS_S101	P29966_S101	Myristoylated alanine-rich C-kinase substrate	MARCKS	P29966	P29966	S	101	S101	EKGEPAAAAAPEAGASPVEKEAPAEGEAAEP	0.591817	1.50714
CTDP1_S740	Q9Y5B0_S740	RNA polymerase II subunit A C-terminal domain phosphatase	CTDP1	Q9Y5B0	Q9Y5B0	S	740	S740	LFPLRDDHTKAQRENSPAAFPDREGVPPTAL	0.591655	1.50697
FAM208A_S1552	Q9UK61_S1552	Protein FAM208A	FAM208A	Q9UK61	Q9UK61	S	1552	S1552	RGTDQKKNTQIELQSSPDVQNSLLEDKTYLD	0.590196	1.50545
ZNF142_S1319	P52746_S1319	Zinc finger protein 142	ZNF142	P52746	P52746	S	1319	S1319	HALRRHPEPAQPAPGSPAETTEGPLHCSRCG	0.590154	1.50541
IWS1_S400	Q96ST2_S400	Protein IWS1 homolog	IWS1	Q96ST2	Q96ST2	S	400	S400	EEEKVAKRKAAVLSDSEDEEKASAKKSRVVS	0.589387	1.50461
WDR33_S7	Q9C0J8_S7	pre-mRNA 3' end processing protein WDR33	WDR33	Q9C0J8	Q9C0J8	S	7	S7	_________MATEIGSPPRFFHMPRFQHQAP	0.588205	1.50338
SRRM2_T2034	Q9UQ35_T2034	Serine/arginine repetitive matrix protein 2	SRRM2	Q9UQ35	Q9UQ35	T	2034	T2034	RSRTPPAIRRRSRSRTPLLPRKRSRSRSPLA	0.586306	1.5014
ABL1_S569	P00519_S569	Tyrosine-protein kinase ABL1	ABL1	P00519	P00519	S	569	S569	KGQGESDPLDHEPAVSPLLPRKERGPPEGGL	0.585919	1.501
FASN_S1411	P49327_S1411	Fatty acid synthase;[Acyl-carrier-protein] S-acetyltransferase;[Acyl-carrier-protein] S-malonyltransferase;3-oxoacyl-[acyl-carrier-protein] synthase;3-oxoacyl-[acyl-carrier-protein] reductase;3-hydroxyacyl-[acyl-carrier-protein] dehydratase;Enoyl-[acyl-carrier-protein] reductase;Oleoyl-[acyl-carrier-protein] hydrolase	FASN	P49327	P49327	S	1411	S1411	YGSTLFLCRRPTPQDSPIFLPVDDTSFRWVE	0.584213	1.49922
KIAA0754_S155	O94854_S155	Uncharacterized protein KIAA0754	KIAA0754	O94854	O94854	S	155	S155	HPLGDTACTVEMPPLSPCLSEELLDPELHVL	0.583984	1.49898
ASXL2_S530	Q76L83_S530	Putative Polycomb group protein ASXL2	ASXL2	Q76L83	Q76L83	S	530	S530	SESQESLVTSPSKPKSPGVEKPIVKPTAGAG	0.583635	1.49862
ARHGEF6_S640	Q15052_S640	Rho guanine nucleotide exchange factor 6	ARHGEF6	Q15052	Q15052	S	640	S640	TMKKFLHKRKTERKPSEEEYVIRKSTAALEE	0.582623	1.49757
NSRP1_S248	Q9H0G5_S248	Nuclear speckle splicing regulatory protein 1	NSRP1	Q9H0G5	Q9H0G5	S	248	S248	ILQTDVKVEENPDADSDFDAKSSADDEIEET	0.582323	1.49726
SRSF9_S204	Q13242_S204	Serine/arginine-rich splicing factor 9	SRSF9	Q13242	Q13242	S	204	S204	SYGYSRSRSGSRGRDSPYQSRGSPHYFSPFR	0.582017	1.49694
SURF2_S183	Q15527_S183	Surfeit locus protein 2	SURF2	Q15527	Q15527	S	183	S183	TDLYPPELFTRKDLGSTEDGDGTDDFLTDKE	0.579747	1.49459
SLC19A1_S499	P41440_S499	Folate transporter 1	SLC19A1	P41440	P41440	S	499	S499	LSVQDKGLGGLQPAQSPPLSPEDSLGAVGPA	0.57951	1.49434
INPP5F_S1103	Q9Y2H2_S1103	Phosphatidylinositide phosphatase SAC2	INPP5F	Q9Y2H2	Q9Y2H2	S	1103	S1103	GLTHGINFAVSKVQKSPPEPEIINQVQQNEL	0.579445	1.49427
SEC16A_S1149	O15027_S1149	Protein transport protein Sec16A	SEC16A	O15027	O15027	S	1149	S1149	EKRDNNWRYDPRFTGSFDDDPDPHRDPYGEE	0.578887	1.4937
INTS3_S502	Q68E01_S502	Integrator complex subunit 3	INTS3	Q68E01	Q68E01	S	502	S502	RAMLREKFPEFCSSPSPPVEVKIEEPVSMEM	0.577651	1.49242
GAPDH_S122	P04406_S122	Glyceraldehyde-3-phosphate dehydrogenase	GAPDH	P04406	P04406	S	122	S122	KAGAHLQGGAKRVIISAPSADAPMFVMGVNH	0.577224	1.49198
XRCC6_S222	P12956_S222	X-ray repair cross-complementing protein 6	XRCC6	P12956	P12956	S	222	S222	KPGGFDISLFYRDIISIAEDEDLRVHFEESS	0.577215	1.49197
RABL6_S454	Q3YEC7_S454	Rab-like protein 6	RABL6	Q3YEC7	Q3YEC7	S	454	S454	AGFQDDVDLEDQPRGSPPLPAGPVPSQDITL	0.575122	1.4898
GTF2I_Y79	P78347_Y79	General transcription factor II-I	GTF2I	P78347	P78347	Y	79	Y79	AFVNTRKDFQKDFVKYCVEEEEKAAEMHKMK	0.574814	1.48949
USP32_T1326	Q8NFA0_T1326	Ubiquitin carboxyl-terminal hydrolase 32	USP32	Q8NFA0	Q8NFA0	T	1326	T1326	FLVPRDPALCQHKPLTPQGDELSEPRILARE	0.574518	1.48918
ZNF106_S861	Q9H2Y7_S861	Zinc finger protein 106	ZNF106	Q9H2Y7	Q9H2Y7	S	861	S861	VSISSSPGLARKRSLSESSVIMDRAPSVYSF	0.574297	1.48895
LSM14A_S216	Q8ND56_S216	Protein LSM14 homolog A	LSM14A	Q8ND56	Q8ND56	S	216	S216	TASAHLPAPAAVGRRSPVSTRPLPSASQKAG	0.574172	1.48882
EIF4EBP1_S83	Q13541_S83	Eukaryotic translation initiation factor 4E-binding protein 1	EIF4EBP1	Q13541	Q13541	S	83	S83	TKTPPRDLPTIPGVTSPSSDEPPMEASQSHL	0.574051	1.4887
DMXL1_T663	Q9Y485_T663	DmX-like protein 1	DMXL1	Q9Y485	Q9Y485	T	663	T663	VLPLLLTTSHHNALRTPDVDNPEQPFDALNI	0.574035	1.48868
TNKS1BP1_S221	Q9C0C2_S221	182 kDa tankyrase-1-binding protein	TNKS1BP1	Q9C0C2	Q9C0C2	S	221	S221	TAPRDEDGSTLFRGWSQEGPVKSPAECREEH	0.573608	1.48824
ESYT2_T753	A0FGR8_T753	Extended synaptotagmin-2	ESYT2	A0FGR8	A0FGR8	T	753	T753	SSLLASPGHISVKEPTPSIASDISLPIATQE	0.573466	1.48809
ZDHHC5_S398	Q9C0B5_S398	Palmitoyltransferase ZDHHC5	ZDHHC5	Q9C0B5	Q9C0B5	S	398	S398	EPTSIAESSRHPSYRSEPSLEPESFRSPTFG	0.573417	1.48804
SPEN_S2366	Q96T58_S2366	Msx2-interacting protein	SPEN	Q96T58	Q96T58	S	2366	S2366	PVESHVPESNQAQGESPAANEGTTVQHPEAP	0.572774	1.48738
MAP1B_S891	P46821_S891	Microtubule-associated protein 1B;MAP1B heavy chain;MAP1 light chain LC1	MAP1B	P46821	P46821	S	891	S891	YVIQKEREVTKGPAESPDEGITTTEGEGECE	0.572006	1.48659
LEO1_S294	Q8WVC0_S294	RNA polymerase-associated protein LEO1	LEO1	Q8WVC0	Q8WVC0	S	294	S294	SEDEVLRMKRKNAIASDSEADSDTEVPKDNS	0.57139	1.48595
LEO1_S300	Q8WVC0_S300	RNA polymerase-associated protein LEO1	LEO1	Q8WVC0	Q8WVC0	S	300	S300	RMKRKNAIASDSEADSDTEVPKDNSGTMDLF	0.57139	1.48595
BCL9_S907	O00512_S907	B-cell CLL/lymphoma 9 protein	BCL9	O00512	O00512	S	907	S907	LAGMLAGPAAAASIKSPPVLGSAAASPVHLK	0.571094	1.48565
PSMC3_S9	P17980_S9	26S protease regulatory subunit 6A	PSMC3	P17980	P17980	S	9	S9	_______MNLLPNIESPVTRQEKMATVWDEA	0.570825	1.48537
DDX50_S82	Q9BQ39_S82	ATP-dependent RNA helicase DDX50	DDX50	Q9BQ39	Q9BQ39	S	82	S82	KEKLNGDTEEGFNRLSDEFSKSHKSRRKDLP	0.570481	1.48502
PPP6R1_S759	Q9UPN7_S759	Serine/threonine-protein phosphatase 6 regulatory subunit 1	PPP6R1	Q9UPN7	Q9UPN7	S	759	S759	GPLSVPQGLPTQSLASPPARDALQLRSQDPT	0.569077	1.48357
LEMD3_S13	Q9Y2U8_S13	Inner nuclear membrane protein Man1	LEMD3	Q9Y2U8	Q9Y2U8	S	13	S13	___MAAAAASAPQQLSDEELFSQLRRYGLSP	0.569037	1.48353
ARHGEF16_S230	Q5VV41_S230	Rho guanine nucleotide exchange factor 16	ARHGEF16	Q5VV41	Q5VV41	S	230	S230	LYQEIQERGLNTSQESDDDILDESSSPEGTQ	0.568535	1.48302
YBX3_S38	P16989_S38	Y-box-binding protein 3	YBX3	P16989	P16989	S	38	S38	AAAAPQDPAPKSPVGSGAPQAAAPAPAAHVA	0.56652	1.48095
ARGLU1_S77	Q9NWB6_S77	Arginine and glutamate-rich protein 1	ARGLU1	Q9NWB6	Q9NWB6	S	77	S77	NTAVSRRERDRERASSPPDRIDIFGRTVSKR	0.565994	1.48041
CTAGE5;MIA2;CTAGE1_S647	O15320_S647	cTAGE family member 5;Melanoma inhibitory activity protein 2;cTAGE family member 2	CTAGE5;MIA2;CTAGE1	O15320;Q96PC5;Q96RT6	O15320	S	647	S647	GRLSGPAELRSFNMPSLDKMDGSMPSEMESS	0.565184	1.47958
QSOX2_S578	Q6ZRP7_S578	Sulfhydryl oxidase 2	QSOX2	Q6ZRP7	Q6ZRP7	S	578	S578	GRDNLLDTYSADQGDSSEGGTLARGEEEEKR	0.565006	1.47939
HMGXB4_S502	Q9UGU5_S502	HMG domain-containing protein 4	HMGXB4	Q9UGU5	Q9UGU5	S	502	S502	KVKASSVGVLSPQKKSPPTTMLLPASPAKAP	0.564829	1.47921
DHX8_S460	Q14562_S460	ATP-dependent RNA helicase DHX8	DHX8	Q14562	Q14562	S	460	S460	EPPFLRGHTKQSMDMSPIKIVKNPDGSLSQA	0.563391	1.47774
RERE_T599	Q9P2R6_T599	Arginine-glutamic acid dipeptide repeats protein	RERE	Q9P2R6	Q9P2R6	T	599	T599	LRSGRKKQPASPDGRTSPINEDIRSSGRNSP	0.562936	1.47727
SRRM2_S1103	Q9UQ35_S1103	Serine/arginine repetitive matrix protein 2	SRRM2	Q9UQ35	Q9UQ35	S	1103	S1103	SKSQTSPKGGRSRSSSPVTELASRSPIRQDR	0.562411	1.47673
FAM122B_S58	Q7Z309_S58	Protein FAM122B	FAM122B	Q7Z309	Q7Z309	S	58	S58	TLRTRRNSTTIMSRHSLEEGLDMVNRETAHE	0.56232	1.47664
MCMBP_S298	Q9BTE3_S298	Mini-chromosome maintenance complex-binding protein	MCMBP	Q9BTE3	Q9BTE3	S	298	S298	DPMECTDTAEEQRVHSPPASLVPRIHVILAQ	0.561698	1.47601
CHAF1A_S65	Q13111_S65	Chromatin assembly factor 1 subunit A	CHAF1A	Q13111	Q13111	S	65	S65	ADDMSDDQGTSVQSKSPDLEASLDTLENNCH	0.561641	1.47595
MAP1B_S1252	P46821_S1252	Microtubule-associated protein 1B;MAP1B heavy chain;MAP1 light chain LC1	MAP1B	P46821	P46821	S	1252	S1252	LDIKDSISAVSSEKVSPSKSPSLSPSPPSPL	0.560841	1.47513
CCDC88A_S1702	Q3V6T2_S1702	Girdin	CCDC88A	Q3V6T2	Q3V6T2	S	1702	S1702	LEESNKLTSVQIKSSSQENLLDEVMKSLSVS	0.560685	1.47497
RBM15B_S265	Q8NDT2_S265	Putative RNA-binding protein 15B	RBM15B	Q8NDT2	Q8NDT2	S	265	S265	LGYLPLHGGYQYKQRSLSPVAAPPLREPRAR	0.560249	1.47452
STK3_S385	Q13188_S385	Serine/threonine-protein kinase 3;Serine/threonine-protein kinase 3 36kDa subunit;Serine/threonine-protein kinase 3 20kDa subunit	STK3	Q13188	Q13188	S	385	S385	EDEEEEDGTMKRNATSPQVQRPSFMDYFDKQ	0.559859	1.47413
PAICS_S107	P22234_S107	Multifunctional protein ADE2;Phosphoribosylaminoimidazole-succinocarboxamide synthase;Phosphoribosylaminoimidazole carboxylase	PAICS	P22234	P22234	S	107	S107	EMIPIEWVCRRIATGSFLKRNPGVKEGYKFY	0.559071	1.47332
CREBBP_S1578	Q92793_S1578	CREB-binding protein	CREBBP	Q92793	Q92793	S	1578	S1578	RKKEESTAASETTEGSQGDSKNAKKKNNKKT	0.55868	1.47292
MXRA7_S191	P84157_S191	Matrix-remodeling-associated protein 7	MXRA7	P84157	P84157	S	191	S191	IFKLMKDNKETFGEMSDGDVQEQLRLYDM__	0.557823	1.47205
USP24_S2561	Q9UPU5_S2561	Ubiquitin carboxyl-terminal hydrolase 24	USP24	Q9UPU5	Q9UPU5	S	2561	S2561	VSNETSTGKTFQRTISAQDTLAYATALLNEK	0.556837	1.47104
SRRM2_S1124	Q9UQ35_S1124	Serine/arginine repetitive matrix protein 2	SRRM2	Q9UQ35	Q9UQ35	S	1124	S1124	ASRSPIRQDRGEFSASPMLKSGMSPEQSRFQ	0.555207	1.46938
ISL2;ISL1_S43	Q96A47_S43	Insulin gene enhancer protein ISL-2;Insulin gene enhancer protein ISL-1	ISL2;ISL1	Q96A47;P61371	Q96A47	S	43	S43	VGCGSQIHDQFILRVSPDLEWHAACLKCAEC	0.555182	1.46935
GNG5_S2	P63218_S2	Guanine nucleotide-binding protein G(I)/G(S)/G(O) subunit gamma-5	GNG5	P63218	P63218	S	2	S2	______________MSGSSSVAAMKKVVQQL	0.554366	1.46852
EFNB2_S260	P52799_S260	Ephrin-B2	EFNB2	P52799	P52799	S	260	S260	LVVLLLKYRRRHRKHSPQHTTTLSLSTLATP	0.552845	1.46698
DMXL1_S1908	Q9Y485_S1908	DmX-like protein 1	DMXL1	Q9Y485	Q9Y485	S	1908	S1908	RASSFLDTSKDCSPSSPLKLDAREDKSSAVD	0.552748	1.46688
VIM_S459	P08670_S459	Vimentin	VIM	P08670	P08670	S	459	S459	IKTVETRDGQVINETSQHHDDLE________	0.552349	1.46647
ZNF608_T481	Q9ULD9_T481	Zinc finger protein 608	ZNF608	Q9ULD9	Q9ULD9	T	481	T481	NGKGRRGSLNASGRRTPPNCAAEDIKASPSS	0.551876	1.46599
CLUH_S664	O75153_S664	Clustered mitochondria protein homolog	CLUH	O75153	O75153	S	664	S664	SLESKSEDPPGQEAGSEEEGSSASGLAKVKE	0.551705	1.46582
PRKAB1_S40	Q9Y478_S40	5'-AMP-activated protein kinase subunit beta-1	PRKAB1	Q9Y478	Q9Y478	S	40	S40	SGGTKDGDRPKILMDSPEDADLFHSEEIKAP	0.551531	1.46564
TOP2A_S1247	P11388_S1247	DNA topoisomerase 2-alpha	TOP2A	P11388	P11388	S	1247	S1247	EKKNKKKIKNENTEGSPQEDGVELEGLKQRL	0.551385	1.46549
HMGA1_S36	P17096_S36	High mobility group protein HMG-I/HMG-Y	HMGA1	P17096	P17096	S	36	S36	TEKRGRGRPRKQPPVSPGTALVGSQKEPSEV	0.551176	1.46528
KIF1B_S1487	O60333_S1487	Kinesin-like protein KIF1B	KIF1B	O60333	O60333	S	1487	S1487	VRGEENLAGWRPRGDSLILEHQWELEKLELL	0.551038	1.46514
PSMD11_S14	O00231_S14	26S proteasome non-ATPase regulatory subunit 11	PSMD11	O00231	O00231	S	14	S14	__MAAAAVVEFQRAQSLLSTDREASIDILHS	0.550908	1.46501
SUZ12_S583	Q15022_S583	Polycomb protein SUZ12	SUZ12	Q15022	Q15022	S	583	S583	SDTCLPLRPQEMEVDSEDEKDPEWLREKTIT	0.55014	1.46423
GPSM1_S493	Q86YR5_S493	G-protein-signaling modulator 1	GPSM1	Q86YR5	Q86YR5	S	493	S493	VRVHVPRTSIPRAPSSDEECFFDLLTKFQSS	0.550132	1.46422
PPP6R2_S289	O75170_S289	Serine/threonine-protein phosphatase 6 regulatory subunit 2	PPP6R2	O75170	O75170	S	289	S289	TLLETRRVGTEGLVDSFSQGLERSYAVSSSV	0.549852	1.46394
ARID3B_S165	Q8IVW6_S165	AT-rich interactive domain-containing protein 3B	ARID3B	Q8IVW6	Q8IVW6	S	165	S165	GQQAKEDHTKDASKASPSVSTAGQPNWNLDE	0.549518	1.4636
CLSPN_S225	Q9HAW4_S225	Claspin	CLSPN	Q9HAW4	Q9HAW4	S	225	S225	VDKDLFETGLEDENNSPLEDEESLESIRAAV	0.549365	1.46344
INTS5_S279	Q6P9B9_S279	Integrator complex subunit 5	INTS5	Q6P9B9	Q6P9B9	S	279	S279	GGSSSQTPSTDPFPGSPAIPAEKRVPKIASV	0.54879	1.46286
EFNB1_S287	P98172_S287	Ephrin-B1	EFNB1	P98172	P98172	S	287	S287	HTQQRAAALSLSTLASPKGGSGTAGTEPSDI	0.548663	1.46273
PDHA1;PDHA2_S293	P08559_S293	Pyruvate dehydrogenase E1 component subunit alpha, somatic form, mitochondrial;Pyruvate dehydrogenase E1 component subunit alpha, testis-specific form, mitochondrial	PDHA1;PDHA2	P08559;P29803	P08559	S	293	S293	GPILMELQTYRYHGHSMSDPGVSYRTREEIQ	0.548239	1.4623
KIAA1462_S1044	Q9P266_S1044	Junctional protein associated with coronary artery disease	KIAA1462	Q9P266	Q9P266	S	1044	S1044	GAGLPLSLSNKNRGLSAPDLRSVGLTPGQEQ	0.5473	1.46135
PPFIBP1_S37	Q86W92_S37	Liprin-beta-1	PPFIBP1	Q86W92	Q86W92	S	37	S37	GSKALEYSNGIFDCQSPTSPFMGSLRALHLV	0.547153	1.4612
GLTSCR1_T921	Q9NZM4_T921	Glioma tumor suppressor candidate region gene 1 protein	GLTSCR1	Q9NZM4	Q9NZM4	T	921	T921	FQLQFPPSQGPHKSPTPPPTLHLVPEPAAPP	0.544921	1.45894
ANKS1A_S661	Q92625_S661	Ankyrin repeat and SAM domain-containing protein 1A	ANKS1A	Q92625	Q92625	S	661	S661	ESLSNCSIGKKRLEKSPSFASEWDEIEKIMS	0.544866	1.45888
MICAL3_S1152	Q7RTP6_S1152	Protein-methionine sulfoxide oxidase MICAL3	MICAL3	Q7RTP6	Q7RTP6	S	1152	S1152	EEKLPASPKHQERGPSQATSPIRSPQESALL	0.544592	1.45861
DUSP6;DUSP9;DUSP7_S331	Q16828_S331	Dual specificity protein phosphatase 6;Dual specificity protein phosphatase 9;Dual specificity protein phosphatase 7	DUSP6;DUSP9;DUSP7	Q16828;Q99956;Q16829	Q16828	S	331	S331	MNDAYDIVKMKKSNISPNFNFMGQLLDFERT	0.543774	1.45778
RALBP1_S34	Q15311_S34	RalA-binding protein 1	RALBP1	Q15311	Q15311	S	34	S34	EHGSGLTRTPSSEEISPTKFPGLYRTGEPSP	0.54376	1.45777
KIAA0754_S666	O94854_S666	Uncharacterized protein KIAA0754	KIAA0754	O94854	O94854	S	666	S666	LNVASSEGGEMERRDSDSFLNIFPEKQVTKA	0.542814	1.45681
WDR4_S391	P57081_S391	tRNA (guanine-N(7)-)-methyltransferase non-catalytic subunit WDR4	WDR4	P57081	P57081	S	391	S391	EERLQQQLEKKQRRRSPPPGPDGHAKKMRPG	0.542496	1.45649
LGALSL_S25	Q3ZCW2_S25	Galectin-related protein	LGALSL	Q3ZCW2	Q3ZCW2	S	25	S25	AVVKLDDGHLNNSLSSPVQADVYFPRLIVPF	0.542164	1.45616
EIF5_S419	P55010_S419	Eukaryotic translation initiation factor 5	EIF5	P55010	P55010	S	419	S419	VYSKAASVPKVETVKSDNKDDDIDIDAI___	0.542004	1.45599
CLK3_S157	P49761_S157	Dual specificity protein kinase CLK3	CLK3	P49761	P49761	S	157	S157	AAGAWETMHHCKRYRSPEPDPYLSYRWKRRR	0.541972	1.45596
IGF2BP3_S184	O00425_S184	Insulin-like growth factor 2 mRNA-binding protein 3	IGF2BP3	O00425	O00425	S	184	S184	RGRRGLGQRGSSRQGSPGSVSKQKPCDLPLR	0.541881	1.45587
COBL_S440	O75128_S440	Protein cordon-bleu	COBL	O75128	O75128	S	440	S440	SMKYKDKWATDQEDCSDQDLAGTPDLGPQKS	0.540761	1.45474
DST_S2919	Q03001_S2919	Dystonin	DST	Q03001	Q03001	S	2919	S2919	TLKDEPNNLQIIVSKSPVQFENLEEIFDTSV	0.54031	1.45429
ERCC5_S526	P28715_S526	DNA repair protein complementing XP-G cells	ERCC5	P28715	P28715	S	526	S526	SDAPGLPNGRELTPASPTCTNSVSKNETHAE	0.539389	1.45336
MAST2_S876	Q6P0Q8_S876	Microtubule-associated serine/threonine-protein kinase 2	MAST2	Q6P0Q8	Q6P0Q8	S	876	S876	LLEERRTPPPTKRSLSEEKEDHSDGLAGLKG	0.53927	1.45324
TRAFD1_S415	O14545_S415	TRAF-type zinc finger domain-containing protein 1	TRAFD1	O14545	O14545	S	415	S415	VTEGIPRLDSQPQETSPELPRRRVRHQGDLS	0.539224	1.45319
REXO1_S358	Q8N1G1_S358	RNA exonuclease 1 homolog	REXO1	Q8N1G1	Q8N1G1	S	358	S358	QCDVGDLQPPPAKPASPAQVQSSQDGGCPKE	0.538866	1.45283
ARHGEF26_S392	Q96DR7_S392	Rho guanine nucleotide exchange factor 26	ARHGEF26	Q96DR7	Q96DR7	S	392	S392	AVLYQNYKEKALDIDSDEESEPKEQKSDEKI	0.538668	1.45263
NOP2_S812	P46087_S812	Probable 28S rRNA (cytosine(4447)-C(5))-methyltransferase	NOP2	P46087	P46087	S	812	S812	KRKKSQSRGNSQLLLS_______________	0.538512	1.45247
TRIM28_S489	Q13263_S489	Transcription intermediary factor 1-beta	TRIM28	Q13263	Q13263	S	489	S489	GEGEVSGLMRKVPRVSLERLDLDLTADSQPP	0.537819	1.45178
FOXP4_S86	Q8IVH2_S86	Forkhead box protein P4	FOXP4	Q8IVH2	Q8IVH2	S	86	S86	QVARQFLLQQASGLSSPGNNDSKQSASAVQV	0.537353	1.45131
ATRX_S677	P46100_S677	Transcriptional regulator ATRX	ATRX	P46100	P46100	S	677	S677	TPLRRPTETNPVTSNSDEECNETVKEKQKLS	0.537014	1.45097
DIDO1_S1456	Q9BTC0_S1456	Death-inducer obliterator 1	DIDO1	Q9BTC0	Q9BTC0	S	1456	S1456	VDDLPNRMCADVRRNSVERPAEPVAGAATPS	0.536001	1.44995
DMXL2_S451	Q8TDJ6_S451	DmX-like protein 2	DMXL2	Q8TDJ6	Q8TDJ6	S	451	S451	EDRERGLHMKLDHDLSLDRESEAGTGSSEHE	0.535705	1.44965
PI4K2A_S5	Q9BTU6_S5	Phosphatidylinositol 4-kinase type 2-alpha	PI4K2A	Q9BTU6	Q9BTU6	S	5	S5	___________MDETSPLVSPERAQPPDYTF	0.534546	1.44849
PI4K2A_S9	Q9BTU6_S9	Phosphatidylinositol 4-kinase type 2-alpha	PI4K2A	Q9BTU6	Q9BTU6	S	9	S9	_______MDETSPLVSPERAQPPDYTFPSGS	0.534546	1.44849
HACD3_S114	Q9P035_S114	Very-long-chain (3R)-3-hydroxyacyl-CoA dehydratase 3	HACD3	Q9P035	Q9P035	S	114	S114	RPLFLAPDFDRWLDESDAEMELRAKEEERLN	0.533376	1.44731
SRRM2_S2032	Q9UQ35_S2032	Serine/arginine repetitive matrix protein 2	SRRM2	Q9UQ35	Q9UQ35	S	2032	S2032	RSRSRTPPAIRRRSRSRTPLLPRKRSRSRSP	0.532664	1.4466
SGPP1_S112	Q9BX95_S112	Sphingosine-1-phosphate phosphatase 1	SGPP1	Q9BX95	Q9BX95	S	112	S112	LGPASPRRAGALRRNSLTGEEGQLARVSNWP	0.531704	1.44564
PAK4_S181	O96013_S181	Serine/threonine-protein kinase PAK 4	PAK4	O96013	O96013	S	181	S181	GSGGPQESSRDKRPLSGPDVGTPQPAGLASG	0.531024	1.44495
SPEN_S2493	Q96T58_S2493	Msx2-interacting protein	SPEN	Q96T58	Q96T58	S	2493	S2493	AKLSPPVASGGIPHQSPPTKVTEWITRQEEP	0.530805	1.44473
NFIC_S322	P08651_S322	Nuclear factor 1 C-type	NFIC	P08651	P08651	S	322	S322	TSSSRNWTEDMEGGISSPVKKTEMDKSPFNS	0.530444	1.44437
CHAMP1_S445	Q96JM3_S445	Chromosome alignment-maintaining phosphoprotein 1	CHAMP1	Q96JM3	Q96JM3	S	445	S445	IRSPAGSPELRKPSGSPDLWKLSPDQRKTSP	0.529071	1.443
FIP1L1_S492	Q6UN15_S492	Pre-mRNA 3'-end-processing factor FIP1	FIP1L1	Q6UN15	Q6UN15	S	492	S492	RERERTRERERERDHSPTPSVFNSDEERYRY	0.528999	1.44293
ZCCHC8_S598	Q6NZY4_S598	Zinc finger CCHC domain-containing protein 8	ZCCHC8	Q6NZY4	Q6NZY4	S	598	S598	VPEIFTKKSEAGHASSPDSEVTSLCQKEKAE	0.52859	1.44252
PBRM1_S39	Q86U86_S39	Protein polybromo-1	PBRM1	Q86U86	Q86U86	S	39	S39	HSVSTPGPSRKRRRLSNLPTVDPIAVCHELY	0.527723	1.44165
CHAF1A_S772	Q13111_S772	Chromatin assembly factor 1 subunit A	CHAF1A	Q13111	Q13111	S	772	S772	FQEHCRRGLLSNHTGSPRSPSTTYLHTPTPS	0.527368	1.4413
UBA1_S46	P22314_S46	Ubiquitin-like modifier-activating enzyme 1	UBA1	P22314	P22314	S	46	S46	SEVPSVPTNGMAKNGSEADIDEGLYSRQLYV	0.527339	1.44127
AKAP8_S339	O43823_S339	A-kinase anchor protein 8	AKAP8	O43823	O43823	S	339	S339	EGDFSENDDAAGDFRSGDEEFKGEDELCDSG	0.52696	1.44089
NUSAP1_T298	Q9BXS6_T298	Nucleolar and spindle-associated protein 1	NUSAP1	Q9BXS6	Q9BXS6	T	298	T298	RFSAATKDNEHKRSLTKTPARKSAHVTVSGG	0.526494	1.44042
NUSAP1_T300	Q9BXS6_T300	Nucleolar and spindle-associated protein 1	NUSAP1	Q9BXS6	Q9BXS6	T	300	T300	SAATKDNEHKRSLTKTPARKSAHVTVSGGTP	0.526494	1.44042
ATXN1L_S206	P0C7T5_S206	Ataxin-1-like	ATXN1L	P0C7T5	P0C7T5	S	206	S206	APSPAHSFNKAPSATSPSGQLPHHSSTQPLD	0.525683	1.43961
MAPK1IP1L_S15	Q8NDC0_S15	MAPK-interacting and spindle-stabilizing protein-like	MAPK1IP1L	Q8NDC0	Q8NDC0	S	15	S15	_MSDEFSLADALPEHSPAKTSAVSNTKPGQP	0.525133	1.43907
SMARCC2_S283	Q8TAQ2_S283	SWI/SNF complex subunit SMARCC2	SMARCC2	Q8TAQ2	Q8TAQ2	S	283	S283	RRKKISAKTLTDEVNSPDSDRRDKKGGNYKK	0.525011	1.43895
SIRT1_S27	Q96EB6_S27	NAD-dependent protein deacetylase sirtuin-1;SirtT1 75 kDa fragment	SIRT1	Q96EB6	Q96EB6	S	27	S27	GGSPSAAGADREAASSPAGEPLRKRPRRDGP	0.524976	1.43891
PRKD2_S876	Q9BZL6_S876	Serine/threonine-protein kinase D2	PRKD2	Q9BZL6	Q9BZL6	S	876	S876	CPPQDHDMQGLAERISVL_____________	0.524384	1.43832
GTF2I_S103	P78347_S103	General transcription factor II-I	GTF2I	P78347	P78347	S	103	S103	AEMHKMKSTTQANRMSVDAVEIETLRKTVED	0.524208	1.43814
EIF2S2_T111	P20042_T111	Eukaryotic translation initiation factor 2 subunit 2	EIF2S2	P20042	P20042	T	111	T111	EGVKDLKIESDVQEPTEPEDDLDIMLGNKKK	0.524081	1.43802
KTN1_S75	Q86UP2_S75	Kinectin	KTN1	Q86UP2	Q86UP2	S	75	S75	KKNKKKEIQNGNLHESDSESVPRDFKLSDAL	0.523864	1.4378
TMF1_S344	P82094_S344	TATA element modulatory factor	TMF1	P82094	P82094	S	344	S344	FSVQSLDSRSVSEINSDDELSGKGYALVPII	0.523183	1.43712
PRKCQ_T538	Q04759_T538	Protein kinase C theta type	PRKCQ	Q04759	Q04759	T	538	T538	FGMCKENMLGDAKTNTFCGTPDYIAPEILLG	0.522881	1.43682
WDR26_S121	Q9H7D7_S121	WD repeat-containing protein 26	WDR26	Q9H7D7	Q9H7D7	S	121	S121	ATPELGSSLKKKKRLSQSDEDVIRLIGQHLN	0.522502	1.43644
TBC1D1_S566	Q86TI0_S566	TBC1 domain family member 1	TBC1D1	Q86TI0	Q86TI0	S	566	S566	EALPISESSFKLLGSSEDLSSDSESHLPEEP	0.521846	1.43579
CBY1_S20	Q9Y3M2_S20	Protein chibby homolog 1	CBY1	Q9Y3M2	Q9Y3M2	S	20	S20	GNTFSPKKTPPRKSASLSNLHSLDRSTREVE	0.521645	1.43559
RALBP1_S645	Q15311_S645	RalA-binding protein 1	RALBP1	Q15311	Q15311	S	645	S645	AAKEQPKAGKEPAKPSPSRDRKETSI_____	0.520794	1.43475
MARCKS_S135	P29966_S135	Myristoylated alanine-rich C-kinase substrate	MARCKS	P29966	P29966	S	135	S135	TAAEGEAASAASSTSSPKAEDGATPSPSNET	0.519373	1.43333
FAM129B_S696	Q96TA1_S696	Niban-like protein 1	FAM129B	Q96TA1	Q96TA1	S	696	S696	SPQPKAAPEASSPPASPLQHLLPGKAVDLGP	0.51912	1.43308
POP1_S730	Q99575_S730	Ribonucleases P/MRP protein subunit POP1	POP1	Q99575	Q99575	S	730	S730	WESRVQAYEEPSVASSPNGKESDLRRSEVPC	0.518953	1.43292
ATRX_S1527	P46100_S1527	Transcriptional regulator ATRX	ATRX	P46100	P46100	S	1527	S1527	REREKLREVIEIEDASPTKCPITTKLVLDED	0.518923	1.43288
FCHO2_S403	Q0JRZ9_S403	F-BAR domain only protein 2	FCHO2	Q0JRZ9	Q0JRZ9	S	403	S403	PAISRHSPVQMNRNLSNEELTKSKPSAPPNE	0.518915	1.43288
FKBP15_S1164	Q5T1M5_S1164	FK506-binding protein 15	FKBP15	Q5T1M5	Q5T1M5	S	1164	S1164	GAALRPSHHSQRSSLSGDEEDELFKGATLKA	0.518851	1.43281
BCL9_S687	O00512_S687	B-cell CLL/lymphoma 9 protein	BCL9	O00512	O00512	S	687	S687	GNNPIFPRIPVEGPLSPSRGDFPKGIPPQMG	0.518569	1.43253
OSBPL3_S410	Q9H4L5_S410	Oxysterol-binding protein-related protein 3	OSBPL3	Q9H4L5	Q9H4L5	S	410	S410	KERLRRIHAESLLLDSPAVAKSGDNLAEENS	0.518155	1.43212
HIST1H1D_T18	P16402_T18	Histone H1.3	HIST1H1D	P16402	P16402	T	18	T18	ETAPLAPTIPAPAEKTPVKKKAKKAGATAGK	0.517802	1.43177
KIF2A_S585	O00139_S585	Kinesin-like protein KIF2A	KIF2A	O00139	O00139	S	585	S585	PPNQIDDLETQWGVGSSPQRDDLKLLCEQNE	0.517464	1.43144
ERF_S531	P50548_S531	ETS domain-containing transcription factor ERF	ERF	P50548	P50548	S	531	S531	EGPGEAGGPLTPRRVSSDLQHATAQLSLEHR	0.517448	1.43142
RSRC2_S218	Q7L4I2_S218	Arginine/serine-rich coiled-coil protein 2	RSRC2	Q7L4I2	Q7L4I2	S	218	S218	RKKRIEKPRRFSRSLSRTPSPPPFRGRNTAM	0.517224	1.4312
RSRC2_S222	Q7L4I2_S222	Arginine/serine-rich coiled-coil protein 2	RSRC2	Q7L4I2	Q7L4I2	S	222	S222	IEKPRRFSRSLSRTPSPPPFRGRNTAMDAQE	0.517224	1.4312
RSRC2_T220	Q7L4I2_T220	Arginine/serine-rich coiled-coil protein 2	RSRC2	Q7L4I2	Q7L4I2	T	220	T220	KRIEKPRRFSRSLSRTPSPPPFRGRNTAMDA	0.517224	1.4312
ZNF318_S2035	Q5VUA4_S2035	Zinc finger protein 318	ZNF318	Q5VUA4	Q5VUA4	S	2035	S2035	MPVDFCTTRVSPAHRSPTVLCQKVCEENSVS	0.516333	1.43032
HTATSF1_S702	O43719_S702	HIV Tat-specific factor 1	HTATSF1	O43719	O43719	S	702	S702	KEVEDADEKLFEDDDSNEKLFDEEEDSSEKL	0.516141	1.43012
RAD18_S99	Q9NS91_S99	E3 ubiquitin-protein ligase RAD18	RAD18	Q9NS91	Q9NS91	S	99	S99	SLNFARNHLLQFALESPAKSPASSSSKNLAV	0.516101	1.43009
PRR14L_S1029	Q5THK1_S1029	Protein PRR14L	PRR14L	Q5THK1	Q5THK1	S	1029	S1029	DLLVSSGSNNSLPCGSPKKCNLKGAFVKMSG	0.515911	1.4299
RB1_S811	P06400_S811	Retinoblastoma-associated protein	RB1	P06400	P06400	S	811	S811	PLRIPGGNIYISPLKSPYKISEGLPTPTKMT	0.515874	1.42986
RAD54L2_S1169	Q9Y4B4_S1169	Helicase ARIP4	RAD54L2	Q9Y4B4	Q9Y4B4	S	1169	S1169	SSPKAPDPEGLARPVSPDSPEIISELQQYAD	0.515816	1.4298
C1orf226_S223	A1L170_S223	Uncharacterized protein C1orf226	C1orf226	A1L170	A1L170	S	223	S223	QDESKLKMTECRRASSPSLIERNGFKLSLSP	0.515246	1.42924
DNAJC2_S60	Q99543_S60	DnaJ homolog subfamily C member 2;DnaJ homolog subfamily C member 2, N-terminally processed	DNAJC2	Q99543	Q99543	S	60	S60	NASASFQELEDKKELSEESEDEELQLEEFPM	0.514843	1.42884
ACIN1_S365	Q9UKV3_S365	Apoptotic chromatin condensation inducer in the nucleus	ACIN1	Q9UKV3	Q9UKV3	S	365	S365	SHLARQQQEKEMKTTSPLEEEEREIKSSQGL	0.514446	1.42845
CAV1_S37	Q03135_S37	Caveolin-1	CAV1	Q03135	Q03135	S	37	S37	GNIYKPNNKAMADELSEKQVYDAHTKEIDLV	0.514103	1.42811
REPS1_S174	Q96D71_S174	RalBP1-associated Eps domain-containing protein 1	REPS1	Q96D71	Q96D71	S	174	S174	EPASPVVSPQQSPPTSPHTWRKHSRHPSGGN	0.513906	1.42791
PCM1_S861	Q15154_S861	Pericentriolar material 1 protein	PCM1	Q15154	Q15154	S	861	S861	LMAEHQRRQGLAETASPVAVSLRSDGSENLC	0.513386	1.4274
IMPDH2_S416	P12268_S416	Inosine-5'-monophosphate dehydrogenase 2	IMPDH2	P12268	P12268	S	416	S416	FFSDGIRLKKYRGMGSLDAMDKHLSSQNRYF	0.512908	1.42692
DUS3L_S276	Q96G46_S276	tRNA-dihydrouridine(47) synthase [NAD(P)(+)]-like	DUS3L	Q96G46	Q96G46	S	276	S276	GAQQVPAGPGTSTPPSSPVRTCGPLTDEDVV	0.51178	1.42581
ZC3HC1_S394	Q86WB0_S394	Nuclear-interacting partner of ALK	ZC3HC1	Q86WB0	Q86WB0	S	394	S394	TRSMGTGDTPGLEVPSSPLRKAKRARLCSSS	0.51166	1.42569
ZC3HC1_S395	Q86WB0_S395	Nuclear-interacting partner of ALK	ZC3HC1	Q86WB0	Q86WB0	S	395	S395	RSMGTGDTPGLEVPSSPLRKAKRARLCSSSS	0.51166	1.42569
NFKBIL1_S150	Q9UBC1_S150	NF-kappa-B inhibitor-like protein 1	NFKBIL1	Q9UBC1	Q9UBC1	S	150	S150	GETPGQILGWGPPWDSAEEEEEDDASKEREW	0.511231	1.42527
PODXL2_S558	Q9NZ53_S558	Podocalyxin-like protein 2	PODXL2	Q9NZ53	Q9NZ53	S	558	S558	FVENGCHDNPTLDVASDSQSEMQEKHPSLNG	0.511058	1.42509
CDK13_S315	Q14004_S315	Cyclin-dependent kinase 13	CDK13	Q14004	Q14004	S	315	S315	YREDKTEPKAYRRRRSLSPLGGRDDSPVSHR	0.510733	1.42477
PARD3_S695	Q8TEW0_S695	Partitioning defective 3 homolog	PARD3	Q8TEW0	Q8TEW0	S	695	S695	VARRISKCNELKSPGSPPGPELPIETALDDR	0.510378	1.42442
KMT2D_S1151	O14686_S1151	Histone-lysine N-methyltransferase 2D	KMT2D	O14686	O14686	S	1151	S1151	EPGQTPGSLASELKGSPVLLDPEELAPVTPM	0.509792	1.42384
KMT2D_S2239	O14686_S2239	Histone-lysine N-methyltransferase 2D	KMT2D	O14686	O14686	S	2239	S2239	GEFHTTPPGTPRHQPSTPDPFLKPRCPSLDN	0.509147	1.42321
ZFC3H1_S998	O60293_S998	Zinc finger C3H1 domain-containing protein	ZFC3H1	O60293	O60293	S	998	S998	LKEARALKAKEQQNISPVVEEEPEFSLPQPS	0.508667	1.42274
STRIP1_S335	Q5VSL9_S335	Striatin-interacting protein 1	STRIP1	Q5VSL9	Q5VSL9	S	335	S335	LPEDSIKVIRNMRAASPPASASDLIEQQQKR	0.508056	1.42213
ZNF318_S1420	Q5VUA4_S1420	Zinc finger protein 318	ZNF318	Q5VUA4	Q5VUA4	S	1420	S1420	IISKAFGGEEVILKGSPEEKVVLAEKSEPSH	0.505657	1.41977
SMARCD3_S175	Q6STE5_S175	SWI/SNF-related matrix-associated actin-dependent regulator of chromatin subfamily D member 3	SMARCD3	Q6STE5	Q6STE5	S	175	S175	YISNTFNPAKPDAEDSDGSIASWELRVEGKL	0.505157	1.41928
NFIC_S339	P08651_S339	Nuclear factor 1 C-type	NFIC	P08651	P08651	S	339	S339	PVKKTEMDKSPFNSPSPQDSPRLSSFTQHHR	0.505049	1.41917
KIAA0195_S444	Q12767_S444	Uncharacterized protein KIAA0195	KIAA0195	Q12767	Q12767	S	444	S444	PETVLFFSGKVEPPHSSHEDLTDGLSTRSFC	0.504502	1.41863
PRRC2C_S1249	Q9Y520_S1249	Protein PRRC2C	PRRC2C	Q9Y520	Q9Y520	S	1249	S1249	GPLRQREESETRSESSDFEVVPKRRRQRGSE	0.502572	1.41674
WAC_T293	Q9BTA9_T293	WW domain-containing adapter protein with coiled-coil	WAC	Q9BTA9	Q9BTA9	T	293	T293	KSFDANGASTLSKLPTPTSSVPAQKTERKES	0.502239	1.41641
KRI1_S171	Q8N9T8_S171	Protein KRI1 homolog	KRI1	Q8N9T8	Q8N9T8	S	171	S171	EQKQLKESFRAFVEDSEDEDGAGEGGSSLLQ	0.50218	1.41635
EML3_S176	Q32P44_S176	Echinoderm microtubule-associated protein-like 3	EML3	Q32P44	Q32P44	S	176	S176	SPSERPRQKLSRKAISSANLLVRSGSTESRG	0.50207	1.41624
SON_S1556	P18583_S1556	Protein SON	SON	P18583	P18583	S	1556	S1556	IAKEMEHNTVCAAGTSPVGEIGEEKILPTSE	0.501528	1.41571
BCOR_S423	Q6W2J9_S423	BCL-6 corepressor	BCOR	Q6W2J9	Q6W2J9	S	423	S423	GHARKTAVQDRKDGSSPPLLEKQTVTKDVTD	0.5012	1.41539
NEDD4L_S448	Q96PU5_S448	E3 ubiquitin-protein ligase NEDD4-like	NEDD4L	Q96PU5	Q96PU5	S	448	S448	NNHLIEPQIRRPRSLSSPTVTLSAPLEGAKD	0.501098	1.41529
MYO1C_S408	O00159_S408	Unconventional myosin-Ic	MYO1C	O00159	O00159	S	408	S408	LVGKINRSLASKDVESPSWRSTTVLGLLDIY	0.500346	1.41455
CTNNB1_S675	P35222_S675	Catenin beta-1	CTNNB1	P35222	P35222	S	675	S675	FRMSEDKPQDYKKRLSVELTSSLFRTEPMAW	0.500079	1.41429
FRMD6_S525	Q96NE9_S525	FERM domain-containing protein 6	FRMD6	Q96NE9	Q96NE9	S	525	S525	SSSETVVKLRGQSTDSLPQTICRKPKTSTDR	0.499952	1.41417
FAM171A2_S789	A8MVW0_S789	Protein FAM171A2	FAM171A2	A8MVW0	A8MVW0	S	789	S789	RGDSSRSSASELRRDSLTSPEDELGAEVGDE	0.499907	1.41412
DENND5A_T1079	Q6IQ26_T1079	DENN domain-containing protein 5A	DENND5A	Q6IQ26	Q6IQ26	T	1079	T1079	ELLTSQPEVDERPCRTPPLQQSPSVIRRLVT	0.498437	1.41268
ZBTB40_S214	Q9NUA8_S214	Zinc finger and BTB domain-containing protein 40	ZBTB40	Q9NUA8	Q9NUA8	S	214	S214	NAETPAETPTTAEACSPSPAVQTFSEAKKTS	0.498113	1.41237
APRT_S15	P07741_S15	Adenine phosphoribosyltransferase	APRT	P07741	P07741	S	15	S15	_MADSELQLVEQRIRSFPDFPTPGVVFRDIS	0.498003	1.41226
TAF3_S183	Q5VWG9_S183	Transcription initiation factor TFIID subunit 3	TAF3	Q5VWG9	Q5VWG9	S	183	S183	EIINDENFLGKRPLDSPEAEELPAMKRPRLL	0.497475	1.41174
CABLES1_T415	Q8TDN4_T415	CDK5 and ABL1 enzyme substrate 1	CABLES1	Q8TDN4	Q8TDN4	T	415	T415	TQFLLPTNAFGARRNTIDSTSSFSQFRNLSH	0.497425	1.41169
RPRD1B_S166	Q9NQG5_S166	Regulation of nuclear pre-mRNA domain-containing protein 1B	RPRD1B	Q9NQG5	Q9NQG5	S	166	S166	QQIQEEEDDDYPGSYSPQDPSAGPLLTEELI	0.496974	1.41125
LMNA_S458	P02545_S458	Prelamin-A/C;Lamin-A/C	LMNA	P02545	P02545	S	458	S458	EEVDEEGKFVRLRNKSNEDQSMGNWQIKRQN	0.495727	1.41003
LARP6_S58	Q9BRS8_S58	La-related protein 6	LARP6	Q9BRS8	Q9BRS8	S	58	S58	AGDPARYLSPGWGSASEEEPSRGHSGTTASG	0.495237	1.40955
ABLIM1_S586	O14639_S586	Actin-binding LIM protein 1	ABLIM1	O14639	O14639	S	586	S586	GPPSFAVVGPDMKRRSSGREEDDEELLRRRQ	0.494782	1.40911
ABLIM1_S587	O14639_S587	Actin-binding LIM protein 1	ABLIM1	O14639	O14639	S	587	S587	PPSFAVVGPDMKRRSSGREEDDEELLRRRQL	0.494782	1.40911
MLLT4_S1083	P55196_S1083	Afadin	MLLT4	P55196	P55196	S	1083	S1083	GLSQERAAELMTRTSSVVTLEVAKQGAIYHG	0.494426	1.40876
MYBL2_S241	P10244_S241	Myb-related protein B	MYBL2	P10244	P10244	S	241	S241	TNWPSVPPTIKEEENSEEELAAATTSKEQEP	0.494281	1.40862
TGOLN2_S298	O43493_S298	Trans-Golgi network integral membrane protein 2	TGOLN2	O43493	O43493	S	298	S298	LADKGKLSPHAFKTESGEETDLISPPQEEVK	0.493773	1.40812
ARHGAP35_Y1105	Q9NRY4_Y1105	Rho GTPase-activating protein 35	ARHGAP35	Q9NRY4	Q9NRY4	Y	1105	Y1105	PMDAVVKPRNEEENIYSVPHDSTQGKIITIR	0.493532	1.40789
APEH_S187	P13798_S187	Acylamino-acid-releasing enzyme	APEH	P13798	P13798	S	187	S187	KAESFFQTKALDVSASDDEIARLKKPDQAIK	0.492404	1.40679
AHCTF1_S1541	Q8WYP5_S1541	Protein ELYS	AHCTF1	Q8WYP5	Q8WYP5	S	1541	S1541	EKLEAQDSGEEARNLSFNELYPSGTLKLQYN	0.492401	1.40678
RALGPS2_S329	Q86X27_S329	Ras-specific guanine nucleotide-releasing factor RalGPS2	RALGPS2	Q86X27	Q86X27	S	329	S329	KSVAAEGALLPQTPPSPRNLIPHGHRKCHSL	0.491833	1.40623
RPRD2_S374	Q5VT52_S374	Regulation of nuclear pre-mRNA domain-containing protein 2	RPRD2	Q5VT52	Q5VT52	S	374	S374	PEPVTDNRDVEDMELSDVEDDGSKIIVEDRK	0.491499	1.4059
SIPA1L2_S162	Q9P2F8_S162	Signal-induced proliferation-associated 1-like protein 2	SIPA1L2	Q9P2F8	Q9P2F8	S	162	S162	HSPQRGLHPIRQRSNSDVTISDIDAEDVLDQ	0.491479	1.40589
CDK16_S12	Q00536_S12	Cyclin-dependent kinase 16	CDK16	Q00536	Q00536	S	12	S12	____MDRMKKIKRQLSMTLRGGRGIDKTNGA	0.491205	1.40562
YTHDC2_S1090	Q9H6S0_S1090	Probable ATP-dependent RNA helicase YTHDC2	YTHDC2	Q9H6S0	Q9H6S0	S	1090	S1090	QEPSSFRVDGIPNDSSDSEMEDKTTANLAAL	0.490477	1.40491
PALLD_S893	Q8WX93_S893	Palladin	PALLD	Q8WX93	Q8WX93	S	893	S893	PAGFPKKASRTARIASDEEIQGTKDAVIQDL	0.490379	1.40481
DNLZ_S171	Q5SXM8_S171	DNL-type zinc finger protein	DNLZ	Q5SXM8	Q5SXM8	S	171	S171	TSTAAPEAGEDEGPPSPGKTEPS________	0.490162	1.4046
RRBP1_S1277	Q9P2E9_S1277	Ribosome-binding protein 1	RRBP1	Q9P2E9	Q9P2E9	S	1277	S1277	KSHVEDGDIAGAPASSPEAPPAEQDPVQLKT	0.489939	1.40439
TIMELESS_S1087	Q9UNS1_S1087	Protein timeless homolog	TIMELESS	Q9UNS1	Q9UNS1	S	1087	S1087	PASGQETFWRIPAKLSPTQLRRAAASLSQPE	0.489349	1.40381
RBM15B_S552	Q8NDT2_S552	Putative RNA-binding protein 15B	RBM15B	Q8NDT2	Q8NDT2	S	552	S552	LYSDRDRTFLEGDWTSPSKSSDRRNSLEGYS	0.488664	1.40314
NFIC_S323	P08651_S323	Nuclear factor 1 C-type	NFIC	P08651	P08651	S	323	S323	SSSRNWTEDMEGGISSPVKKTEMDKSPFNSP	0.48853	1.40301
FKBP15_S326	Q5T1M5_S326	FK506-binding protein 15	FKBP15	Q5T1M5	Q5T1M5	S	326	S326	SPIPGADNLSADPVVSPPTSIPFKSGEPALR	0.487576	1.40209
WTAP_S306	Q15007_S306	Pre-mRNA-splicing regulator WTAP	WTAP	Q15007	Q15007	S	306	S306	GFHREGNTTEDDFPSSPGNGNKSSNSSEERT	0.486335	1.40088
ASUN_S626	Q9NVM9_S626	Protein asunder homolog	ASUN	Q9NVM9	Q9NVM9	S	626	S626	KEELAEAEIIKDSPDSPEPPNKKPLVEMDET	0.485863	1.40042
KIAA1429_T184	Q69YN4_T184	Protein virilizer homolog	KIAA1429	Q69YN4	Q69YN4	T	184	T184	QFNGSPPRPQPRGPRTPPGPPPPDDDEDDPV	0.485544	1.40011
DUT_S99	P33316_S99	Deoxyuridine 5'-triphosphate nucleotidohydrolase, mitochondrial	DUT	P33316	P33316	S	99	S99	KAGGSPAPGPETPAISPSKRARPAEVGGMQL	0.48471	1.3993
RBM6_S362	P78332_S362	RNA-binding protein 6	RBM6	P78332	P78332	S	362	S362	VAFEHESPADFQNSQSPVQDQDKSQLSGREE	0.484628	1.39922
MRPS36_S59	P82909_S59	28S ribosomal protein S36, mitochondrial	MRPS36	P82909	P82909	S	59	S59	GLPSHSSVISQHSKGSKSPDLLMYQGPPDTA	0.483896	1.39851
UNG_S23	P13051_S23	Uracil-DNA glycosylase	UNG	P13051	P13051	S	23	S23	YSFFSPSPARKRHAPSPEPAVQGTGVAGVPE	0.481822	1.39651
EML4_S978	Q9HC35_S978	Echinoderm microtubule-associated protein-like 4	EML4	Q9HC35	Q9HC35	S	978	S978	KEQAKATLLEDQQDPSPSS____________	0.481433	1.39613
SLC16A1_S467	P53985_S467	Monocarboxylate transporter 1	SLC16A1	P53985	P53985	S	467	S467	QKANEQKKESKEEETSIDVAGKPNEVTKAAE	0.480772	1.39549
SEPT2_S218	Q15019_S218	Septin-2	SEPT2	Q15019	Q15019	S	218	S218	IEEHNIKIYHLPDAESDEDEDFKEQTRLLKA	0.480214	1.39495
SIPA1L2_S1488	Q9P2F8_S1488	Signal-induced proliferation-associated 1-like protein 2	SIPA1L2	Q9P2F8	Q9P2F8	S	1488	S1488	FYGNLSPRRSLYRTLSDESICSNRRGSSFGS	0.478179	1.39298
DDX21_S71	Q9NR30_S71	Nucleolar RNA helicase 2	DDX21	Q9NR30	Q9NR30	S	71	S71	KQVKKKAEPSEVDMNSPKSKKAKKKEEPSQN	0.477414	1.39225
TEX2_S266	Q8IWB9_S266	Testis-expressed sequence 2 protein	TEX2	Q8IWB9	Q8IWB9	S	266	S266	TQPRNTGGDSKTAPSSPLTSPSDTRSFFKVP	0.477	1.39185
ABCF1_S166	Q8NE71_S166	ATP-binding cassette sub-family F member 1	ABCF1	Q8NE71	Q8NE71	S	166	S166	PKPAKPEKNRINKAVSEEQQPALKGKKGKEE	0.475929	1.39081
PRRC2B_S1395	Q5JSZ5_S1395	Protein PRRC2B	PRRC2B	Q5JSZ5	Q5JSZ5	S	1395	S1395	SSDFSERRERREGPGSEPDSQVDGGLSGASL	0.474211	1.38916
FOXJ3_S223	Q9UPW0_S223	Forkhead box protein J3	FOXJ3	Q9UPW0	Q9UPW0	S	223	S223	TNKVTLYNTDQDGSDSPRSSLNNSLSDQSLA	0.47421	1.38916
CTTN_S418	Q14247_S418	Src substrate cortactin	CTTN	Q14247	Q14247	S	418	S418	PVSPAPQPTEERLPSSPVYEDAASFKAELSY	0.472389	1.38741
PGK1_S203	P00558_S203	Phosphoglycerate kinase 1	PGK1	P00558	P00558	S	203	S203	FLMKKELNYFAKALESPERPFLAILGGAKVA	0.471937	1.38697
KMT2B_S1032	Q9UMN6_S1032	Histone-lysine N-methyltransferase 2B	KMT2B	Q9UMN6	Q9UMN6	S	1032	S1032	AKKGRTIVKTLLPWDSDESPEASPGPPGPRR	0.470851	1.38593
NSUN2_S743	Q08J23_S743	tRNA (cytosine(34)-C(5))-methyltransferase	NSUN2	Q08J23	Q08J23	S	743	S743	PDNDVTEGQRAGEPNSPDAEEANSPDVTAGC	0.470591	1.38568
PRKDC_S2672	P78527_S2672	DNA-dependent protein kinase catalytic subunit	PRKDC	P78527	P78527	S	2672	S2672	DWLTGSSTDPLVDHTSPSSDSLLFAHKRSER	0.470533	1.38562
FAM21C_T5	Q9Y4E1_T5	WASH complex subunit FAM21C	FAM21C	Q9Y4E1	Q9Y4E1	T	5	T5	___________MMNRTTPDQELVPASEPVWE	0.470337	1.38543
FAM21C_T6	Q9Y4E1_T6	WASH complex subunit FAM21C	FAM21C	Q9Y4E1	Q9Y4E1	T	6	T6	__________MMNRTTPDQELVPASEPVWER	0.470337	1.38543
ITSN2_S884	Q9NZM3_S884	Intersectin-2	ITSN2	Q9NZM3	Q9NZM3	S	884	S884	VNTSWQKKSAFTRTVSPGSVSPIHGQGQVVE	0.470088	1.38519
ZC3H13_S370	Q5T200_S370	Zinc finger CCCH domain-containing protein 13	ZC3H13	Q5T200	Q5T200	S	370	S370	PSPSYQRTLTPPLRRSASPYPSHSLSSPQRK	0.469663	1.38479
ZC3H13_S372	Q5T200_S372	Zinc finger CCCH domain-containing protein 13	ZC3H13	Q5T200	Q5T200	S	372	S372	PSYQRTLTPPLRRSASPYPSHSLSSPQRKQS	0.469663	1.38479
SHROOM3_S910	Q8TF72_S910	Protein Shroom3	SHROOM3	Q8TF72	Q8TF72	S	910	S910	SSEPEREPEWRDRPGSPESPLLDAPFSRAYR	0.469349	1.38448
SON_S2129	P18583_S2129	Protein SON	SON	P18583	P18583	S	2129	S2129	QSKEDDDVIVNKPHVSDEEEEEPPFYHHPFK	0.468884	1.38404
XPO1_S391	O14980_S391	Exportin-1	XPO1	O14980	O14980	S	391	S391	LAAELYRESPFSTSASPLLSGSQHFDVPPRR	0.468792	1.38395
EXOSC2_S124	Q13868_S124	Exosome complex component RRP4	EXOSC2	Q13868	Q13868	S	124	S124	LLSSMNLPGGELRRRSAEDELAMRGFLQEGD	0.467349	1.38257
SF1_S80	Q15637_S80	Splicing factor 1	SF1	Q15637	Q15637	S	80	S80	LRTGDLGIPPNPEDRSPSPEPIYNSEGKRLN	0.467074	1.3823
ARID1A_S1754	O14497_S1754	AT-rich interactive domain-containing protein 1A	ARID1A	O14497	O14497	S	1754	S1754	PGQRTLLDPGRFSKVSSPAPMEGGEEEEELL	0.466673	1.38192
STOML2_T327	Q9UJZ1_T327	Stomatin-like protein 2, mitochondrial	STOML2	Q9UJZ1	Q9UJZ1	T	327	T327	AMGVYGALTKAPVPGTPDSLSSGSSRDVQGT	0.465788	1.38107
SDE2_S278	Q6IQ49_S278	Protein SDE2 homolog	SDE2	Q6IQ49	Q6IQ49	S	278	S278	PSGSQRARVVNTDHGSPEQLQIPVTDSGRHI	0.465637	1.38093
WDR44_S403	Q5JSH3_S403	WD repeat-containing protein 44	WDR44	Q5JSH3	Q5JSH3	S	403	S403	IMRRTKEYVSNDAAQSDDEEKLQSQPTDTDG	0.464232	1.37958
RFC1_S71	P35251_S71	Replication factor C subunit 1	RFC1	P35251	P35251	S	71	S71	QKQPSKKKRIIYDSDSESEETLQVKNAKKPP	0.463948	1.37931
MAPK14_Y182	Q16539_Y182	Mitogen-activated protein kinase 14	MAPK14	Q16539	Q16539	Y	182	Y182	LDFGLARHTDDEMTGYVATRWYRAPEIMLNW	0.463864	1.37923
EPB41_S144	P11171_S144	Protein 4.1	EPB41	P11171	P11171	S	144	S144	KAPIAAPEPELKTDPSLDLHSLSSAETQPAQ	0.463544	1.37893
EPB41_S149	P11171_S149	Protein 4.1	EPB41	P11171	P11171	S	149	S149	APEPELKTDPSLDLHSLSSAETQPAQEELRE	0.463544	1.37893
EPB41_S151	P11171_S151	Protein 4.1	EPB41	P11171	P11171	S	151	S151	EPELKTDPSLDLHSLSSAETQPAQEELREDP	0.463544	1.37893
EPB41_S152	P11171_S152	Protein 4.1	EPB41	P11171	P11171	S	152	S152	PELKTDPSLDLHSLSSAETQPAQEELREDPD	0.463544	1.37893
MPDZ_S230	O75970_S230	Multiple PDZ domain protein	MPDZ	O75970	O75970	S	230	S230	TVQLVIARGSLPQLVSPIVSRSPSAASTISA	0.463424	1.37881
PKP4_S776	Q99569_S776	Plakophilin-4	PKP4	Q99569	Q99569	S	776	S776	RLLGLNELDDLLGKESPSKDSEPSCWGKKKK	0.463066	1.37847
DDX39A;DDX39B_S38	O00148_S38	ATP-dependent RNA helicase DDX39A;Spliceosome RNA helicase DDX39B	DDX39A;DDX39B	O00148;Q13838	O00148	S	38	S38	GGDGAEAPAKKDVKGSYVSIHSSGFRDFLLK;PQESTPAPPKKDIKGSYVSIHSSGFRDFLLK	0.463047	1.37845
TRIM28_S596	Q13263_S596	Transcription intermediary factor 1-beta	TRIM28	Q13263	Q13263	S	596	S596	LAEGPGAEGPRLASPSGSTSSGLEVVAPEGT	0.462399	1.37783
THRAP3_S682	Q9Y2W1_S682	Thyroid hormone receptor-associated protein 3	THRAP3	Q9Y2W1	Q9Y2W1	S	682	S682	AKNKKSPEIHRRIDISPSTFRKHGLAHDEMK	0.462228	1.37767
TP53RK_T8	Q96S44_T8	TP53-regulating kinase	TP53RK	Q96S44	Q96S44	T	8	T8	________MAAARATTPADGEEPAPEAEALA	0.461757	1.37722
PRRG4_S222	Q9BZD6_S222	Transmembrane gamma-carboxyglutamic acid protein 4	PRRG4	Q9BZD6	Q9BZD6	S	222	S222	YPGHTKGFRVFKKSMSLPSH___________	0.461111	1.3766
SRRM2_S1102	Q9UQ35_S1102	Serine/arginine repetitive matrix protein 2	SRRM2	Q9UQ35	Q9UQ35	S	1102	S1102	QSKSQTSPKGGRSRSSSPVTELASRSPIRQD	0.460583	1.3761
GULP1_S211	Q9UBP9_S211	PTB domain-containing engulfment adapter protein 1	GULP1	Q9UBP9	Q9UBP9	S	211	S211	ITQVSAPPAGSMTPKSPSTDIFDMIPFSPIS	0.459952	1.3755
ATXN2_S772	Q99700_S772	Ataxin-2	ATXN2	Q99700	Q99700	S	772	S772	NSPAGNKENIKPNETSPSFSKAENKGISPVV	0.459944	1.37549
WDR44_S3	Q5JSH3_S3	WD repeat-containing protein 44	WDR44	Q5JSH3	Q5JSH3	S	3	S3	_____________MASESDTEEFYDAPEDVH	0.459593	1.37515
MCM2_S108	P49736_S108	DNA replication licensing factor MCM2	MCM2	P49736	P49736	S	108	S108	EGLALDDEDVEELTASQREAAERAMRQRDRE	0.459257	1.37483
RPL13_T107	P26373_T107	60S ribosomal protein L13	RPL13	P26373	P26373	T	107	T107	RTIGISVDPRRRNKSTESLQANVQRLKEYRS	0.459189	1.37477
NFIA_S280	Q12857_S280	Nuclear factor 1 A-type	NFIA	Q12857	Q12857	S	280	S280	SLPSTSSTSSTKRLKSVEDEMDSPGEEPFYT	0.459167	1.37475
POP1_S729	Q99575_S729	Ribonucleases P/MRP protein subunit POP1	POP1	Q99575	Q99575	S	729	S729	DWESRVQAYEEPSVASSPNGKESDLRRSEVP	0.458922	1.37451
TIMELESS_S1173	Q9UNS1_S1173	Protein timeless homolog	TIMELESS	Q9UNS1	Q9UNS1	S	1173	S1173	KEPLKAAPKKRQLLDSDEEQEEDEGRNRAPE	0.458442	1.37406
CHD7_S2956	Q9P2D1_S2956	Chromodomain-helicase-DNA-binding protein 7	CHD7	Q9P2D1	Q9P2D1	S	2956	S2956	KAEGGPFKDGETLEGSDAEESLDKTAESSLL	0.45735	1.37302
BUB3_S211	O43684_S211	Mitotic checkpoint protein BUB3	BUB3	O43684	O43684	S	211	S211	LSSIEGRVAVEYLDPSPEVQKKKYAFKCHRL	0.457229	1.3729
AHCTF1_T1229	Q8WYP5_T1229	Protein ELYS	AHCTF1	Q8WYP5	Q8WYP5	T	1229	T1229	SPSPSPGRSPQRLKETRISFVEEDVHPKWIP	0.456724	1.37242
MAPK6_S189	Q16659_S189	Mitogen-activated protein kinase 6	MAPK6	Q16659	Q16659	S	189	S189	LARIMDPHYSHKGHLSEGLVTKWYRSPRLLL	0.454755	1.37055
CCDC88C_S227	Q9P219_S227	Protein Daple	CCDC88C	Q9P219	Q9P219	S	227	S227	DLTQERDYLQAQHPPSPIKSSSADSTPSPTS	0.454363	1.37018
LIG1_S49	P18858_S49	DNA ligase 1	LIG1	P18858	P18858	S	49	S49	PPKAALKEWNGVVSESDSPVKRPGRKAARVL	0.453515	1.36937
ZFHX4_S2724	Q86UP3_S2724	Zinc finger homeobox protein 4	ZFHX4	Q86UP3	Q86UP3	S	2724	S2724	TPVSKTAELSPKNLLSPSSFKAECSEDVENL	0.452619	1.36852
USP24_S63	Q9UPU5_S63	Ubiquitin carboxyl-terminal hydrolase 24	USP24	Q9UPU5	Q9UPU5	S	63	S63	LDYGGYEPMDSGGGPSPGPGGGPRGDGGGDG	0.45241	1.36832
YRDC_S60	Q86U90_S60	YrdC domain-containing protein, mitochondrial	YRDC	Q86U90	Q86U90	S	60	S60	ARLLRLPGSGAVQAASPERAGWTEALRAAVA	0.452242	1.36816
UBE2J1_S266	Q9Y385_S266	Ubiquitin-conjugating enzyme E2 J1	UBE2J1	Q9Y385	Q9Y385	S	266	S266	SPRQRRAQQQSQRRLSTSPDVIQGHQPRDNH	0.452228	1.36815
SCRIB_S708	Q14160_S708	Protein scribble homolog	SCRIB	Q14160	Q14160	S	708	S708	DKEGAVVSAPSVKGVSFDQANNLLIEPARIE	0.451909	1.36785
PRRC2A_S166	P48634_S166	Protein PRRC2A	PRRC2A	P48634	P48634	S	166	S166	AHGDGGRASSLLSRFSREEFPTLQAAGDQDK	0.45143	1.3674
EPB41L2_S499	O43491_S499	Band 4.1-like protein 2	EPB41L2	O43491	O43491	S	499	S499	LWKVCVEHHTFYRLVSPEQPPKAKFLTLGSK	0.450323	1.36635
EIF4B_S445	P23588_S445	Eukaryotic translation initiation factor 4B	EIF4B	P23588	P23588	S	445	S445	STTSSRNARRRESEKSLENETLNKEEDCHSP	0.449954	1.366
ANK2_S3793	Q01484_S3793	Ankyrin-2	ANK2	Q01484	Q01484	S	3793	S3793	GTETSETQKAMIVPSSPSKTPEEVSTPAEEE	0.449557	1.36562
SMARCA4_S695	P51532_S695	Transcription activator BRG1	SMARCA4	P51532	P51532	S	695	S695	PTLPVEEKKKIPDPDSDDVSEVDARHIIENA	0.449378	1.36545
ZZZ3_S113	Q8IYH5_S113	ZZ-type zinc finger-containing protein 3	ZZZ3	Q8IYH5	Q8IYH5	S	113	S113	RQAIENCERRQTEPVSPVLKRIKRCLRSEAP	0.449298	1.36538
TRIM28_S681	Q13263_S681	Transcription intermediary factor 1-beta	TRIM28	Q13263	Q13263	S	681	S681	CSLCHVLPDLKEEDGSLSLDGADSTGVVAKL	0.448789	1.36489
NAA30_S89	Q147X3_S89	N-alpha-acetyltransferase 30	NAA30	Q147X3	Q147X3	S	89	S89	CPQPPQEQQQLNGLISPELRHLRAAASLKSK	0.447909	1.36406
MAP3K2_S331	Q9Y2U5_S331	Mitogen-activated protein kinase kinase kinase 2	MAP3K2	Q9Y2U5	Q9Y2U5	S	331	S331	IFTPEYDDSRIRRRGSDIDNPTLTVMDISPP	0.447815	1.36397
FAM21A_T6	Q641Q2_T6	WASH complex subunit FAM21A	FAM21A	Q641Q2	Q641Q2	T	6	T6	__________MMNRTTPDQELAPASEPVWER	0.447345	1.36353
SALL3_S919	Q9BXA9_S919	Sal-like protein 3	SALL3	Q9BXA9	Q9BXA9	S	919	S919	ALSPAPSNGESFRSKSPGLGAPEEPQEIPLK	0.447281	1.36347
KANSL1_S991	Q7Z3B3_S991	KAT8 regulatory NSL complex subunit 1	KANSL1	Q7Z3B3	Q7Z3B3	S	991	S991	SSHSLSEYSHGQSPRSPISPELHSAPLTPVA	0.446385	1.36262
KCTD12_S187	Q96CX2_S187	BTB/POZ domain-containing protein KCTD12	KCTD12	Q96CX2	Q96CX2	S	187	S187	AGAPSPTLELASRSPSGGAAGPLLTPSQSLD	0.446025	1.36228
UBA5_S358	Q9GZZ9_S358	Ubiquitin-like modifier-activating enzyme 5	UBA5	Q9GZZ9	Q9GZZ9	S	358	S358	IELVSEVSEEELKNFSGPVPDLPEGITVAYT	0.445987	1.36225
MMTAG2_S246	Q9BU76_S246	Multiple myeloma tumor-associated protein 2	MMTAG2	Q9BU76	Q9BU76	S	246	S246	SDSNSPCCKRRKRGHSGDRRSPSRRWHDRGS	0.445657	1.36193
RING1_S38	Q06587_S38	E3 ubiquitin-protein ligase RING1	RING1	Q06587	Q06587	S	38	S38	RTPQEAIMDGTEIAVSPRSLHSELMCPICLD	0.445542	1.36183
YEATS2_S447	Q9ULM3_S447	YEATS domain-containing protein 2	YEATS2	Q9ULM3	Q9ULM3	S	447	S447	SSCKIVPQSQVPNPESPGKSFQPITMSCKIV	0.444605	1.36094
ITPKB_S204	P27987_S204	Inositol-trisphosphate 3-kinase B	ITPKB	P27987	P27987	S	204	S204	RVLVQGARSEERRTKSWGEQCPETSGTDSGR	0.444382	1.36073
PAG1_Y417	Q9NWQ8_Y417	Phosphoprotein associated with glycosphingolipid-enriched microdomains 1	PAG1	Q9NWQ8	Q9NWQ8	Y	417	Y417	LGTNGHHGLVPKENDYESISDLQQGRDITRL	0.444298	1.36065
LIN37_S137	Q96GY3_S137	Protein lin-37 homolog	LIN37	Q96GY3	Q96GY3	S	137	S137	WMRNSPSVRERECSPSSPLPPLPEDEEGSEV	0.441704	1.35821
MLLT4_S1799	P55196_S1799	Afadin	MLLT4	P55196	P55196	S	1799	S1799	GAPENLTFKERQRLFSQGQDVSNKVKASRKL	0.441665	1.35817
BCKDHA_S347	P12694_S347	2-oxoisovalerate dehydrogenase subunit alpha, mitochondrial	BCKDHA	P12694	P12694	S	347	S347	RIGHHSTSDDSSAYRSVDEVNYWDKQDHPIS	0.441513	1.35803
MED1_S1207	Q15648_S1207	Mediator of RNA polymerase II transcription subunit 1	MED1	Q15648	Q15648	S	1207	S1207	SPSHSRPPGGSDKLASPMKPVPGTPPSSKAK	0.441418	1.35794
DDX42_Y183	Q86XP3_Y183	ATP-dependent RNA helicase DDX42	DDX42	Q86XP3	Q86XP3	Y	183	Y183	PTAGVVQEEEEDNLEYDSDGNPIAPTKKIID	0.441102	1.35764
BRCA1_S1189	P38398_S1189	Breast cancer type 1 susceptibility protein	BRCA1	P38398	P38398	S	1189	S1189	SAVFSKSVQKGELSRSPSPFTHTHLAQGYRR	0.440637	1.3572
NELFA_T277	Q9H3P2_T277	Negative elongation factor A	NELFA	Q9H3P2	Q9H3P2	T	277	T277	LDMVGAGREAKRRRKTLDAEVVEKPAKEETV	0.440189	1.35678
STK11IP_S398	Q8N1F8_S398	Serine/threonine-protein kinase 11-interacting protein	STK11IP	Q8N1F8	Q8N1F8	S	398	S398	PLLHKVKSRVRVRRASISEPSDTDPEPRTLN	0.438633	1.35532
ARHGAP35_S1150	Q9NRY4_S1150	Rho GTPase-activating protein 35	ARHGAP35	Q9NRY4	Q9NRY4	S	1150	S1150	DSEMDTSSLERGRKVSIVSKPVLYRTRCTRL	0.438549	1.35524
SAFB_S11	Q15424_S11	Scaffold attachment factor B1	SAFB	Q15424	Q15424	S	11	S11	_____MAETLSGLGDSGAAGAAALSSASSET	0.438412	1.35511
TNKS1BP1_S1385	Q9C0C2_S1385	182 kDa tankyrase-1-binding protein	TNKS1BP1	Q9C0C2	Q9C0C2	S	1385	S1385	VSQCPEPGLRHNGSLSPGLEARDPLEARELG	0.438182	1.3549
CSNK2B_S209	P67870_S209	Casein kinase II subunit beta	CSNK2B	P67870	P67870	S	209	S209	PMAYQLQLQAASNFKSPVKTIR_________	0.436645	1.35345
SETD2_S624	Q9BYW2_S624	Histone-lysine N-methyltransferase SETD2	SETD2	Q9BYW2	Q9BYW2	S	624	S624	REKAGSPAPSNRLNDSPTLKKLDELPIFKSE	0.436079	1.35292
NELFB_S557	Q8WX92_S557	Negative elongation factor B	NELFB	Q8WX92	Q8WX92	S	557	S557	SQLGEKLEQLDHRKPSPAQAAETPALELPLP	0.435359	1.35225
REEP1_S152	Q9H902_S152	Receptor expression-enhancing protein 1	REEP1	Q9H902	Q9H902	S	152	S152	ASKGQGALSERLRSFSMQDLTTIRGDGAPAP	0.434823	1.35174
MREG_S213	Q8N565_S213	Melanoregulin	MREG	Q8N565	Q8N565	S	213	S213	CLADGQKELHYLPFPSP______________	0.433063	1.3501
RASAL2_S89	Q9UJF2_S89	Ras GTPase-activating protein nGAP	RASAL2	Q9UJF2	Q9UJF2	S	89	S89	TDDRSRGLPKLKESRSHESLLSPCSTVECLD	0.432999	1.35004
SRRM1_S597	Q8IYB3_S597	Serine/arginine repetitive matrix protein 1	SRRM1	Q8IYB3	Q8IYB3	S	597	S597	PSPPPRRRSPSPRRYSPPIQRRYSPSPPPKR	0.432267	1.34935
KIAA1211L_S92	Q6NV74_S92	Uncharacterized protein KIAA1211-like	KIAA1211L	Q6NV74	Q6NV74	S	92	S92	DELEESRGTLGSRALSHDSIFIPESGQDATR	0.432162	1.34925
SPTAN1_S1031	Q13813_S1031	Spectrin alpha chain, non-erythrocytic 1	SPTAN1	Q13813	Q13813	S	1031	S1031	VPAAYVKKLDPAQSASRENLLEEQGSIALRQ	0.431812	1.34893
PPP1R35_S87	Q8TAP8_S87	Protein phosphatase 1 regulatory subunit 35	PPP1R35	Q8TAP8	Q8TAP8	S	87	S87	AARQRRQVRFRLTPPSPVRSEPQPAVPQELE	0.431214	1.34837
PPP1R35_T84	Q8TAP8_T84	Protein phosphatase 1 regulatory subunit 35	PPP1R35	Q8TAP8	Q8TAP8	T	84	T84	RRGAARQRRQVRFRLTPPSPVRSEPQPAVPQ	0.431214	1.34837
C7orf50_S59	Q9BRJ6_S59	Uncharacterized protein C7orf50	C7orf50	Q9BRJ6	Q9BRJ6	S	59	S59	GEAVLRPGLDAEPELSPEEQRVLERKLKKER	0.430535	1.34773
C6orf106_S215	Q9H6K1_S215	Uncharacterized protein C6orf106	C6orf106	Q9H6K1	Q9H6K1	S	215	S215	TQPHRKVEGNFNPFASPQKNRQSDENNLKDP	0.430352	1.34756
PTPN12_S369	Q05209_S369	Tyrosine-protein phosphatase non-receptor type 12	PTPN12	Q05209	Q05209	S	369	S369	LQPPEPHPVPPILTPSPPSAFPTVTTVWQDN	0.4297	1.34695
ASF1A_S165	Q9Y294_S165	Histone chaperone ASF1A	ASF1A	Q9Y294	Q9Y294	S	165	S165	HINWEDNTEKLEDAESSNPNLQSLLSTDALP	0.429574	1.34684
KDM6A_S769	O15550_S769	Lysine-specific demethylase 6A	KDM6A	O15550	O15550	S	769	S769	MTADAVCSPSHGDSKSPGLLSSDNPQLSALL	0.428274	1.34562
PEAK1_S281	Q9H792_S281	Pseudopodium-enriched atypical kinase 1	PEAK1	Q9H792	Q9H792	S	281	S281	MRGQPRFANFRANTLSPVRFFVDKKWNTIPL	0.427869	1.34525
RBM15_S257	Q96T37_S257	Putative RNA-binding protein 15	RBM15	Q96T37	Q96T37	S	257	S257	DRPLKIEAVYVSRRRSRSPLDKDTYPPSASV	0.427419	1.34483
PA2G4_S361	Q9UQ80_S361	Proliferation-associated protein 2G4	PA2G4	Q9UQ80	Q9UQ80	S	361	S361	EMEVQDAELKALLQSSASRKTQKKKKKKASK	0.426952	1.34439
LSM14A_S192	Q8ND56_S192	Protein LSM14 homolog A	LSM14A	Q8ND56	Q8ND56	S	192	S192	LSQGRSSPQLDPLRKSPTMEQAVQTASAHLP	0.426209	1.3437
KIF1A_S1370	Q12756_S1370	Kinesin-like protein KIF1A	KIF1A	Q12756	Q12756	S	1370	S1370	VRGEENLAGWRPRSDSLILDHQWELEKLSLL	0.426135	1.34363
ANK3_S4298	Q12955_S4298	Ankyrin-3	ANK3	Q12955	Q12955	S	4298	S4298	LKPKIHGSGHVEEPASPLAAYQKSLEETSKL	0.425458	1.343
SDK1_S2085	Q7Z5N4_S2085	Protein sidekick-1	SDK1	Q7Z5N4	Q7Z5N4	S	2085	S2085	HLNVKSTFSKKNGTRSPPRPSPGGLHYSDED	0.424986	1.34256
TRIM28_S683	Q13263_S683	Transcription intermediary factor 1-beta	TRIM28	Q13263	Q13263	S	683	S683	LCHVLPDLKEEDGSLSLDGADSTGVVAKLSP	0.424944	1.34252
FAM21A;FAM21C_T287	Q641Q2_T287	WASH complex subunit FAM21A;WASH complex subunit FAM21C	FAM21A;FAM21C	Q641Q2;Q9Y4E1	Q641Q2	T	287	T287	IEDIEENTRPKRSRPTSFADELAARIKGDAM;IEDIEENTRPKRSRPTSFADELAARIKGDAV	0.424192	1.34182
KHSRP_S184	Q92945_S184	Far upstream element-binding protein 2	KHSRP	Q92945	Q92945	S	184	S184	KIQQDSGCKVQISPDSGGLPERSVSLTGAPE	0.423879	1.34153
ATP13A3_S817	Q9H7F0_S817	Probable cation-transporting ATPase 13A3	ATP13A3	Q9H7F0	Q9H7F0	S	817	S817	SAIDPEAIPVKLVHDSLEDLQMTRYHFAMNG	0.42365	1.34132
ABI1_Y213	Q8IZP0_Y213	Abl interactor 1	ABI1	Q8IZP0	Q8IZP0	Y	213	Y213	YKTLEPVKPPTVPNDYMTSPARLGSQHSPGR	0.423644	1.34131
YBX3;YBX1;YBX2_S134	P16989_S134	Y-box-binding protein 3;Nuclease-sensitive element-binding protein 1;Y-box-binding protein 2	YBX3;YBX1;YBX2	P16989;P67809;Q9Y2T7	P16989	S	134	S134	HQTAIKKNNPRKYLRSVGDGETVEFDVVEGE	0.422627	1.34037
MTA1_S449	Q13330_S449	Metastasis-associated protein MTA1	MTA1	Q13330	Q13330	S	449	S449	TRLDGERPGPNRSNMSPHGLPARSSGSPKFA	0.422561	1.3403
HSPD1_S410	P10809_S410	60 kDa heat shock protein, mitochondrial	HSPD1	P10809	P10809	S	410	S410	AKLSDGVAVLKVGGTSDVEVNEKKDRVTDAL	0.422373	1.34013
PKN2_S583	Q16513_S583	Serine/threonine-protein kinase N2	PKN2	Q16513	Q16513	S	583	S583	FDLEPEPPPAPPRASSLGEIDESSELRVLDI	0.421314	1.33915
AKAP12_S371	Q02952_S371	A-kinase anchor protein 12	AKAP12	Q02952	Q02952	S	371	S371	AHPQEPAESAHEPRLSAEYEKVELPSEEQVS	0.421022	1.33888
TP53BP1_S1094	Q12888_S1094	Tumor suppressor p53-binding protein 1	TP53BP1	Q12888	Q12888	S	1094	S1094	GDHTIRQSQQPMKPISPVKDPVSPASQKMVI	0.420436	1.33833
RING1_S248	Q06587_S248	E3 ubiquitin-protein ligase RING1	RING1	Q06587	Q06587	S	248	S248	GDRGGTLGGGTLGPPSPPGAPSPPEPGGEIE	0.419567	1.33753
LRWD1_S251	Q9UFC0_S251	Leucine-rich repeat and WD repeat-containing protein 1	LRWD1	Q9UFC0	Q9UFC0	S	251	S251	DDVPLSLSPSKRACASPSAQVEGSPVAGSDG	0.419307	1.33729
HID1_S593	Q8IV36_S593	Protein HID1	HID1	Q8IV36	Q8IV36	S	593	S593	LQRRRRTPEPLSRTGSQEGTSMEGSRPAAPA	0.418895	1.3369
BRD4_S1126	O60885_S1126	Bromodomain-containing protein 4	BRD4	O60885	O60885	S	1126	S1126	KEEKIHSPIIRSEPFSPSLRPEPPKHPESIK	0.418163	1.33623
HMGXB4_S512	Q9UGU5_S512	HMG domain-containing protein 4	HMGXB4	Q9UGU5	Q9UGU5	S	512	S512	SPQKKSPPTTMLLPASPAKAPETEPIDVAAH	0.418081	1.33615
HSP90AA1_S231	P07900_S231	Heat shock protein HSP 90-alpha	HSP90AA1	P07900	P07900	S	231	S231	YPITLFVEKERDKEVSDDEAEEKEDKEEEKE	0.416813	1.33497
NKTR_S1146	P30414_S1146	NK-tumor recognition protein;Putative peptidyl-prolyl cis-trans isomerase	NKTR	P30414	P30414	S	1146	S1146	ICTPDRSSPAKVEETSPLGNARLDTPDINIV	0.416126	1.33434
HNRNPA3_S14	P51991_S14	Heterogeneous nuclear ribonucleoprotein A3	HNRNPA3	P51991	P51991	S	14	S14	__MEVKPPPGRPQPDSGRRRRRRGEEGHDPK	0.414839	1.33315
[truncated: 3,703 more rows]

## Sheet: Clone 6 Phospho
PhosphoGene ID	PhosphoID	Protein names	Gene names	Accession ID	Single ID	Amino acid	Position	Amino acid Position	Sequence window	Log2 Fold Change +Dox_-Dox	Fold Change Dox+_Dox-
BABAM1_S8	Q9NWV8_S8	BRISC and BRCA1-A complex member 1	BABAM1	Q9NWV8	Q9NWV8	S	8	S8	________MEVAEPSSPTEEEEEEEEHSAEP	1.83856	3.57652
TWISTNB_S316	Q3B726_S316	DNA-directed RNA polymerase I subunit RPA43	TWISTNB	Q3B726	Q3B726	S	316	S316	GYQSDHKKKKKKRKHSEEAEFTPPLKCSPKR	1.82555	3.54442
FAM21A;FAM21C_S704	Q641Q2_S704	WASH complex subunit FAM21A;WASH complex subunit FAM21C	FAM21A;FAM21C	Q641Q2	Q641Q2	S	704	S704	LLFEDDVDSGGSLFGSPPTSVPPATKKKETV	1.82463	3.54215
ABCF1_S109	Q8NE71_S109	ATP-binding cassette sub-family F member 1	ABCF1	Q8NE71	Q8NE71	S	109	S109	EKELMERLKKLSVPTSDEEDEVPAPKPRGGK	1.82362	3.53967
AEBP2_S18	Q6ZN18_S18	Zinc finger protein AEBP2	AEBP2	Q6ZN18	Q6ZN18	S	18	S18	AAITDMADLEELSRLSPLPPGSPGSAARGRA	1.82123	3.53383
AEBP2_S24	Q6ZN18_S24	Zinc finger protein AEBP2	AEBP2	Q6ZN18	Q6ZN18	S	24	S24	ADLEELSRLSPLPPGSPGSAARGRAEPPEEE	1.82123	3.53383
RPS6KA5_S212	O75582_S212	Ribosomal protein S6 kinase alpha-5	RPS6KA5	O75582	O75582	S	212	S212	GLSKEFVADETERAYSFCGTIEYMAPDIVRG	1.82101	3.53329
TCOF1_S1376	Q13428_S1376	Treacle protein	TCOF1	Q13428	Q13428	S	1376	S1376	SKKKKKLGAGEGGEASVSPEKTSTTSKGKAK	1.81318	3.51417
TUBA1B;TUBA1A;TUBA3C;TUBA3E;TUBA1C_S48	P68363_S48	Tubulin alpha-1B chain;Tubulin alpha-1A chain;Tubulin alpha-3C/D chain;Tubulin alpha-3E chain;Tubulin alpha-1C chain	TUBA1B;TUBA1A;TUBA3C;TUBA3E;TUBA1C	P68363	P68363	S	48	S48	DGQMPSDKTIGGGDDSFNTFFSETGAGKHVP	1.80998	3.50637
C15orf52_S201	Q6ZUT6_S201	Uncharacterized protein C15orf52	C15orf52	Q6ZUT6	Q6ZUT6	S	201	S201	RNQGIEGSPGGRVTRSPPTQVAISSDSARKG	1.80254	3.48833
BLOC1S3_S65	Q6QNY0_S65	Biogenesis of lysosome-related organelles complex 1 subunit 3	BLOC1S3	Q6QNY0	Q6QNY0	S	65	S65	RPTGLRVAGEAAETDSEPEPEPEPTAAPRDL	1.79912	3.48009
NCAPG_S1015	Q9BPX3_S1015	Condensin complex subunit 3	NCAPG	Q9BPX3	Q9BPX3	S	1015	S1015	EKSKLNLAQFLNEDLS_______________	1.79673	3.47433
ATL1_S10	Q8WXF7_S10	Atlastin-1	ATL1	Q8WXF7	Q8WXF7	S	10	S10	______MAKNRRDRNSWGGFSEKTYEWSSEE	1.7967	3.47425
CHD8_S2182	Q9HCK8_S2182	Chromodomain-helicase-DNA-binding protein 8	CHD8	Q9HCK8	Q9HCK8	S	2182	S2182	VCQAVLSGKWPSSRRSQEMVTGGILGPGNHL	1.79453	3.46902
PRPF38A_S209	Q8NAV1_S209	Pre-mRNA-splicing factor 38A	PRPF38A	Q8NAV1	Q8NAV1	S	209	S209	SEEEEEEDEKLERVPSPDHRRRSYRDLDKPR	1.79428	3.46842
BMS1_S639	Q14692_S639	Ribosome biogenesis protein BMS1 homolog	BMS1	Q14692	Q14692	S	639	S639	SSGQKLGPQNFIDETSDIENLLKEEEDYKEE	1.79349	3.46653
BICC1_S679	Q9H694_S679	Protein bicaudal C homolog 1	BICC1	Q9H694	Q9H694	S	679	S679	QGTKNSHLHSTDRLLSDPELSATESPLADKK	1.78429	3.44448
TMEM230_S24	Q96A57_S24	Transmembrane protein 230	TMEM230	Q96A57	Q96A57	S	24	S24	ATGIPSSKVKYSRLSSTDDGYIDLQFKKTPP	1.78325	3.44202
COIL_T122	P38432_T122	Coilin	COIL	P38432	P38432	T	122	T122	RKAKKRAFQLEEGEETEPDCKYSKKHWKSRE	1.78024	3.43482
SCRIB_S1475	Q14160_S1475	Protein scribble homolog	SCRIB	Q14160	Q14160	S	1475	S1475	TAKAERRHQERLRVQSPEPPAPERALSPAEL	1.77334	3.41845
BCLAF1_S183	Q9NYF8_S183	Bcl-2-associated transcription factor 1	BCLAF1	Q9NYF8	Q9NYF8	S	183	S183	KAEGEPQEESPLKSKSQEEPKDTFEHDPSES	1.77181	3.41481
TP53BP1_S771	Q12888_S771	Tumor suppressor p53-binding protein 1	TP53BP1	Q12888	Q12888	S	771	S771	VVIVDVKEPSPRVDVSCEPLEGVEKCSDSQS	1.7715	3.41408
RNF34_S254	Q969K3_S254	E3 ubiquitin-protein ligase RNF34	RNF34	Q969K3	Q969K3	S	254	S254	AEDRNPGLSKERVRASLSDLSSLDDVEGMSV	1.76787	3.40551
ZNF318_S173	Q5VUA4_S173	Zinc finger protein 318	ZNF318	Q5VUA4	Q5VUA4	S	173	S173	CVSTPERRRLSDRLGSPVDNLEDMDRDDLTD	1.765	3.39874
FCHO2_S488	Q0JRZ9_S488	F-BAR domain only protein 2	FCHO2	Q0JRZ9	Q0JRZ9	S	488	S488	TSGKLSGINEIPRPFSPPVTSNTSPPPAAPL	1.76472	3.39808
CDK11B;CDK11A_S277	P21127_S277	Cyclin-dependent kinase 11B;Cyclin-dependent kinase 11A	CDK11B;CDK11A	P21127	P21127	S	277	S277	PAQLKEEKMEERDLLSDLQDISDSERKTSSA	1.76418	3.39681
BRD2_S37	P25440_S37	Bromodomain-containing protein 2	BRD2	P25440	P25440	S	37	S37	LGPEAAAPGKRIRKPSLLYEGFESPTMASVP	1.76285	3.39369
TNIK_S640	Q9UKE5_S640	TRAF2 and NCK-interacting protein kinase	TNIK	Q9UKE5	Q9UKE5	S	640	S640	ALNVTSHRVEMPRQNSDPTSENPPLPTRIEK	1.76247	3.39278
AATF_S203	Q9NY61_S203	Protein AATF	AATF	Q9NY61	Q9NY61	S	203	S203	DSQGESEEDRAGDRNSEDDGVVMTFSSVKVS	1.76105	3.38944
DCAF12_S15	Q5T6F0_S15	DDB1- and CUL4-associated factor 12	DCAF12	Q5T6F0	Q5T6F0	S	15	S15	_MARKVVSRKRKAPASPGAGSDAQGPQFGWD	1.76071	3.38866
MAPK1_Y187	P28482_Y187	Mitogen-activated protein kinase 1	MAPK1	P28482	P28482	Y	187	Y187	RVADPDHDHTGFLTEYVATRWYRAPEIMLNS	1.76036	3.38782
THRAP3_S928	Q9Y2W1_S928	Thyroid hormone receptor-associated protein 3	THRAP3	Q9Y2W1	Q9Y2W1	S	928	S928	FRKSSTSPKWAHDKFSGEEGEIEDDESGTEN	1.75959	3.38601
AKAP12_S598	Q02952_S598	A-kinase anchor protein 12	AKAP12	Q02952	Q02952	S	598	S598	LAEVQQDGEAEEGATSDGEKKREGVTPWASF	1.75851	3.38348
OSBP_S351	P22059_S351	Oxysterol-binding protein 1	OSBP	P22059	P22059	S	351	S351	VGSGKDQCCSGKGDMSDEDDENEFFDAPEII	1.75677	3.37941
UBA1_S46	P22314_S46	Ubiquitin-like modifier-activating enzyme 1	UBA1	P22314	P22314	S	46	S46	SEVPSVPTNGMAKNGSEADIDEGLYSRQLYV	1.75621	3.37809
PPP1R7_S12	Q15435_S12	Protein phosphatase 1 regulatory subunit 7	PPP1R7	Q15435	Q15435	S	12	S12	____MAAERGAGQQQSQEMMEVDRRVESEES	1.75556	3.37657
MYH9_S1943	P35579_S1943	Myosin-9	MYH9	P35579	P35579	S	1943	S1943	FVVPRRMARKGAGDGSDEEVDGKADGAEAKP	1.75501	3.3753
MAP1B_S1501	P46821_S1501	Microtubule-associated protein 1B;MAP1B heavy chain;MAP1 light chain LC1	MAP1B	P46821	P46821	S	1501	S1501	SQPALALDERKLGDVSPTQIDVSQFGSFKED	1.75245	3.3693
NDRG2_T330	Q9UN36_T330	Protein NDRG2	NDRG2	Q9UN36	Q9UN36	T	330	T330	GYMASSCMTRLSRSRTASLTSAASVDGNRSR	1.7482	3.35938
FIP1L1_S492	Q6UN15_S492	Pre-mRNA 3'-end-processing factor FIP1	FIP1L1	Q6UN15	Q6UN15	S	492	S492	RERERTRERERERDHSPTPSVFNSDEERYRY	1.74813	3.35923
MEPCE_S330	Q7L2J0_S330	7SK snRNA methylphosphate capping enzyme	MEPCE	Q7L2J0	Q7L2J0	S	330	S330	PYELNTAINCRDEVVSPLPSALQGPSGSLSA	1.74741	3.35756
IFT43_S78	Q96FT9_S78	Intraflagellar transport protein 43 homolog	IFT43	Q96FT9	Q96FT9	S	78	S78	WAGDSVKASKFRRKASEEIEDFRLRPQSLNG	1.74698	3.35655
TTLL12_S15	Q14166_S15	Tubulin--tyrosine ligase-like protein 12	TTLL12	Q14166	Q14166	S	15	S15	_MEAERGPERRPAERSSPGQTPEEGAQALAE	1.74691	3.35638
TTLL12_S16	Q14166_S16	Tubulin--tyrosine ligase-like protein 12	TTLL12	Q14166	Q14166	S	16	S16	MEAERGPERRPAERSSPGQTPEEGAQALAEF	1.74691	3.35638
ADAM17_S791	P78536_S791	Disintegrin and metalloproteinase domain-containing protein 17	ADAM17	P78536	P78536	S	791	S791	GFEKDPFPNSSTAAKSFEDLTDHPVTRSEKA	1.74625	3.35485
RAI1_S683	Q7Z5J4_S683	Retinoic acid-induced protein 1	RAI1	Q7Z5J4	Q7Z5J4	S	683	S683	PDSLQLDKGGNAKDFSPGLFEDPSVAFATPD	1.74536	3.35279
PROSER3_S459	Q2NL68_S459	Proline and serine-rich protein 3	PROSER3	Q2NL68	Q2NL68	S	459	S459	LDQAEDLGSWSPPAGSPPRSPRRLLRREGDS	1.74378	3.34912
PROSER3_S463	Q2NL68_S463	Proline and serine-rich protein 3	PROSER3	Q2NL68	Q2NL68	S	463	S463	EDLGSWSPPAGSPPRSPRRLLRREGDSLEAR	1.74378	3.34912
PFKL_S775	P17858_S775	ATP-dependent 6-phosphofructokinase, liver type	PFKL	P17858	P17858	S	775	S775	AYVSGELEHVTRRTLSMDKGF__________	1.7437	3.34893
MGA_S578	Q8IWI9_S578	MAX gene-associated protein	MGA	Q8IWI9	Q8IWI9	S	578	S578	ERILDDSKDSVGDSLSGKEDLGRKRTTMLKI	1.7429	3.34707
HELZ_S1614	P42694_S1614	Probable helicase with zinc finger domain	HELZ	P42694	P42694	S	1614	S1614	PPQSRLLQYRQVQSRSPPAVPSPPSSTDHSS	1.74154	3.34391
SUZ12_S546	Q15022_S546	Polycomb protein SUZ12	SUZ12	Q15022	Q15022	S	546	S546	CRPKRTKASMSEFLESEDGEVEQQRTYSSGH	1.739	3.33804
PPP1R3D_S28	O95685_S28	Protein phosphatase 1 regulatory subunit 3D	PPP1R3D	O95685	O95685	S	28	S28	ALGSRKLGPRSLSCLSDLDGGVALEPRACRP	1.73847	3.33681
MECP2_S80	P51608_S80	Methyl-CpG-binding protein 2	MECP2	P51608	P51608	S	80	S80	SEGSGSAPAVPEASASPKQRRSIIRDRGPMY	1.73802	3.33576
NOP2_S732	P46087_S732	Probable 28S rRNA (cytosine(4447)-C(5))-methyltransferase	NOP2	P46087	P46087	S	732	S732	NAPPKGTDTQTPAVLSPSKTQATLKPKDHHQ	1.73725	3.33399
TRPS1_S216	Q9UHF7_S216	Zinc finger transcription factor Trps1	TRPS1	Q9UHF7	Q9UHF7	S	216	S216	KTDLLVNDNPDPAPLSPELQDFKCNICGYGY	1.73724	3.33398
TP53BP1_S1759	Q12888_S1759	Tumor suppressor p53-binding protein 1	TP53BP1	Q12888	Q12888	S	1759	S1759	KLASRSKLPDGPTGSSEEEEEFLEIPPFNKQ	1.73687	3.33311
KMT2D_S1722	O14686_S1722	Histone-lysine N-methyltransferase 2D	KMT2D	O14686	O14686	S	1722	S1722	HTRTKKGPAAQAEVLSGDGQPDEVIPADLPA	1.73665	3.3326
NOLC1_S538	Q14978_S538	Nucleolar and coiled-body phosphoprotein 1	NOLC1	Q14978	Q14978	S	538	S538	DDSSEEEEEKLKGKGSPRPQAPKANGTSALT	1.73507	3.32895
AKT3_S120	Q9Y243_S120	RAC-gamma serine/threonine-protein kinase	AKT3	Q9Y243	Q9Y243	S	120	S120	VADRLQRQEEERMNCSPTSQIDNIGEEEMDA	1.73468	3.32805
HNRNPH1;HNRNPF_S310	P31943_S310	Heterogeneous nuclear ribonucleoprotein H;Heterogeneous nuclear ribonucleoprotein H, N-terminally processed;Heterogeneous nuclear ribonucleoprotein F;Heterogeneous nuclear ribonucleoprotein F, N-terminally processed	HNRNPH1;HNRNPF	P31943	P31943	S	310	S310	GLPYKATENDIYNFFSPLNPVRVHIEIGPDG;GLPYRATENDIYNFFSPLNPVRVHIEIGPDG	1.73351	3.32535
ZC3H13_S370	Q5T200_S370	Zinc finger CCCH domain-containing protein 13	ZC3H13	Q5T200	Q5T200	S	370	S370	PSPSYQRTLTPPLRRSASPYPSHSLSSPQRK	1.73298	3.32413
ZC3H13_S372	Q5T200_S372	Zinc finger CCCH domain-containing protein 13	ZC3H13	Q5T200	Q5T200	S	372	S372	PSYQRTLTPPLRRSASPYPSHSLSSPQRKQS	1.73298	3.32413
RBBP6_S1328	Q7Z6E9_S1328	E3 ubiquitin-protein ligase RBBP6	RBBP6	Q7Z6E9	Q7Z6E9	S	1328	S1328	MIQVPQSKWDKDDFESEEEDVKSTQPISSVG	1.73297	3.3241
WAPAL_S221	Q7Z5K2_S221	Wings apart-like protein homolog	WAPAL	Q7Z5K2	Q7Z5K2	S	221	S221	ETNDTWNSQFGKRPESPSEISPIKGSVRTGL	1.73246	3.32293
ZBTB21_S983	Q9ULJ3_S983	Zinc finger and BTB domain-containing protein 21	ZBTB21	Q9ULJ3	Q9ULJ3	S	983	S983	AHKESEVCPVPTNSPSPPPLPPPPPLPKIQP	1.73041	3.31822
FCHO2_S533	Q0JRZ9_S533	F-BAR domain only protein 2	FCHO2	Q0JRZ9	Q0JRZ9	S	533	S533	LSAANTPTVGVSRGPSPVSLGNQDTLPVAVA	1.72903	3.31505
SMARCA5_S66	O60264_S66	SWI/SNF-related matrix-associated actin-dependent regulator of chromatin subfamily A member 5	SMARCA5	O60264	O60264	S	66	S66	AGPADAEMEEIFDDASPGKQKEIQEPDPTYE	1.72865	3.31417
SP3_S73	Q02447_S73	Transcription factor Sp3	SP3	Q02447	Q02447	S	73	S73	PLALLAATCSKIGPPSPGDDEEEAAAAAGAP	1.72566	3.30732
HCFC1_S6	P51610_S6	Host cell factor 1;HCF N-terminal chain 1;HCF N-terminal chain 2;HCF N-terminal chain 3;HCF N-terminal chain 4;HCF N-terminal chain 5;HCF N-terminal chain 6;HCF C-terminal chain 1;HCF C-terminal chain 2;HCF C-terminal chain 3;HCF C-terminal chain 4;HCF C-terminal chain 5;HCF C-terminal chain 6	HCFC1	P51610	P51610	S	6	S6	__________MASAVSPANLPAVLLQPRWKR	1.72465	3.305
SNX1_T41	Q13596_T41	Sorting nexin-1	SNX1	Q13596	Q13596	T	41	T41	EGAAGGSEPEAGDSDTEGEDIFTGAAVVSKH	1.72236	3.29976
TIMELESS_S1173	Q9UNS1_S1173	Protein timeless homolog	TIMELESS	Q9UNS1	Q9UNS1	S	1173	S1173	KEPLKAAPKKRQLLDSDEEQEEDEGRNRAPE	1.72185	3.29859
LARP1_T770	Q6PKG0_T770	La-related protein 1	LARP1	Q6PKG0	Q6PKG0	T	770	T770	FGAPEPSTIARSLPTTVPESPNYRNTRTPRT	1.72163	3.29808
PGRMC1_S57	O00264_S57	Membrane-associated progesterone receptor component 1	PGRMC1	O00264	O00264	S	57	S57	LYKIVRGDQPAASGDSDDDEPPPLPRLKRRD	1.7207	3.29596
CCT2_S3	P78371_S3	T-complex protein 1 subunit beta	CCT2	P78371	P78371	S	3	S3	_____________MASLSLAPVNIFKAGADE	1.71969	3.29366
TRERF1_S715	Q96PN7_S715	Transcriptional-regulating factor 1	TRERF1	Q96PN7	Q96PN7	S	715	S715	DPTHELPPYTPPPMLSPVRQGSGLFSNVLIS	1.71961	3.29347
PHRF1_S5	Q9P1Y6_S5	PHD and RING finger domain-containing protein 1	PHRF1	Q9P1Y6	Q9P1Y6	S	5	S5	___________MDDDSLDELVARSPGPDGHP	1.71933	3.29283
DOCK7_S180	Q96N67_S180	Dedicator of cytokinesis protein 7	DOCK7	Q96N67	Q96N67	S	180	S180	DGNSYQDDQDDLKRRSMSIDDTPRGSWACSI	1.71865	3.29129
RASAL2_S16	Q9UJF2_S16	Ras GTPase-activating protein nGAP	RASAL2	Q9UJF2	Q9UJF2	S	16	S16	MQTPEVPAERSPRRRSISGTSTSEKPNSMDT	1.71839	3.29068
ZBTB34_S463	Q8NCN2_S463	Zinc finger and BTB domain-containing protein 34	ZBTB34	Q8NCN2	Q8NCN2	S	463	S463	RKNHPGVAEVRSRIESPERTDVYVEQKLEND	1.71649	3.28637
LEO1_S10	Q8WVC0_S10	RNA polymerase-associated protein LEO1	LEO1	Q8WVC0	Q8WVC0	S	10	S10	______MADMEDLFGSDADSEAERKDSDSGS	1.71505	3.28307
RNF8_S157	O76064_S157	E3 ubiquitin-protein ligase RNF8	RNF8	O76064	O76064	S	157	S157	QMIEKNKELRTKRKFSLDELAGPGAEGPSNL	1.71403	3.28076
IRS2_S973	Q9Y4H2_S973	Insulin receptor substrate 2	IRS2	Q9Y4H2	Q9Y4H2	S	973	S973	LGSGTPGTSSDSRQRSPLSDYMNLDFSSPKS	1.71367	3.27994
MKI67_S1376	P46013_S1376	Antigen KI-67	MKI67	P46013	P46013	S	1376	S1376	EAVAAGKTTKMPCESSPPESADTPTSTRRQP	1.71272	3.27778
KIAA1671_S1224	Q9BY89_S1224	Uncharacterized protein KIAA1671	KIAA1671	Q9BY89	Q9BY89	S	1224	S1224	QELSLKVPGEAQERRSPTVEPSTLPRERPVQ	1.71218	3.27656
SAFB2;SAFB_S344	Q15424_S344	Scaffold attachment factor B2;Scaffold attachment factor B1	SAFB2;SAFB	Q15424	Q15424	S	344	S344	EASSEELAEAPTEAPSPEARDSKEDGRKFDF	1.71216	3.27652
TPD52_S176	P55327_S176	Tumor protein D52	TPD52	P55327	P55327	S	176	S176	ITKKLEDVKNSPTFKSFEEKVENLKSKVGGT	1.71144	3.27487
PRRC2B_S1395	Q5JSZ5_S1395	Protein PRRC2B	PRRC2B	Q5JSZ5	Q5JSZ5	S	1395	S1395	SSDFSERRERREGPGSEPDSQVDGGLSGASL	1.71068	3.27314
SYNJ1_S1345	O43426_S1345	Synaptojanin-1	SYNJ1	O43426	O43426	S	1345	S1345	FNLLAVSKAQLSVQTSPVPTPDPKRLIQLPS	1.71009	3.27182
SRRM2_S2702	Q9UQ35_S2702	Serine/arginine repetitive matrix protein 2	SRRM2	Q9UQ35	Q9UQ35	S	2702	S2702	DSRSLSYSPVERRRPSPQPSPRDQQSSSSER	1.70802	3.26712
EIF4G2_T385	P78344_T385	Eukaryotic translation initiation factor 4 gamma 2	EIF4G2	P78344	P78344	T	385	T385	GLADMFGQMPGSGIGTGPGVIQDRFSPTMGR	1.70748	3.2659
SMEK1_S127	Q6IN85_S127	Serine/threonine-protein phosphatase 4 regulatory subunit 3A	SMEK1	Q6IN85	Q6IN85	S	127	S127	DLVDESEEERFDDMSSPGLELPSCELSRLEE	1.7067	3.26413
H1FX_S2	Q92522_S2	Histone H1x	H1FX	Q92522	Q92522	S	2	S2	______________MSVELEEALPVTTAEGM	1.7053	3.26097
MAP1B_S891	P46821_S891	Microtubule-associated protein 1B;MAP1B heavy chain;MAP1 light chain LC1	MAP1B	P46821	P46821	S	891	S891	YVIQKEREVTKGPAESPDEGITTTEGEGECE	1.70439	3.2589
NCOR1_S224	O75376_S224	Nuclear receptor corepressor 1	NCOR1	O75376	O75376	S	224	S224	LEEEAAKPPEPEKPVSPPPVEQKHRSIVQII	1.70409	3.25823
LRRC41_S326	Q15345_S326	Leucine-rich repeat-containing protein 41	LRRC41	Q15345	Q15345	S	326	S326	KQMPRAAPATRVTRRSTQESLTAGGTDLKRE	1.70299	3.25575
LRRC41_T327	Q15345_T327	Leucine-rich repeat-containing protein 41	LRRC41	Q15345	Q15345	T	327	T327	QMPRAAPATRVTRRSTQESLTAGGTDLKREL	1.70299	3.25575
GTF2F1_T445	P35269_T445	General transcription factor IIF subunit 1	GTF2F1	P35269	P35269	T	445	T445	QSLSGKSTPQPPSGKTTPNSGDVQVTEDAVR	1.70123	3.25178
FAM160A2_S596	Q8N612_S596	FTS and Hook-interacting protein	FAM160A2	Q8N612	Q8N612	S	596	S596	PSPEPSPFGSRTKKRSLLPEEDRNNVGEGEE	1.70062	3.25041
KIAA0930_S324	Q6ICG6_S324	Uncharacterized protein KIAA0930	KIAA0930	Q6ICG6	Q6ICG6	S	324	S324	RKVPRNRIAEMKKSHSANDSEEFFREDDGGA	1.70021	3.24948
PDS5B_S1358	Q9NTI5_S1358	Sister chromatid cohesion protein PDS5 homolog B	PDS5B	Q9NTI5	Q9NTI5	S	1358	S1358	SKQHRVSRRAQQRAESPESSAIESTQSTPQK	1.69983	3.24862
MYO9B_S1261	Q13459_S1261	Unconventional myosin-IXb	MYO9B	Q13459	Q13459	S	1261	S1261	GQLERPTSLALDSRVSPPAPGSAPETPEDKS	1.69922	3.24726
DOCK11_S1237	Q5JSL3_S1237	Dedicator of cytokinesis protein 11	DOCK11	Q5JSL3	Q5JSL3	S	1237	S1237	AYGSFQNGHGIKREDSRGSLIPEGATGFPDQ	1.69818	3.24492
CEP97_S813	Q8IW35_S813	Centrosomal protein of 97 kDa	CEP97	Q8IW35	Q8IW35	S	813	S813	SKLHIACFPVQLDTLSDGASVDESHGISPPL	1.69782	3.2441
KDM5C_S317	P41229_S317	Lysine-specific demethylase 5C	KDM5C	P41229	P41229	S	317	S317	PEPCTKMTMRLRRNHSNAQFIESYVCRMCSR	1.69645	3.24102
ZBTB21_S981	Q9ULJ3_S981	Zinc finger and BTB domain-containing protein 21	ZBTB21	Q9ULJ3	Q9ULJ3	S	981	S981	ESAHKESEVCPVPTNSPSPPPLPPPPPLPKI	1.69637	3.24085
CLIP1_S195	P30622_S195	CAP-Gly domain-containing linker protein 1	CLIP1	P30622	P30622	S	195	S195	SATPPISNLTKTASESISNLSEAGSIKKGER	1.69551	3.23891
ITSN1_S978	Q15811_S978	Intersectin-1	ITSN1	Q15811	Q15811	S	978	S978	KSYVKLISGPIRKSTSMDSGSSESPASLKRV	1.69531	3.23847
PRR5_S282	P85299_S282	Proline-rich protein 5	PRR5	P85299	P85299	S	282	S282	EAEGAAAGGTSIRRHSVSEMTSCPEPQGFSD	1.69507	3.23793
GUCY1A2_S41	P33402_S41	Guanylate cyclase soluble subunit alpha-2	GUCY1A2	P33402	P33402	S	41	S41	EGECPLSRLCWNGSRSPPGPLEPSPAAAAAA	1.69356	3.23453
PCM1_S960	Q15154_S960	Pericentriolar material 1 protein	PCM1	Q15154	Q15154	S	960	S960	NGKETKNRWKNNCPFSADENYRPLAKTRQQN	1.69233	3.23179
PPP6R1_S759	Q9UPN7_S759	Serine/threonine-protein phosphatase 6 regulatory subunit 1	PPP6R1	Q9UPN7	Q9UPN7	S	759	S759	GPLSVPQGLPTQSLASPPARDALQLRSQDPT	1.69151	3.22995
MAP2K3;MAP2K6_S207	P52564_S207	Dual specificity mitogen-activated protein kinase kinase 3;Dual specificity mitogen-activated protein kinase kinase 6	MAP2K3;MAP2K6	P52564	P52564	S	207	S207	HVKMCDFGISGYLVDSVAKTMDAGCKPYMAP;QVKMCDFGISGYLVDSVAKTIDAGCKPYMAP	1.69089	3.22855
PPIG_S356	Q13427_S356	Peptidyl-prolyl cis-trans isomerase G	PPIG	Q13427	Q13427	S	356	S356	YRTPSRSRSRDRFRRSETPPHWRQEMQRAQR	1.69054	3.22778
FAM129B_S641	Q96TA1_S641	Niban-like protein 1	FAM129B	Q96TA1	Q96TA1	S	641	S641	VQDEEVGLPFEASPESPPPASPDGVTEIRGL	1.69049	3.22767
KIAA1211L_S92	Q6NV74_S92	Uncharacterized protein KIAA1211-like	KIAA1211L	Q6NV74	Q6NV74	S	92	S92	DELEESRGTLGSRALSHDSIFIPESGQDATR	1.68981	3.22615
FCHO2_S496	Q0JRZ9_S496	F-BAR domain only protein 2	FCHO2	Q0JRZ9	Q0JRZ9	S	496	S496	NEIPRPFSPPVTSNTSPPPAAPLARAESSSS	1.68832	3.22282
DOT1L_S374	Q8TEK3_S374	Histone-lysine N-methyltransferase, H3 lysine-79 specific	DOT1L	Q8TEK3	Q8TEK3	S	374	S374	GPEGKVAGPADAPMDSGAEEEKAGAATVKKP	1.68744	3.22085
ANKS1A_S628	Q92625_S628	Ankyrin repeat and SAM domain-containing protein 1A	ANKS1A	Q92625	Q92625	S	628	S628	PKAELKLSRSLSKSDSDLLTCSPTEDATMGS	1.68675	3.21931
NONO_T428	Q15233_T428	Non-POU domain-containing octamer-binding protein	NONO	Q15233	Q15233	T	428	T428	PPGPATMMPDGTLGLTPPTTERFGQAATMEG	1.68625	3.21818
GTF3C3_S43	Q9Y5Q9_S43	General transcription factor 3C polypeptide 3	GTF3C3	Q9Y5Q9	Q9Y5Q9	S	43	S43	RKTREKKSLQEKGKLSAEENPDDSEVPSSSG	1.68562	3.21679
SRRM1_T572	Q8IYB3_T572	Serine/arginine repetitive matrix protein 1	SRRM1	Q8IYB3	Q8IYB3	T	572	T572	RRRSPSPAPPPRRRRTPTPPPRRRTPSPPPR	1.68485	3.21507
SRRM1_T574	Q8IYB3_T574	Serine/arginine repetitive matrix protein 1	SRRM1	Q8IYB3	Q8IYB3	T	574	T574	RSPSPAPPPRRRRTPTPPPRRRTPSPPPRRR	1.68485	3.21507
OSBPL8_S807	Q9BZF1_S807	Oxysterol-binding protein-related protein 8	OSBPL8	Q9BZF1	Q9BZF1	S	807	S807	KVAKGYSSPEPDIQDSSGSEAQSVKPSTRRK	1.68342	3.21189
OSBPL8_S808	Q9BZF1_S808	Oxysterol-binding protein-related protein 8	OSBPL8	Q9BZF1	Q9BZF1	S	808	S808	VAKGYSSPEPDIQDSSGSEAQSVKPSTRRKK	1.68342	3.21189
PRPF4B_S427	Q13523_S427	Serine/threonine-protein kinase PRP4 homolog	PRPF4B	Q13523	Q13523	S	427	S427	PRTRPRDDILSRRERSKDASPINRWSPTRRR	1.68299	3.21093
GCOM2;POLR2M_S179	Q9BZD3_S179	Putative GRINL1B complex locus protein 2;DNA-directed RNA polymerase II subunit GRINL1A	GCOM2;POLR2M	Q9BZD3	Q9BZD3	S	179	S179	PSSEASEHHPQHRVSSQAEDTSSSFDNLFID	1.68269	3.21027
PNN_S100	Q9H307_S100	Pinin	PNN	Q9H307	Q9H307	S	100	S100	RLGGERRTRRESRQESDPEDDDVKKPALQSS	1.68248	3.2098
RRP15_S8	Q9Y3B9_S8	RRP15-like protein	RRP15	Q9Y3B9	Q9Y3B9	S	8	S8	________MAAAAPDSRVSEEENLKKTPKKK	1.68245	3.20974
IRS4_S1061	O14654_S1061	Insulin receptor substrate 4	IRS4	O14654	O14654	S	1061	S1061	YVVDPFSECCMDISLSPSRCSEPPPVARLLQ	1.681	3.2065
AKAP8_S339	O43823_S339	A-kinase anchor protein 8	AKAP8	O43823	O43823	S	339	S339	EGDFSENDDAAGDFRSGDEEFKGEDELCDSG	1.68094	3.20637
EIF3J_S11	O75822_S11	Eukaryotic translation initiation factor 3 subunit J	EIF3J	O75822	O75822	S	11	S11	_____MAAAAAAAGDSDSWDADAFSVEDPVR	1.6808	3.20606
TOP2A_S1247	P11388_S1247	DNA topoisomerase 2-alpha	TOP2A	P11388	P11388	S	1247	S1247	EKKNKKKIKNENTEGSPQEDGVELEGLKQRL	1.68002	3.20433
MAP4K4_S805	O95819_S805	Mitogen-activated protein kinase kinase kinase kinase 4	MAP4K4	O95819	O95819	S	805	S805	TSGPEDTRAASSLNLSNGETESVKTMIVHDD	1.67888	3.2018
INF2_S1149	Q27J81_S1149	Inverted formin-2	INF2	Q27J81	Q27J81	S	1149	S1149	PTSLLGVLQAEADSTSEGLEDAVHSRGARPP	1.67873	3.20146
CASP8AP2_S20	Q9UKL3_S20	CASP8-associated protein 2	CASP8AP2	Q9UKL3	Q9UKL3	S	20	S20	DDNGDGTSLFDVFSASPLKNNDEGSLDIYAG	1.67792	3.19966
CLN3_S12	Q13286_S12	Battenin	CLN3	Q13286	Q13286	S	12	S12	____MGGCAGSRRRFSDSEGEETVPEPRLPL	1.67741	3.19853
NCAM1_S784	P13591_S784	Neural cell adhesion molecule 1	NCAM1	P13591	P13591	S	784	S784	GKDMEEGKAAFSKDESKEPIVEVRTEEERTP	1.67726	3.1982
CENPT_S397	Q96BT3_S397	Centromere protein T	CENPT	Q96BT3	Q96BT3	S	397	S397	PGASSGDEDASGRAASPESASSTPESLQARR	1.67621	3.19587
AKAP11_S1242	Q9UKA4_S1242	A-kinase anchor protein 11	AKAP11	Q9UKA4	Q9UKA4	S	1242	S1242	KVKNPCLNVQSQRSVSPTFLNPSDENLKTLC	1.67607	3.19557
DDX24_S295	Q9GZR7_S295	ATP-dependent RNA helicase DDX24	DDX24	Q9GZR7	Q9GZR7	S	295	S295	EAGAETRSPGKAEAESDALPDDTVIESEALP	1.67435	3.19175
LGALSL_S25	Q3ZCW2_S25	Galectin-related protein	LGALSL	Q3ZCW2	Q3ZCW2	S	25	S25	AVVKLDDGHLNNSLSSPVQADVYFPRLIVPF	1.67181	3.18614
DNMT3A_S255	Q9Y6K1_S255	DNA (cytosine-5)-methyltransferase 3A	DNMT3A	Q9Y6K1	Q9Y6K1	S	255	S255	EEASPPAVQQPTDPASPTVATTPEPVGSDAG	1.67041	3.18306
NUP153_T588	P49790_T588	Nuclear pore complex protein Nup153	NUP153	P49790	P49790	T	588	T588	SAHHVTTVNSTNCKKTPPEDCEGPFRPAEIL	1.66994	3.182
IRF2BP2_S460	Q7Z5L9_S460	Interferon regulatory factor 2-binding protein 2	IRF2BP2	Q7Z5L9	Q7Z5L9	S	460	S460	NQVHSTTRRNSNSPPSPSSMNQRRLGPREVG	1.66896	3.17985
HUWE1_S3816	Q7Z6Z7_S3816	E3 ubiquitin-protein ligase HUWE1	HUWE1	Q7Z6Z7	Q7Z6Z7	S	3816	S3816	ASVRREESPMDVDQPSPSAQDTQSIASDGTP	1.66824	3.17826
MAP3K4_S499	Q9Y6R4_S499	Mitogen-activated protein kinase kinase kinase 4	MAP3K4	Q9Y6R4	Q9Y6R4	S	499	S499	IQSRDCISKKLERLESEDDSLGWGAPDWSTE	1.66823	3.17824
PRKCI_T564	P41743_T564	Protein kinase C iota type	PRKCI	P41743	P41743	T	564	T564	LDNFDSQFTNEPVQLTPDDDDIVRKIDQSEF	1.66786	3.17743
DTD1_S196	Q8TEA8_S196	D-tyrosyl-tRNA(Tyr) deacylase 1	DTD1	Q8TEA8	Q8TEA8	S	196	S196	SSKERNTPRKEDRSASSGAEGDVSSEREP__	1.66769	3.17705
NUMB_S244	P49757_S244	Protein numb homolog	NUMB	P49757	P49757	S	244	S244	SVAPGNTAPSPSSPTSPTSDATTSLEMNNPH	1.66678	3.17505
ZFYVE19_S354	Q96K21_S354	Abscission/NoCut checkpoint regulator	ZFYVE19	Q96K21	Q96K21	S	354	S354	QDPERVTLQDYRLPDSDDDEDEETAIQRVLQ	1.66653	3.1745
ZHX3_S946	Q9H4I2_S946	Zinc fingers and homeoboxes protein 3	ZHX3	Q9H4I2	Q9H4I2	S	946	S946	EPRVPEASSEPFDTSSPQAGRQLETD_____	1.66591	3.17313
DYNC1LI1_S516	Q9Y6G9_S516	Cytoplasmic dynein 1 light intermediate chain 1	DYNC1LI1	Q9Y6G9	Q9Y6G9	S	516	S516	RITRKPVTVSPTTPTSPTEGEAS________	1.66564	3.17254
CLIP1_S147	P30622_S147	CAP-Gly domain-containing linker protein 1	CLIP1	P30622	P30622	S	147	S147	DEANGLQTTPASRATSPLCTSTASMVSSSPS	1.6654	3.17201
TNFRSF10A_S466	O00220_S466	Tumor necrosis factor receptor superfamily member 10A	TNFRSF10A	O00220	O00220	S	466	S466	SGKFIYLEDGTGSAVSLE_____________	1.66478	3.17066
ARL6IP4_S332	Q66PJ3_S332	ADP-ribosylation factor-like protein 6-interacting protein 4	ARL6IP4	Q66PJ3	Q66PJ3	S	332	S332	QVEALPGPSLDQWHRSAGEEEDGPVLTDEQK	1.66408	3.16912
NRCAM_S1295	Q92823_S1295	Neuronal cell adhesion molecule	NRCAM	Q92823	Q92823	S	1295	S1295	KEKEPAEGNESSEAPSPVNAMNSFV______	1.66361	3.16808
STRAP_S335	Q9Y3F4_S335	Serine-threonine kinase receptor-associated protein	STRAP	Q9Y3F4	Q9Y3F4	S	335	S335	IGFPETTEEELEEIASENSDCIFPSAPDVKA	1.66347	3.16776
STRAP_S338	Q9Y3F4_S338	Serine-threonine kinase receptor-associated protein	STRAP	Q9Y3F4	Q9Y3F4	S	338	S338	PETTEEELEEIASENSDCIFPSAPDVKA___	1.66347	3.16776
HDAC5_S611	Q9UQL6_S611	Histone deacetylase 5	HDAC5	Q9UQL6	Q9UQL6	S	611	S611	EEEEDCIQVKDEEGESGAEEGPDLEEPGAGY	1.66097	3.16229
PSME3_S24	P61289_S24	Proteasome activator complex subunit 3	PSME3	P61289	P61289	S	24	S24	QEVKLKVDSFRERITSEAEDLVANFFPKKLL	1.66073	3.16177
SSBP2_S321	P81877_S321	Single-stranded DNA-binding protein 2	SSBP2	P81877	P81877	S	321	S321	NGSLGSGDMDSISKNSPNNMSLSNQPGTPRD	1.65947	3.159
HDGFRP2_S137	Q7Z4V5_S137	Hepatoma-derived growth factor-related protein 2	HDGFRP2	Q7Z4V5	Q7Z4V5	S	137	S137	DRGVMAVTAVTATAASDRMESDSDSDKSSDN	1.65942	3.15888
RABL6_S402	Q3YEC7_S402	Rab-like protein 6	RABL6	Q3YEC7	Q3YEC7	S	402	S402	VQSVEDFVPDDRLDRSFLEDTTPARDEKKVG	1.65772	3.15517
NOC2L_S672	Q9Y3T9_S672	Nucleolar complex protein 2 homolog	NOC2L	Q9Y3T9	Q9Y3T9	S	672	S672	KDEDRKQFKDLFDLNSSEEDDTEGFSERGIL	1.65666	3.15286
LIG1_T195	P18858_T195	DNA ligase 1	LIG1	P18858	P18858	T	195	T195	QPTTPPKPLKTSKAETPTESVSEPEVATKQE	1.65654	3.1526
MDC1_S402	Q14676_S402	Mediator of DNA damage checkpoint protein 1	MDC1	Q14676	Q14676	S	402	S402	QAVPLEKSQASMVINSDTDDEEEVSAALTLA	1.65473	3.14864
MDC1_T404	Q14676_T404	Mediator of DNA damage checkpoint protein 1	MDC1	Q14676	Q14676	T	404	T404	VPLEKSQASMVINSDTDDEEEVSAALTLAHL	1.65473	3.14864
PRPF38B_S493	Q5VTL8_S493	Pre-mRNA-splicing factor 38B	PRPF38B	Q5VTL8	Q5VTL8	S	493	S493	RTDSVEKSKKREHSPSKEKSRKRSRSKERSH	1.65423	3.14755
LLGL2_S480	Q6P1M3_S480	Lethal(2) giant larvae protein homolog 2	LLGL2	Q6P1M3	Q6P1M3	S	480	S480	TVRVFLTDTDPNENFSAQGEDEWPPLRKVGS	1.65375	3.14651
PAXBP1_S62	Q9Y5B6_S62	PAX3- and PAX7-binding protein 1	PAXBP1	Q9Y5B6	Q9Y5B6	S	62	S62	GDRAPGGESLLGPGPSPPSALTPGLGAEAGG	1.65327	3.14545
RNH1_S2	P13489_S2	Ribonuclease inhibitor	RNH1	P13489	P13489	S	2	S2	______________MSLDIQSLDIQCEELSD	1.65322	3.14535
ILF3_S190	Q12906_S190	Interleukin enhancer-binding factor 3	ILF3	Q12906	Q12906	S	190	S190	VVREEMEKVLAGETLSVNDPPDVLDRQKCLA	1.65231	3.14337
SMEK2_S117	Q5MIZ7_S117	Serine/threonine-protein phosphatase 4 regulatory subunit 3B	SMEK2	Q5MIZ7	Q5MIZ7	S	117	S117	GKDPSVEVTQDLIDESEEERFEEMPETSHLI	1.65155	3.14172
MPHOSPH10_S171	O00566_S171	U3 small nucleolar ribonucleoprotein protein MPP10	MPHOSPH10	O00566	O00566	S	171	S171	SKSDLRKSPVFSDEDSDLDFDISKLEQQSKV	1.6515	3.1416
LEO1_S14	Q8WVC0_S14	RNA polymerase-associated protein LEO1	LEO1	Q8WVC0	Q8WVC0	S	14	S14	__MADMEDLFGSDADSEAERKDSDSGSDSDS	1.65029	3.13896
XRCC4_S320	Q13426_S320	DNA repair protein XRCC4	XRCC4	Q13426	Q13426	S	320	S320	LPETSKKEHISAENMSLETLRNSSPEDLFDE	1.65007	3.13849
TBC1D16_S118	Q8TBP0_S118	TBC1 domain family member 16	TBC1D16	Q8TBP0	Q8TBP0	S	118	S118	SPVRKAPRPRGRRTRSSGASHQPSPTELRPT	1.64772	3.13337
FBXO9_T37	Q9UK97_T37	F-box only protein 9	FBXO9	Q9UK97	Q9UK97	T	37	T37	TVRADDDEENESPAETDLQAQLQMFRAQWMF	1.64747	3.13285
PDS5B_S1283	Q9NTI5_S1283	Sister chromatid cohesion protein PDS5 homolog B	PDS5B	Q9NTI5	Q9NTI5	S	1283	S1283	KRLKEDILENEDEQNSPPKKGKRGRPPKPLG	1.64715	3.13215
TP53BP1_S1758	Q12888_S1758	Tumor suppressor p53-binding protein 1	TP53BP1	Q12888	Q12888	S	1758	S1758	DKLASRSKLPDGPTGSSEEEEEFLEIPPFNK	1.64709	3.132
HUWE1_S2362	Q7Z6Z7_S2362	E3 ubiquitin-protein ligase HUWE1	HUWE1	Q7Z6Z7	Q7Z6Z7	S	2362	S2362	ELEDLIDELLERDGGSGNSTIIVSRSGEDES	1.64575	3.12911
MYCBP2_S2749	O75592_S2749	E3 ubiquitin-protein ligase MYCBP2	MYCBP2	O75592	O75592	S	2749	S2749	LKSDAAKLRSDSHSRSLSPNHNTLQTLKSDG	1.64446	3.12631
RB1_S37	P06400_S37	Retinoblastoma-associated protein	RB1	P06400	P06400	S	37	S37	APPPPPPPEEDPEQDSGPEDLPLVRLEFEET	1.64444	3.12627
YBX1_S314	P67809_S314	Nuclease-sensitive element-binding protein 1	YBX1	P67809	P67809	S	314	S314	DGKETKAADPPAENSSAPEAEQGGAE_____	1.64162	3.12016
CTR9_T925	Q6PD62_T925	RNA polymerase-associated protein CTR9 homolog	CTR9	Q6PD62	Q6PD62	T	925	T925	RSKKGGEFDEFVNDDTDDDLPISKKKKRRKG	1.64149	3.11988
SRRM2_S1691	Q9UQ35_S1691	Serine/arginine repetitive matrix protein 2	SRRM2	Q9UQ35	Q9UQ35	S	1691	S1691	PEPKTKSRTPPRRRSSRSSPELTRKARLSRR	1.64141	3.11972
SRRM2_S1693	Q9UQ35_S1693	Serine/arginine repetitive matrix protein 2	SRRM2	Q9UQ35	Q9UQ35	S	1693	S1693	PKTKSRTPPRRRSSRSSPELTRKARLSRRSR	1.64141	3.11972
SRRM2_S1694	Q9UQ35_S1694	Serine/arginine repetitive matrix protein 2	SRRM2	Q9UQ35	Q9UQ35	S	1694	S1694	KTKSRTPPRRRSSRSSPELTRKARLSRRSRS	1.64141	3.11972
KANSL1_S1045	Q7Z3B3_S1045	KAT8 regulatory NSL complex subunit 1	KANSL1	Q7Z3B3	Q7Z3B3	S	1045	S1045	QSVQPWERRTFPLAHSPQAECEDQLDAQERA	1.64132	3.11951
GOLGA4_S266	Q13439_S266	Golgin subfamily A member 4	GOLGA4	Q13439	Q13439	S	266	S266	LEPQAEVFTKEENPESDGEPVVEDGTSVKTL	1.6406	3.11796
FGD1_S365	P98174_S365	FYVE, RhoGEF and PH domain-containing protein 1	FGD1	P98174	P98174	S	365	S365	EKDREIPVPLMERQESVELTVQQKVFHIANE	1.63937	3.1153
MACF1_S3927	Q9UPN3_S3927	Microtubule-actin cross-linking factor 1, isoforms 1/2/3/5	MACF1	Q9UPN3	Q9UPN3	S	3927	S3927	GSSPETLPSLLKRQGSFSEDVISHKGDLRFV	1.63828	3.11295
PCM1_S93	Q15154_S93	Pericentriolar material 1 protein	PCM1	Q15154	Q15154	S	93	S93	KTPHTFPHSRYMSQMSVPEQAELEKLKQRIN	1.63645	3.10899
MAPK14_Y182	Q16539_Y182	Mitogen-activated protein kinase 14	MAPK14	Q16539	Q16539	Y	182	Y182	LDFGLARHTDDEMTGYVATRWYRAPEIMLNW	1.63631	3.1087
MFAP1_S116	P55081_S116	Microfibrillar-associated protein 1	MFAP1	P55081	P55081	S	116	S116	LARHRKIVEPEVVGESDSEVEGDAWRMERED	1.63619	3.10844
MARK3_S419	P27448_S419	MAP/microtubule affinity-regulating kinase 3	MARK3	P27448	P27448	S	419	S419	KVQRSVFSSQKQRRYSDHAGPAIPSVVAYPK	1.63373	3.10314
CDC37_S13	Q16543_S13	Hsp90 co-chaperone Cdc37;Hsp90 co-chaperone Cdc37, N-terminally processed	CDC37	Q16543	Q16543	S	13	S13	___MVDYSVWDHIEVSDDEDETHPNIDTASL	1.63357	3.1028
SNW1_S14	Q13573_S14	SNW domain-containing protein 1	SNW1	Q13573	Q13573	S	14	S14	__MALTSFLPAPTQLSQDQLEAEEKARSQRS	1.6333	3.10221
CAAP1_S89	Q9H8G2_S89	Caspase activity and apoptosis inhibitor 1	CAAP1	Q9H8G2	Q9H8G2	S	89	S89	WGGSSVERSERRKRRSTDSSSVSGSLQQETK	1.63276	3.10105
CAAP1_T90	Q9H8G2_T90	Caspase activity and apoptosis inhibitor 1	CAAP1	Q9H8G2	Q9H8G2	T	90	T90	GGSSVERSERRKRRSTDSSSVSGSLQQETKY	1.63276	3.10105
MYO18A_S2041	Q92614_S2041	Unconventional myosin-XVIIIa	MYO18A	Q92614	Q92614	S	2041	S2041	PLDNTSRPRYSHSYLSDSDTEAKLTETNA__	1.63263	3.10077
MYO18A_S2043	Q92614_S2043	Unconventional myosin-XVIIIa	MYO18A	Q92614	Q92614	S	2043	S2043	DNTSRPRYSHSYLSDSDTEAKLTETNA____	1.63263	3.10077
SPAG7_S158	O75391_S158	Sperm-associated antigen 7	SPAG7	O75391	O75391	S	158	S158	QRQEEEAAQQGPVVVSPASDYKDKYSHLIGK	1.63259	3.10069
CDK12_T1244	Q9NYV4_T1244	Cyclin-dependent kinase 12	CDK12	Q9NYV4	Q9NYV4	T	1244	T1244	ENNSDKNSGPQGPRRTPTMPQEEAAACPPHI	1.63243	3.10035
SCAMP1_S2	O15126_S2	Secretory carrier-associated membrane protein 1	SCAMP1	O15126	O15126	S	2	S2	______________MSDFDSNPFADPDLNNP	1.63168	3.09874
FAM208A_S972	Q9UK61_S972	Protein FAM208A	FAM208A	Q9UK61	Q9UK61	S	972	S972	EAFPNDPRVINRQRSSDYQFPSSPFTDTLKG	1.6298	3.0947
ARID1A_S696	O14497_S696	AT-rich interactive domain-containing protein 1A	ARID1A	O14497	O14497	S	696	S696	FSPHTSPHLPGIRGPSPSPVGSPASVAQSRS	1.62873	3.0924
ACIN1_S240	Q9UKV3_S240	Apoptotic chromatin condensation inducer in the nucleus	ACIN1	Q9UKV3	Q9UKV3	S	240	S240	ERRSSRVRQARAAKLSEGSQPAEEEEDQETP	1.62853	3.09197
THUMPD1_S86	Q9NXG2_S86	THUMP domain-containing protein 1	THUMPD1	Q9NXG2	Q9NXG2	S	86	S86	DMYGPEKFTDKDQQPSGSEGEDDDAEAALKK	1.62793	3.09069
RBM12B_S575	Q8IXT5_S575	RNA-binding protein 12B	RBM12B	Q8IXT5	Q8IXT5	S	575	S575	HSSEDFRFPPEDFRHSPEDFRRPREEDFRRP	1.62732	3.08939
RRP1B_S453	Q14684_S453	Ribosomal RNA processing protein 1 homolog B	RRP1B	Q14684	Q14684	S	453	S453	ALKARVAEPGAEATSSTGEESGSEHPPAVPM	1.62679	3.08824
SRRM2_S1112	Q9UQ35_S1112	Serine/arginine repetitive matrix protein 2	SRRM2	Q9UQ35	Q9UQ35	S	1112	S1112	GRSRSSSPVTELASRSPIRQDRGEFSASPML	1.62611	3.08679
CC2D1A_T120	Q6P1N0_T120	Coiled-coil and C2 domain-containing protein 1A	CC2D1A	Q6P1N0	Q6P1N0	T	120	T120	AELNEVLGEEQKASETPPPVAQPKPEAPHPG	1.62459	3.08354
MYH14_S1969	Q7Z406_S1969	Myosin-14	MYH14	Q7Z406	Q7Z406	S	1969	S1969	TRTVRQVFRLEEGVASDEEAEEAQPGSGPSP	1.62443	3.0832
SEPT9_S30	Q9UHD8_S30	Septin-9	SEPT9	Q9UHD8	Q9UHD8	S	30	S30	RLRRLGDSSGPALKRSFEVEEVETPNSTPPR	1.62366	3.08156
MAP2K2;MAP2K1_S226	P36507_S226	Dual specificity mitogen-activated protein kinase kinase 2;Dual specificity mitogen-activated protein kinase kinase 1	MAP2K2;MAP2K1	P36507	P36507	S	226	S226	CDFGVSGQLIDSMANSFVGTRSYMAPERLQG;CDFGVSGQLIDSMANSFVGTRSYMSPERLQG	1.62319	3.08055
TRAF3IP1_S476	Q8TDR0_S476	TRAF3-interacting protein 1	TRAF3IP1	Q8TDR0	Q8TDR0	S	476	S476	PGSARPAPPRVKRQDSMEALQMDRSGSGKTV	1.62291	3.07997
PRKAB2_S39	O43741_S39	5'-AMP-activated protein kinase subunit beta-2	PRKAB2	O43741	O43741	S	39	S39	AGGHAPGKEHKIMVGSTDDPSVFSLPDSKLP	1.62286	3.07985
PAK1_S144	Q13153_S144	Serine/threonine-protein kinase PAK 1	PAK1	Q13153	Q13153	S	144	S144	EFYNSKKTSNSQKYMSFTDKSAEDYNSSNAL	1.62265	3.07941
ABCC1_S915	P33527_S915	Multidrug resistance-associated protein 1	ABCC1	P33527	P33527	S	915	S915	MLVTDSAGKQLQRQLSSSSSYSGDISRHHNS	1.62265	3.07941
WAPAL_S226	Q7Z5K2_S226	Wings apart-like protein homolog	WAPAL	Q7Z5K2	Q7Z5K2	S	226	S226	WNSQFGKRPESPSEISPIKGSVRTGLFEWDN	1.62263	3.07936
TRIM28_S26	Q13263_S26	Transcription intermediary factor 1-beta	TRIM28	Q13263	Q13263	S	26	S26	AAASAASGSPGPGEGSAGGEKRSTAPSAAAS	1.62218	3.0784
MAP1B_S1653	P46821_S1653	Microtubule-associated protein 1B;MAP1B heavy chain;MAP1 light chain LC1	MAP1B	P46821	P46821	S	1653	S1653	HRSEQSSMSIEFGQESPEQSLAMDFSRQSPD	1.62193	3.07787
ZBTB44_S161	Q8NCP5_S161	Zinc finger and BTB domain-containing protein 44	ZBTB44	Q8NCP5	Q8NCP5	S	161	S161	ENNSNCNFTSRDGSISPVSSECSVVERTIPV	1.6219	3.07779
YPEL5_S118	P62699_S118	Protein yippee-like 5	YPEL5	P62699	P62699	S	118	S118	RALVRESEGFEEHVPSDNS____________	1.62143	3.07681
TNKS1BP1_S1385	Q9C0C2_S1385	182 kDa tankyrase-1-binding protein	TNKS1BP1	Q9C0C2	Q9C0C2	S	1385	S1385	VSQCPEPGLRHNGSLSPGLEARDPLEARELG	1.62106	3.07602
DHX8_S460	Q14562_S460	ATP-dependent RNA helicase DHX8	DHX8	Q14562	Q14562	S	460	S460	EPPFLRGHTKQSMDMSPIKIVKNPDGSLSQA	1.62098	3.07584
NELFE_S115	P18615_S115	Negative elongation factor E	NELFE	P18615	P18615	S	115	S115	EKGPVPTFQPFQRSISADDDLQESSRRPQRK	1.62032	3.07442
CDK18_S87	Q07002_S87	Cyclin-dependent kinase 18	CDK18	Q07002	Q07002	S	87	S87	SPGVQFQRRQNQRRFSMEDVSKRLSLPMDIR	1.61977	3.07327
HUWE1_T3927	Q7Z6Z7_T3927	E3 ubiquitin-protein ligase HUWE1	HUWE1	Q7Z6Z7	Q7Z6Z7	T	3927	T3927	KDEPPPLSPAPLTPATPSSLDPFFSREPSSM	1.61917	3.07198
MPHOSPH10_S167	O00566_S167	U3 small nucleolar ribonucleoprotein protein MPP10	MPHOSPH10	O00566	O00566	S	167	S167	AENSSKSDLRKSPVFSDEDSDLDFDISKLEQ	1.61861	3.07079
FAM134A_S385	Q8NC44_S385	Protein FAM134A	FAM134A	Q8NC44	Q8NC44	S	385	S385	DLLGRPQALSRQALDSEEEEEDVAAKETLLR	1.61649	3.06629
CDK12_T692	Q9NYV4_T692	Cyclin-dependent kinase 12	CDK12	Q9NYV4	Q9NYV4	T	692	T692	GGDLSPPDSPEPKAITPPQQPYKKRPKICCP	1.61647	3.06624
RBM15_S257	Q96T37_S257	Putative RNA-binding protein 15	RBM15	Q96T37	Q96T37	S	257	S257	DRPLKIEAVYVSRRRSRSPLDKDTYPPSASV	1.61644	3.06617
SF3B2_S309	Q13435_S309	Splicing factor 3B subunit 2	SF3B2	Q13435	Q13435	S	309	S309	EEMETDARSSLGQSASETEEDTVSVSKKEKN	1.61629	3.06585
SPEN_S1268	Q96T58_S1268	Msx2-interacting protein	SPEN	Q96T58	Q96T58	S	1268	S1268	EDSERTGGSPSVRHGSFHEDEDPIGSPRLLS	1.61589	3.06501
RFX5_S185	P48382_S185	DNA-binding protein RFX5	RFX5	P48382	P48382	S	185	S185	VSMPPLPGLDLKGSESPEMGPEVTPAPRDEL	1.61489	3.06288
FCHO2_S403	Q0JRZ9_S403	F-BAR domain only protein 2	FCHO2	Q0JRZ9	Q0JRZ9	S	403	S403	PAISRHSPVQMNRNLSNEELTKSKPSAPPNE	1.61464	3.06236
CLSPN_S950	Q9HAW4_S950	Claspin	CLSPN	Q9HAW4	Q9HAW4	S	950	S950	ENMEELLNLCSGKFTSQDASTPASSELNKQE	1.61452	3.06209
NIPBL_S318	Q6KC79_S318	Nipped-B-like protein	NIPBL	Q6KC79	Q6KC79	S	318	S318	PCSSPRDVPPDILLDSPERKQKKQKKMKLGK	1.61429	3.06162
INPP5F_S907	Q9Y2H2_S907	Phosphatidylinositide phosphatase SAC2	INPP5F	Q9Y2H2	Q9Y2H2	S	907	S907	CGIIASAPRLGSRSQSLSSTDSSVHAPSEIT	1.61384	3.06065
SH3BP4_S296	Q9P0V3_S296	SH3 domain-binding protein 4	SH3BP4	Q9P0V3	Q9P0V3	S	296	S296	EDFRTAWLNHRKLARSCHDLDLLGQSPGWGQ	1.61278	3.05841
YAP1_S164	P46937_S164	Transcriptional coactivator YAP1	YAP1	P46937	P46937	S	164	S164	SGPAATPTAQHLRQSSFEIPDDVPLPAGWEM	1.61252	3.05786
FKBP15_S1114	Q5T1M5_S1114	FK506-binding protein 15	FKBP15	Q5T1M5	Q5T1M5	S	1114	S1114	TSDPEEGDPLALGPESPGEPQPPQLKKDDVT	1.61236	3.05751
SZRD1_S107	Q7Z422_S107	SUZ domain-containing protein 1	SZRD1	Q7Z422	Q7Z422	S	107	S107	EAEYAEARKRILGSASPEEEQEKPILDRPTR	1.61228	3.05735
SLC6A15_S55	Q9H2J7_S55	Sodium-dependent neutral amino acid transporter B(0)AT2	SLC6A15	Q9H2J7	Q9H2J7	S	55	S55	IVDGQEEKDTDVEEGSEVEDERPAWNSKLQY	1.61133	3.05533
GGT7_S72	Q9UJ14_S72	Gamma-glutamyltransferase 7;Gamma-glutamyltransferase 7 heavy chain;Gamma-glutamyltransferase 7 light chain	GGT7	Q9UJ14	Q9UJ14	S	72	S72	DPDSFLKSARLQRLPSSSSEMGSQDGSPLRE	1.61048	3.05353
ASAP1_S1041	Q9ULH1_S1041	Arf-GAP with SH3 domain, ANK repeat and PH domain-containing protein 1	ASAP1	Q9ULH1	Q9ULH1	S	1041	S1041	LSPNVQSRDAIQKQASEDSNDLTPTLPETPV	1.6101	3.05274
NELFE_S51	P18615_S51	Negative elongation factor E	NELFE	P18615	P18615	S	51	S51	SSSSTTSQGGVKRSLSEQPVMDTATATEQAK	1.6094	3.05124
TP53BP2_S480	Q13625_S480	Apoptosis-stimulating of p53 protein 2	TP53BP2	Q13625	Q13625	S	480	S480	QSNAPPSFGTLRKNQSSEDILRDAQVANKNV	1.60818	3.04868
ENOX2_S240	Q16206_S240	Ecto-NOX disulfide-thiol exchanger 2;Hydroquinone [NADH] oxidase;Protein disulfide-thiol oxidoreductase	ENOX2	Q16206	Q16206	S	240	S240	ERHRRRMEEERLRPPSPPPVVHYSDHECSIV	1.60763	3.04751
ZDHHC14_S455	Q8IZN3_S455	Probable palmitoyltransferase ZDHHC14	ZDHHC14	Q8IZN3	Q8IZN3	S	455	S455	TPDEAPSPPRLLAAGSPLAHSRTMHVLGLAS	1.60749	3.04721
FGD6_S1197	Q6ZV73_S1197	FYVE, RhoGEF and PH domain-containing protein 6	FGD6	Q6ZV73	Q6ZV73	S	1197	S1197	IEEYAKKRITFCPSRSLDEADSENKEEVSPL	1.6066	3.04533
NF1_S2597	P21359_S2597	Neurofibromin;Neurofibromin truncated	NF1	P21359	P21359	S	2597	S2597	QRISSSQQHPHLRKVSVSESNVLLDEEVLTD	1.60548	3.04298
MSH6_S227	P52701_S227	DNA mismatch repair protein Msh6	MSH6	P52701	P52701	S	227	S227	TTYVTDKSEEDNEIESEEEVQPKTQGSRRSS	1.6049	3.04175
ZC3H14_S527	Q6PJT7_S527	Zinc finger CCCH domain-containing protein 14	ZC3H14	Q6PJT7	Q6PJT7	S	527	S527	KPASPKFIVTLDGVPSPPGYMSDQEEDMCFE	1.60482	3.04158
ZC3H14_Y531	Q6PJT7_Y531	Zinc finger CCCH domain-containing protein 14	ZC3H14	Q6PJT7	Q6PJT7	Y	531	Y531	PKFIVTLDGVPSPPGYMSDQEEDMCFEGMKP	1.60482	3.04158
RRAS2_S186	P62070_S186	Ras-related protein R-Ras2	RRAS2	P62070	P62070	S	186	S186	LVRVIRKFQEQECPPSPEPTRKEKDKKGCHC	1.60452	3.04094
C1orf52_S158	Q8N6N3_S158	UPF0690 protein C1orf52	C1orf52	Q8N6N3	Q8N6N3	S	158	S158	AKKARLLPEGEETLESDDEKDEHTSKKRKVE	1.60291	3.03755
HUWE1_S1907	Q7Z6Z7_S1907	E3 ubiquitin-protein ligase HUWE1	HUWE1	Q7Z6Z7	Q7Z6Z7	S	1907	S1907	CIRIALPAPRGSGTASDDEFENLRIKGPNAV	1.60203	3.03569
TJP1_S617	Q07157_S617	Tight junction protein ZO-1	TJP1	Q07157	Q07157	S	617	S617	WRFRGLRSSKRNLRKSREDLSAQPVQTKFPA	1.60101	3.03355
EIF4G3_S230	O43432_S230	Eukaryotic translation initiation factor 4 gamma 3	EIF4G3	O43432	O43432	S	230	S230	DQKQEEKPKPDPVLKSPSPVLRLVLSGEKKE	1.60045	3.03238
TXLNG_S105	Q9NUQ3_S105	Gamma-taxilin	TXLNG	Q9NUQ3	Q9NUQ3	S	105	S105	TENRNLVSPAYCTQESREEIPGGEARTDPPD	1.59975	3.03091
RABGAP1_T996	Q9Y3P9_T996	Rab GTPase-activating protein 1	RABGAP1	Q9Y3P9	Q9Y3P9	T	996	T996	RVKGISSTKEVLDEDTDEEKETLKNQLREME	1.59973	3.03087
TNKS1BP1_S221	Q9C0C2_S221	182 kDa tankyrase-1-binding protein	TNKS1BP1	Q9C0C2	Q9C0C2	S	221	S221	TAPRDEDGSTLFRGWSQEGPVKSPAECREEH	1.59931	3.02999
LARP1_S90	Q6PKG0_S90	La-related protein 1	LARP1	Q6PKG0	Q6PKG0	S	90	S90	SPRPLQLPGAEGPAISDGEEGGGEPGAGGGA	1.59905	3.02943
NCOA7_S208	Q8NI08_S208	Nuclear receptor coactivator 7	NCOA7	Q8NI08	Q8NI08	S	208	S208	ADLARKALKPIERVLSSTSEEDEPGVVKFLK	1.5982	3.02765
FAM208A_S971	Q9UK61_S971	Protein FAM208A	FAM208A	Q9UK61	Q9UK61	S	971	S971	QEAFPNDPRVINRQRSSDYQFPSSPFTDTLK	1.59734	3.02584
SAFB_S23	Q15424_S23	Scaffold attachment factor B1	SAFB	Q15424	Q15424	S	23	S23	LGDSGAAGAAALSSASSETGTRRLSDLRVID	1.59673	3.02457
ATP7A_S357	Q04656_S357	Copper-transporting ATPase 1	ATP7A	Q04656	Q04656	S	357	S357	LYRVSITSEVESTSNSPSSSSLQKIPLNVVS	1.59595	3.02294
BTBD1_S30	Q9H0C5_S30	BTB/POZ domain-containing protein 1	BTBD1	Q9H0C5	Q9H0C5	S	30	S30	GAEAEPGPAGPPPPPSPSSLGPLLPLQREPL	1.59576	3.02254
PBX2_S151	P40425_S151	Pre-B-cell leukemia transcription factor 2	PBX2	P40425	P40425	S	151	S151	SAAAAAAAAASGGGVSPDNSIEHSDYRSKLA	1.59469	3.0203
MIS18BP1_S824	Q6P0N0_S824	Mis18-binding protein 1	MIS18BP1	Q6P0N0	Q6P0N0	S	824	S824	NTSNIPVILEPETEESENEFYIKQKKARPSV	1.59455	3.02001
MIS18BP1_T821	Q6P0N0_T821	Mis18-binding protein 1	MIS18BP1	Q6P0N0	Q6P0N0	T	821	T821	STRNTSNIPVILEPETEESENEFYIKQKKAR	1.59455	3.02001
PABPN1_S95	Q86U42_S95	Polyadenylate-binding protein 2	PABPN1	Q86U42	Q86U42	S	95	S95	PPGAPGPGPGSGAPGSQEEEEEPGLVEGDPG	1.59441	3.0197
CDK13_S325	Q14004_S325	Cyclin-dependent kinase 13	CDK13	Q14004	Q14004	S	325	S325	YRRRRSLSPLGGRDDSPVSHRASQSLRSRKS	1.59424	3.01936
PNISR_T485	Q8TF01_T485	Arginine/serine-rich protein PNISR	PNISR	Q8TF01	Q8TF01	T	485	T485	EAREADGDVVNEKKRTPNETTSVLEPKKEHK	1.59387	3.01858
PRPF38A_S292	Q8NAV1_S292	Pre-mRNA-splicing factor 38A	PRPF38A	Q8NAV1	Q8NAV1	S	292	S292	SRSKSPGHHRSHRHRSHSKSPERSKKSHKKS	1.59267	3.01606
PRPF38A_S294	Q8NAV1_S294	Pre-mRNA-splicing factor 38A	PRPF38A	Q8NAV1	Q8NAV1	S	294	S294	SKSPGHHRSHRHRSHSKSPERSKKSHKKSRR	1.59267	3.01606
PRPF38A_S296	Q8NAV1_S296	Pre-mRNA-splicing factor 38A	PRPF38A	Q8NAV1	Q8NAV1	S	296	S296	SPGHHRSHRHRSHSKSPERSKKSHKKSRRGN	1.59267	3.01606
CDC42BPA_S1719	Q5VT25_S1719	Serine/threonine-protein kinase MRCK alpha	CDC42BPA	Q5VT25	Q5VT25	S	1719	S1719	NLSSPPSPASPRKTKSLSLESTDRGSWDP__	1.59239	3.0155
MARCKS_S118	P29966_S118	Myristoylated alanine-rich C-kinase substrate	MARCKS	P29966	P29966	S	118	S118	VEKEAPAEGEAAEPGSPTAAEGEAASAASST	1.59209	3.01486
FKBP5_S13	Q13451_S13	Peptidyl-prolyl cis-trans isomerase FKBP5;Peptidyl-prolyl cis-trans isomerase FKBP5, N-terminally processed	FKBP5	Q13451	Q13451	S	13	S13	___MTTDEGAKNNEESPTATVAEQGEDITSK	1.59092	3.01242
TOX4_T176	O94842_T176	TOX high mobility group box family member 4	TOX4	O94842	O94842	T	176	T176	TILPPAQSPEDRLSTTPSPTSSLHEDGVEDF	1.5897	3.00987
UBXN7_S280	O94888_S280	UBX domain-containing protein 7	UBXN7	O94888	O94888	S	280	S280	DGLSSSPPKKCARSESLIDASEDSQLEAAIR	1.58935	3.00915
BCLAF1_S198	Q9NYF8_S198	Bcl-2-associated transcription factor 1	BCLAF1	Q9NYF8	Q9NYF8	S	198	S198	SQEEPKDTFEHDPSESIDEFNKSSATSGDIW	1.58899	3.00839
SSFA2_S352	P28290_S352	Sperm-specific antigen 2	SSFA2	P28290	P28290	S	352	S352	NKNDQKSQKIMKKKESSSMLATVKEEVSGSS	1.58893	3.00826
RABL6_S427	Q3YEC7_S427	Rab-like protein 6	RABL6	Q3YEC7	Q3YEC7	S	427	S427	DEKKVGAKAAQQDSDSDGEALGGNPMVAGFQ	1.58751	3.00529
SNX17_S421	Q15036_S421	Sorting nexin-17	SNX17	Q15036	Q15036	S	421	S421	RSDSQQAVKSPPLLESPDATRESMVKLSSKL	1.58695	3.00414
BUB3_S211	O43684_S211	Mitotic checkpoint protein BUB3	BUB3	O43684	O43684	S	211	S211	LSSIEGRVAVEYLDPSPEVQKKKYAFKCHRL	1.58523	3.00056
ARHGAP1_S51	Q07960_S51	Rho GTPase-activating protein 1	ARHGAP1	Q07960	Q07960	S	51	S51	DEMPDFPKSDDSKSSSPELVTHLKWDDPYYD	1.58262	2.99514
STARD3NL_S15	O95772_S15	MLN64 N-terminal domain homolog	STARD3NL	O95772	O95772	S	15	S15	_MNHLPEDMENALTGSQSSHASLRNIHSINP	1.58227	2.99441
ARFGAP2_S340	Q8N6H7_S340	ADP-ribosylation factor GTPase-activating protein 2	ARFGAP2	Q8N6H7	Q8N6H7	S	340	S340	QVIEQETPVSAKSSRSQLDLFDDVGTFASGP	1.58182	2.99348
MADD_S156	Q8WXG6_S156	MAP kinase-activating death domain protein	MADD	Q8WXG6	Q8WXG6	S	156	S156	SLQPLSADSTPDVNQSPRGKRRAKAGSRSRN	1.58174	2.9933
DYNC1LI1_T513	Q9Y6G9_T513	Cytoplasmic dynein 1 light intermediate chain 1	DYNC1LI1	Q9Y6G9	Q9Y6G9	T	513	T513	ELDRITRKPVTVSPTTPTSPTEGEAS_____	1.58144	2.99269
SRRM2_S1382	Q9UQ35_S1382	Serine/arginine repetitive matrix protein 2	SRRM2	Q9UQ35	Q9UQ35	S	1382	S1382	PSLDMKEQSTRSSGHSSSELSPDAVEKAGMS	1.58074	2.99124
AHCTF1_S1232	Q8WYP5_S1232	Protein ELYS	AHCTF1	Q8WYP5	Q8WYP5	S	1232	S1232	PSPGRSPQRLKETRISFVEEDVHPKWIPGAA	1.57998	2.98966
CLSPN_S225	Q9HAW4_S225	Claspin	CLSPN	Q9HAW4	Q9HAW4	S	225	S225	VDKDLFETGLEDENNSPLEDEESLESIRAAV	1.57936	2.98837
SMAD2_T8	Q15796_T8	Mothers against decapentaplegic homolog 2	SMAD2	Q15796	Q15796	T	8	T8	________MSSILPFTPPVVKRLLGWKKSAG	1.57931	2.98827
SEC16A_S1149	O15027_S1149	Protein transport protein Sec16A	SEC16A	O15027	O15027	S	1149	S1149	EKRDNNWRYDPRFTGSFDDDPDPHRDPYGEE	1.57845	2.98649
GPRC5C_S383	Q9NQ84_S383	G-protein coupled receptor family C group 5 member C	GPRC5C	Q9NQ84	Q9NQ84	S	383	S383	SVYQPTEMALMHKVPSEGAYDIILPRATANS	1.57777	2.98509
MCM8_S630	Q9UJA3_S630	DNA helicase MCM8	MCM8	Q9UJA3	Q9UJA3	S	630	S630	GKQRTISSATVARMNSQDSNTSVLEVVSEKP	1.57721	2.98393
YBX1_S174	P67809_S174	Nuclease-sensitive element-binding protein 1	YBX1	P67809	P67809	S	174	S174	QQNYQNSESGEKNEGSESAPEGQAQQRRPYR	1.57599	2.9814
NUP153_S516	P49790_S516	Nuclear pore complex protein Nup153	NUP153	P49790	P49790	S	516	S516	PINSSQALTNKVQMTSPSSTGSPMFKFSSPI	1.57541	2.98019
LRP4_S1887	O75096_S1887	Low-density lipoprotein receptor-related protein 4	LRP4	O75096	O75096	S	1887	S1887	ECSSVHTAATPERRGSLPDTGWKHERKLSSE	1.57512	2.9796
VPS53_S377	Q5VIR6_S377	Vacuolar protein sorting-associated protein 53 homolog	VPS53	Q5VIR6	Q5VIR6	S	377	S377	FSGCTLTDGTLKKLESPPPSTNPFLEDEPTP	1.57475	2.97883
BCLAF1_S496	Q9NYF8_S496	Bcl-2-associated transcription factor 1	BCLAF1	Q9NYF8	Q9NYF8	S	496	S496	EDKNSERITVKKETQSPEQVKSEKLKDLFDY	1.57445	2.97823
ARID1A_S382	O14497_S382	AT-rich interactive domain-containing protein 1A	ARID1A	O14497	O14497	S	382	S382	SGGGGQPLARTPQPSSPMDQMGKMRPQPYGG	1.57417	2.97764
ARMC10_S45	Q8N2F6_S45	Armadillo repeat-containing protein 10	ARMC10	Q8N2F6	Q8N2F6	S	45	S45	GRRRGDRELGIRSSKSAGALEEGTSEGQLCG	1.57381	2.97689
ARHGEF1_S863	Q92888_S863	Rho guanine nucleotide exchange factor 1	ARHGEF1	Q92888	Q92888	S	863	S863	GPPRDGDGVPGGGPLSPARTQEIQENLLSLE	1.57343	2.97612
MPHOSPH8_S403	Q99549_S403	M-phase phosphoprotein 8	MPHOSPH8	Q99549	Q99549	S	403	S403	GRRLSGEERGLWSTDSAEEDKETKRNESKEK	1.57263	2.97447
AHNAK_S135	Q09666_S135	Neuroblast differentiation-associated protein AHNAK	AHNAK	Q09666	Q09666	S	135	S135	EYQRIYTTKIKPRLKSEDGVEGDLGETQSRT	1.57228	2.97373
PRRT3_S903	Q5FWE3_S903	Proline-rich transmembrane protein 3	PRRT3	Q5FWE3	Q5FWE3	S	903	S903	VVEAPDGAAAAASGSSLDSFSRGSLKISWNP	1.5721	2.97337
FBXL20_T417	Q96IG2_T417	F-box/LRR-repeat protein 20	FBXL20	Q96IG2	Q96IG2	T	417	T417	THLPNIKVHAYFAPVTPPPSVGGSRQRFCRC	1.57135	2.97182
UTP14A_S405	Q9BVJ6_S405	U3 small nucleolar RNA-associated protein 14 homolog A	UTP14A	Q9BVJ6	Q9BVJ6	S	405	S405	QEDPEQLPELEAHGVSESEGEERPVAEEEIL	1.57046	2.97
KIAA1033_S7	Q2M389_S7	WASH complex subunit 7	KIAA1033	Q2M389	Q2M389	S	7	S7	_________MAVETLSPDWEFDRVDDGSQKI	1.57024	2.96954
FXR1_S420	P51114_S420	Fragile X mental retardation syndrome-related protein 1	FXR1	P51114	P51114	S	420	S420	LSNPSETESERKDELSDWSLAGEDDRDSRHQ	1.56967	2.96836
SIPA1L3_S146	O60292_S146	Signal-induced proliferation-associated 1-like protein 3	SIPA1L3	O60292	O60292	S	146	S146	ASSGSKAFHRLSRRRSKDVEFQDGWPRSPGR	1.56888	2.96674
RBMX_S352	P38159_S352	RNA-binding motif protein, X chromosome;RNA-binding motif protein, X chromosome, N-terminally processed	RBMX	P38159	P38159	S	352	S352	SGRDRVGRQERGLPPSMERGYPPPRDSYSSS	1.56887	2.96673
PHF6_S154	Q8IWS0_S154	PHD finger protein 6	PHF6	Q8IWS0	Q8IWS0	S	154	S154	EADLEESFNEHELEPSSPKSKKKSRKGRPRK	1.5681	2.96515
DSP_S2209	P15924_S2209	Desmoplakin	DSP	P15924	P15924	S	2209	S2209	PHTGLLLLSVQKRSMSFQGIRQPVTVTELVD	1.56773	2.96438
ARHGEF26_S392	Q96DR7_S392	Rho guanine nucleotide exchange factor 26	ARHGEF26	Q96DR7	Q96DR7	S	392	S392	AVLYQNYKEKALDIDSDEESEPKEQKSDEKI	1.56707	2.96303
PGRMC1_S181	O00264_S181	Membrane-associated progesterone receptor component 1	PGRMC1	O00264	O00264	S	181	S181	HVGKLLKEGEEPTVYSDEEEPKDESARKND_	1.56509	2.95897
UBQLN4_S114	Q9NRR5_S114	Ubiquilin-4	UBQLN4	Q9NRR5	Q9NRR5	S	114	S114	PSTPDPASAPSTTPASPATPAQPSTSGSASS	1.56471	2.95819
MKL1_T450	Q969V6_T450	MKL/myocardin-like protein 1	MKL1	Q969V6	Q969V6	T	450	T450	TVASSGVVKFGSTGSTPPVSPTPSERSLLST	1.56422	2.95717
MPHOSPH8_S51	Q99549_S51	M-phase phosphoprotein 8	MPHOSPH8	Q99549	Q99549	S	51	S51	EDNDAAARGAEAFGDSEEDGEDVFEVEKILD	1.56318	2.95504
PHF2_S899	O75151_S899	Lysine-specific demethylase PHF2	PHF2	O75151	O75151	S	899	S899	EDNPIFKSRSKKRKGSDDAPYSPTARVGPSV	1.56136	2.95132
MAP1S_S759	Q66K74_S759	Microtubule-associated protein 1S;MAP1S heavy chain;MAP1S light chain	MAP1S	Q66K74	Q66K74	S	759	S759	EFEHRKAVPMAPAPASPGSSNDSSARSQERA	1.56084	2.95026
MSH6_S200	P52701_S200	DNA mismatch repair protein Msh6	MSH6	P52701	P52701	S	200	S200	KDKIKRLELAVCDEPSEPEEEEEMEVGTTYV	1.56033	2.94922
RANBP2_S2599	P49792_S2599	E3 SUMO-protein ligase RanBP2	RANBP2	P49792	P49792	S	2599	S2599	DIEQSSDSKVKNLFASFPTEESSINYTFKTP	1.56011	2.94876
MYC;MYCN_S62	P01106_S62	Myc proto-oncogene protein;N-myc proto-oncogene protein	MYC;MYCN	P01106	P01106	S	62	S62	EDIWKKFELLPTPPLSPSRRSGLCSPSYVAV	1.55998	2.94849
KIAA0355_S956	O15063_S956	Uncharacterized protein KIAA0355	KIAA0355	O15063	O15063	S	956	S956	RRKHSSGEQDTSTLPSPPLLTTVEDVNQDNK	1.5594	2.94731
PPM1G_S527	O15355_S527	Protein phosphatase 1G	PPM1G	O15355	O15355	S	527	S527	ELQPESGKRKLEEVLSTEGAEENGNSDKKKK	1.55677	2.94195
BCAS3_S886	Q9H6U6_S886	Breast carcinoma-amplified sequence 3	BCAS3	Q9H6U6	Q9H6U6	S	886	S886	SRDVVGSGTELQREGSIETLSNSSGSTSGSI	1.55645	2.94129
SERBP1_S25	Q8NC51_S25	Plasminogen activator inhibitor 1 RNA-binding protein	SERBP1	Q8NC51	Q8NC51	S	25	S25	GCVVTNRFDQLFDDESDPFEVLKAAENKKKE	1.55594	2.94025
ASUN_S626	Q9NVM9_S626	Protein asunder homolog	ASUN	Q9NVM9	Q9NVM9	S	626	S626	KEELAEAEIIKDSPDSPEPPNKKPLVEMDET	1.55547	2.93929
ITGA5_T543	P08648_T543	Integrin alpha-5;Integrin alpha-5 heavy chain;Integrin alpha-5 light chain	ITGA5	P08648	P08648	T	543	T543	CLNASGKHVADSIGFTVELQLDWQKQKGGVR	1.5549	2.93814
CHAMP1_S382	Q96JM3_S382	Chromosome alignment-maintaining phosphoprotein 1	CHAMP1	Q96JM3	Q96JM3	S	382	S382	SASWKSSSVSPSSWKSPPASPESWKSGPPEL	1.55478	2.93789
TRAFD1_S415	O14545_S415	TRAF-type zinc finger domain-containing protein 1	TRAFD1	O14545	O14545	S	415	S415	VTEGIPRLDSQPQETSPELPRRRVRHQGDLS	1.55426	2.93684
WDR70_S638	Q9NW82_S638	WD repeat-containing protein 70	WDR70	Q9NW82	Q9NW82	S	638	S638	AYSKTQPKTMFAQVESDDEEAKNEPEWKKRK	1.55426	2.93683
TUBA1B;TUBA4A_S340	P68363_S340	Tubulin alpha-1B chain;Tubulin alpha-4A chain	TUBA1B;TUBA4A	P68363	P68363	S	340	S340	PKDVNAAIATIKTKRSIQFVDWCPTGFKVGI	1.55417	2.93665
CLASRP_S335	Q8N2M8_S335	CLK4-associating serine/arginine rich protein	CLASRP	Q8N2M8	Q8N2M8	S	335	S335	PGREEKITFITSFGGSDEEAAAAAAAAAASG	1.55352	2.93532
PFKFB2_S466	O60825_S466	6-phosphofructo-2-kinase/fructose-2,6-bisphosphatase 2;6-phosphofructo-2-kinase;Fructose-2,6-bisphosphatase	PFKFB2	O60825	O60825	S	466	S466	NNFPKNQTPVRMRRNSFTPLSSSNTIRRPRN	1.55164	2.9315
ATG9A_S18	Q7Z3C6_S18	Autophagy-related protein 9A	ATG9A	Q7Z3C6	Q7Z3C6	S	18	S18	QFDTEYQRLEASYSDSPPGEEDLLVHVAEGS	1.55136	2.93094
HS1BP3_S194	Q53T59_S194	HCLS1-binding protein 3	HS1BP3	Q53T59	Q53T59	S	194	S194	EGPPVQSLKGEDAEESLEEEEALDPLGIMRS	1.55109	2.93039
HDLBP_S31	Q00341_S31	Vigilin	HDLBP	Q00341	Q00341	S	31	S31	RSGLVPQQIKVATLNSEEESDPPTYKDAFPP	1.55083	2.92987
SLC29A2_S252	Q14542_S252	Equilibrative nucleoside transporter 2	SLC29A2	Q14542	Q14542	S	252	S252	TKAELLQSDENGIPSSPQKVALTLDLDLEKE	1.55053	2.92925
FAM129A_S646	Q9BZQ8_S646	Protein Niban	FAM129A	Q9BZQ8	Q9BZQ8	S	646	S646	PSSLAKGESLSLPGPSPPPDGTEQVIISRVD	1.55033	2.92883
CLPX_S617	O76031_S617	ATP-dependent Clp protease ATP-binding subunit clpX-like, mitochondrial	CLPX	O76031	O76031	S	617	S617	YIRAPTKESSEEEYDSGVEEEGWPRQADAAN	1.54956	2.92728
NEDD4L_T302	Q96PU5_T302	E3 ubiquitin-protein ligase NEDD4-like	NEDD4L	Q96PU5	Q96PU5	T	302	T302	LGLALPPPPASPGSRTSPQELSEELSRRLQI	1.54877	2.92567
ARHGAP28_S180	Q9P2N2_S180	Rho GTPase-activating protein 28	ARHGAP28	Q9P2N2	Q9P2N2	S	180	S180	KQSIRDVRDIFGVSESPPRDTCGNHTNQLDG	1.54808	2.92428
PML_S8	P29590_S8	Protein PML	PML	P29590	P29590	S	8	S8	________MEPAPARSPRPQQDPARPQEPTM	1.54789	2.92388
NIN_S1145	Q8N4C6_S1145	Ninein	NIN	Q8N4C6	Q8N4C6	S	1145	S1145	NRTKQVEGVTRRHVLSDLEDDEVRDLGSTGT	1.5474	2.92289
SDAD1_S585	Q9NVU7_S585	Protein SDA1 homolog	SDAD1	Q9NVU7	Q9NVU7	S	585	S585	AAPGKSQKRKYIEIDSDEEPRGELLSLRDIE	1.54724	2.92258
ERCC5_S526	P28715_S526	DNA repair protein complementing XP-G cells	ERCC5	P28715	P28715	S	526	S526	SDAPGLPNGRELTPASPTCTNSVSKNETHAE	1.54646	2.921
TLE3_S286	Q04726_S286	Transducin-like enhancer protein 3	TLE3	Q04726	Q04726	S	286	S286	NGLDKARSLKKDAPTSPASVASSSSTPSSKT	1.54627	2.92061
MCM2_S108	P49736_S108	DNA replication licensing factor MCM2	MCM2	P49736	P49736	S	108	S108	EGLALDDEDVEELTASQREAAERAMRQRDRE	1.54587	2.91981
NCOA7_S441	Q8NI08_S441	Nuclear receptor coactivator 7	NCOA7	Q8NI08	Q8NI08	S	441	S441	TGGGMHKKDTLKECLSLDPEERKKAESQINN	1.54474	2.91751
THOC1_S560	Q96FV9_S560	THO complex subunit 1	THOC1	Q96FV9	Q96FV9	S	560	S560	DEDEEDNDALLKENESPDVRRDKPVTGEQIE	1.54435	2.91673
BOD1L1_S266	Q8NFC6_S266	Biorientation of chromosomes in cell division protein 1-like 1	BOD1L1	Q8NFC6	Q8NFC6	S	266	S266	RTSEDMADKEKSTADSGGEGLETAPKSEEFS	1.54286	2.91371
HID1_S593	Q8IV36_S593	Protein HID1	HID1	Q8IV36	Q8IV36	S	593	S593	LQRRRRTPEPLSRTGSQEGTSMEGSRPAAPA	1.54149	2.91096
SH3GL3_S265	Q99963_S265	Endophilin-A3	SH3GL3	Q99963	Q99963	S	265	S265	VPRREYKPRPVKRSSSELNGVSTTSVVKTTG	1.54125	2.91047
SRRM2_S876	Q9UQ35_S876	Serine/arginine repetitive matrix protein 2	SRRM2	Q9UQ35	Q9UQ35	S	876	S876	NEQSVTPQRRSCFESSPDPELKSRTPSRHSC	1.54108	2.91013
GPATCH2L_S86	Q9NWQ4_S86	G patch domain-containing protein 2-like	GPATCH2L	Q9NWQ4	Q9NWQ4	S	86	S86	EATKDCREVAPVTNFSDSDDTMVAKRHPALN	1.54033	2.90862
GPATCH2L_S88	Q9NWQ4_S88	G patch domain-containing protein 2-like	GPATCH2L	Q9NWQ4	Q9NWQ4	S	88	S88	TKDCREVAPVTNFSDSDDTMVAKRHPALNAI	1.54033	2.90862
RCAN3;RCAN1_S152	Q9UKA8_S152	Calcipressin-3;Calcipressin-1	RCAN3;RCAN1	Q9UKA8	Q9UKA8	S	152	S152	LPPQPVKQFLISPPASPPVGWKQSEDAMPVI	1.53941	2.90675
RHBDF2_S90	Q6PJF5_S90	Inactive rhomboid protein 2	RHBDF2	Q6PJF5	Q6PJF5	S	90	S90	SFLPKRKNPAYLKSVSLQEPRSRWQESSEKR	1.53918	2.9063
SAMD4B_S271	Q5PRF9_S271	Protein Smaug homolog 2	SAMD4B	Q5PRF9	Q5PRF9	S	271	S271	LGARAAFTTPDHAPLSPQSSVASSGSEQTEE	1.53911	2.90615
BLOC1S3_T63	Q6QNY0_T63	Biogenesis of lysosome-related organelles complex 1 subunit 3	BLOC1S3	Q6QNY0	Q6QNY0	T	63	T63	RGRPTGLRVAGEAAETDSEPEPEPEPTAAPR	1.53893	2.9058
SERBP1_S330	Q8NC51_S330	Plasminogen activator inhibitor 1 RNA-binding protein	SERBP1	Q8NC51	Q8NC51	S	330	S330	ADGQWKKGFVLHKSKSEEAHAEDSVMDHHFR	1.53844	2.9048
TNRC6C_S1011	Q9HCJ0_S1011	Trinucleotide repeat-containing gene 6C protein	TNRC6C	Q9HCJ0	Q9HCJ0	S	1011	S1011	AAKPLGCRPPISKESSVDRPTFLDKDGGLVE	1.53682	2.90154
LIN37_S138	Q96GY3_S138	Protein lin-37 homolog	LIN37	Q96GY3	Q96GY3	S	138	S138	MRNSPSVRERECSPSSPLPPLPEDEEGSEVT	1.53582	2.89953
GAPDH_S122	P04406_S122	Glyceraldehyde-3-phosphate dehydrogenase	GAPDH	P04406	P04406	S	122	S122	KAGAHLQGGAKRVIISAPSADAPMFVMGVNH	1.53529	2.89848
RIOK2_S390	Q9BVS4_S390	Serine/threonine-protein kinase RIO2	RIOK2	Q9BVS4	Q9BVS4	S	390	S390	QIKEDSLSEESADARSFEMTEFNQALEEIKG	1.53489	2.89766
SRRM2_S1984	Q9UQ35_S1984	Serine/arginine repetitive matrix protein 2	SRRM2	Q9UQ35	Q9UQ35	S	1984	S1984	RSRSRTSPITRRRSRSRTSPVTRRRSRSRTS	1.53487	2.89763
SRRM2_S1987	Q9UQ35_S1987	Serine/arginine repetitive matrix protein 2	SRRM2	Q9UQ35	Q9UQ35	S	1987	S1987	SRTSPITRRRSRSRTSPVTRRRSRSRTSPVT	1.53487	2.89763
BAZ1A_T731	Q9NRL2_T731	Bromodomain adjacent to zinc finger domain protein 1A	BAZ1A	Q9NRL2	Q9NRL2	T	731	T731	ESKDTEQKELDQDMVTEDEDDPGSHKRGRRG	1.53427	2.89642
SUDS3_S237	Q9H7L9_S237	Sin3 histone deacetylase corepressor complex component SDS3	SUDS3	Q9H7L9	Q9H7L9	S	237	S237	TLNKLKSPKRPASPSSPEHLPATPAESPAQR	1.53419	2.89627
IRS4_Y779	O14654_Y779	Insulin receptor substrate 4	IRS4	O14654	O14654	Y	779	Y779	TNKEDDSKDNDSESDYMFMAPGAGAIPKNPR	1.53405	2.89598
DENND5A_S193	Q6IQ26_S193	DENN domain-containing protein 5A	DENND5A	Q6IQ26	Q6IQ26	S	193	S193	EDGEDTPVTKLQRFNSYDISRDTLYVSKCIC	1.53331	2.8945
MYL12A;MYL12B;MYL9_T18	P19105_T18	Myosin regulatory light chain 12A;Myosin regulatory light chain 12B;Myosin regulatory light polypeptide 9	MYL12A;MYL12B;MYL9	P19105	P19105	T	18	T18	SKRTKTKTKKRPQRATSNVFAMFDQSQIQEF	1.53284	2.89355
HIRIP3_S227	Q9BW71_S227	HIRA-interacting protein 3	HIRIP3	Q9BW71	Q9BW71	S	227	S227	EGNKGTKSLKESEQESEEEILAQKKEQREEE	1.53275	2.89337
KLHDC4_S413	Q8TBB5_S413	Kelch domain-containing protein 4	KLHDC4	Q8TBB5	Q8TBB5	S	413	S413	IKQVLTAPGSAGQPRSEDEDSLEEAGSPAPG	1.5326	2.89307
DVL3_S125	Q92997_S125	Segment polarity protein dishevelled homolog DVL-3	DVL3	Q92997	Q92997	S	125	S125	GDSRPPSFHPHAGGGSQENLDNDTETDSLVS	1.5313	2.89046
RPS27_S11	P42677_S11	40S ribosomal protein S27	RPS27	P42677	P42677	S	11	S11	_____MPLAKDLLHPSPEEEKRKHKKKRLVQ	1.53129	2.89045
RALBP1_S34	Q15311_S34	RalA-binding protein 1	RALBP1	Q15311	Q15311	S	34	S34	EHGSGLTRTPSSEEISPTKFPGLYRTGEPSP	1.52927	2.8864
PSEN2_S25	P49810_S25	Presenilin-2;Presenilin-2 NTF subunit;Presenilin-2 CTF subunit	PSEN2	P49810	P49810	S	25	S25	EEEVCDERTSLMSAESPTPRSCQEGRQGPED	1.52901	2.88588
HNRNPA3_S14	P51991_S14	Heterogeneous nuclear ribonucleoprotein A3	HNRNPA3	P51991	P51991	S	14	S14	__MEVKPPPGRPQPDSGRRRRRRGEEGHDPK	1.52806	2.88397
CUL7_S329	Q14999_S329	Cullin-7	CUL7	Q14999	Q14999	S	329	S329	DQASDRPRSSARSPGSIFQPQLADVSPGLPA	1.52788	2.88362
RBM15_S259	Q96T37_S259	Putative RNA-binding protein 15	RBM15	Q96T37	Q96T37	S	259	S259	PLKIEAVYVSRRRSRSPLDKDTYPPSASVVG	1.52784	2.88354
USP34_S3359	Q70CQ2_S3359	Ubiquitin carboxyl-terminal hydrolase 34	USP34	Q70CQ2	Q70CQ2	S	3359	S3359	KDDEGATPIKRRRVSSDEEHTVDSCISDMKT	1.52747	2.88279
PDS5A_S1195	Q29RF7_S1195	Sister chromatid cohesion protein PDS5 homolog A	PDS5A	Q29RF7	Q29RF7	S	1195	S1195	NRSREQSSEAAETGVSENEENPVRIISVTPV	1.52667	2.88119
LSR_S643	Q86X29_S643	Lipolysis-stimulated lipoprotein receptor	LSR	Q86X29	Q86X29	S	643	S643	SQASRERRLKKNLALSRESLVV_________	1.52605	2.87996
LSR_S646	Q86X29_S646	Lipolysis-stimulated lipoprotein receptor	LSR	Q86X29	Q86X29	S	646	S646	SRERRLKKNLALSRESLVV____________	1.52605	2.87996
ANLN_S54	Q9NQW6_S54	Actin-binding protein anillin	ANLN	Q9NQW6	Q9NQW6	S	54	S54	RARQPLSEASNQQPLSGGEEKSCTKPSPSKK	1.52495	2.87776
ENTHD2_S351	Q96N21_S351	AP-4 complex accessory subunit tepsin	ENTHD2	Q96N21	Q96N21	S	351	S351	PVTNKATKILRHFEASCGQLSPARGTSAEPG	1.52438	2.87664
PLEKHG3_S576	A1L390_S576	Pleckstrin homology domain-containing family G member 3	PLEKHG3	A1L390	A1L390	S	576	S576	VDFVAAESTEDLKALSSEEEEEMGGAAQEPE	1.52308	2.87404
PLEKHG3_S577	A1L390_S577	Pleckstrin homology domain-containing family G member 3	PLEKHG3	A1L390	A1L390	S	577	S577	DFVAAESTEDLKALSSEEEEEMGGAAQEPES	1.52308	2.87404
DDX41_S23	Q9UJV9_S23	Probable ATP-dependent RNA helicase DDX41	DDX41	Q9UJV9	Q9UJV9	S	23	S23	RKRARTDEVPAGGSRSEAEDEDDEDYVPYVP	1.5225	2.87288
ERCC5_S563	P28715_S563	DNA repair protein complementing XP-G cells	ERCC5	P28715	P28715	S	563	S563	ELCPYESKFDSSLLSSDDETKCKPNSASEVI	1.52215	2.87219
DDX21_S13	Q9NR30_S13	Nucleolar RNA helicase 2	DDX21	Q9NR30	Q9NR30	S	13	S13	___MPGKLRSDAGLESDTAMKKGETLRKQTE	1.52172	2.87132
CHAMP1_S445	Q96JM3_S445	Chromosome alignment-maintaining phosphoprotein 1	CHAMP1	Q96JM3	Q96JM3	S	445	S445	IRSPAGSPELRKPSGSPDLWKLSPDQRKTSP	1.52126	2.87042
CTDP1_S839	Q9Y5B0_S839	RNA polymerase II subunit A C-terminal domain phosphatase	CTDP1	Q9Y5B0	Q9Y5B0	S	839	S839	QDGEQPGPSRRKRQPSMSETMPLYTLCKEDL	1.52123	2.87035
SH2B3_S150	Q9UQQ2_S150	SH2B adapter protein 3	SH2B3	Q9UQQ2	Q9UQQ2	S	150	S150	FQHFRRSLRHIFRRRSAGELPAAHTAAAPGT	1.51965	2.86721
RCAN3;RCAN1_S148	Q9UKA8_S148	Calcipressin-3;Calcipressin-1	RCAN3;RCAN1	Q9UKA8	Q9UKA8	S	148	S148	KSYLLPPQPVKQFLISPPASPPVGWKQSEDA	1.51893	2.86578
SNRPA1_S197	P09661_S197	U2 small nuclear ribonucleoprotein A'	SNRPA1	P09661	P09661	S	197	S197	NPGAGLPTDKKKGGPSPGDVEAIKNAIANAS	1.5183	2.86453
RANBP3_S108	Q9H6Z4_S108	Ran-binding protein 3	RANBP3	Q9H6Z4	Q9H6Z4	S	108	S108	AGRSAGGSSPEGGEDSDREDGNYCPPVKRER	1.51801	2.86396
NCOA3_S1033	Q9Y6Q9_S1033	Nuclear receptor coactivator 3	NCOA3	Q9Y6Q9	Q9Y6Q9	S	1033	S1033	EQVSHGTQNRPLLRNSLDDLVGPPSNLEGQS	1.51754	2.86302
MTMR1_S43	Q13613_S43	Myotubularin-related protein 1	MTMR1	Q13613	Q13613	S	43	S43	PPRAAGGATAGSRQPSVETLDSPTGSHVEWC	1.51735	2.86265
YEATS2_S447	Q9ULM3_S447	YEATS domain-containing protein 2	YEATS2	Q9ULM3	Q9ULM3	S	447	S447	SSCKIVPQSQVPNPESPGKSFQPITMSCKIV	1.51721	2.86237
VIM_S459	P08670_S459	Vimentin	VIM	P08670	P08670	S	459	S459	IKTVETRDGQVINETSQHHDDLE________	1.51669	2.86135
CDK13_S437	Q14004_S437	Cyclin-dependent kinase 13	CDK13	Q14004	Q14004	S	437	S437	SRSRHRLSRSRSRHSSISPSTLTLKSSLAAE	1.51645	2.86085
NASP_S244	P49321_S244	Nuclear autoantigenic sperm protein	NASP	P49321	P49321	S	244	S244	SGKPEQEVPDAEEEKSVSGTDVQEECREKGG	1.51573	2.85944
MKL1_S454	Q969V6_S454	MKL/myocardin-like protein 1	MKL1	Q969V6	Q969V6	S	454	S454	SGVVKFGSTGSTPPVSPTPSERSLLSTGDEN	1.51557	2.85912
SKA3_S119	Q8IX90_S119	Spindle and kinetochore-associated protein 3	SKA3	Q8IX90	Q8IX90	S	119	S119	PRVKKNSVHEQEAINSDPELSNCENFQKTDV	1.51529	2.85855
EIF3K_S217	Q9UBQ5_S217	Eukaryotic translation initiation factor 3 subunit K	EIF3K	Q9UBQ5	Q9UBQ5	S	217	S217	VEKIDFDSVSSIMASSQ______________	1.51356	2.85513
PCM1_S68	Q15154_S68	Pericentriolar material 1 protein	PCM1	Q15154	Q15154	S	68	S68	GVESDKRVTNDISPESSPGVGRRRTKTPHTF	1.51259	2.85322
CDK12_S274	Q9NYV4_S274	Cyclin-dependent kinase 12	CDK12	Q9NYV4	Q9NYV4	S	274	S274	YDSYKKSPGSTSRRQSVSPPYKEPSAYQSST	1.51239	2.85283
CDK12_S276	Q9NYV4_S276	Cyclin-dependent kinase 12	CDK12	Q9NYV4	Q9NYV4	S	276	S276	SYKKSPGSTSRRQSVSPPYKEPSAYQSSTRS	1.51239	2.85283
THRAP3_S939	Q9Y2W1_S939	Thyroid hormone receptor-associated protein 3	THRAP3	Q9Y2W1	Q9Y2W1	S	939	S939	HDKFSGEEGEIEDDESGTENREEKDNIQPTT	1.51232	2.85269
SASH1_S837	O94885_S837	SAM and SH3 domain-containing protein 1	SASH1	O94885	O94885	S	837	S837	CETLEGPQTVDTWPRSHSLDDLQVEPGAEQD	1.5119	2.85186
TMEM230_S23	Q96A57_S23	Transmembrane protein 230	TMEM230	Q96A57	Q96A57	S	23	S23	LATGIPSSKVKYSRLSSTDDGYIDLQFKKTP	1.51124	2.85054
ZNF428_S99	Q96B54_S99	Zinc finger protein 428	ZNF428	Q96B54	Q96B54	S	99	S99	RAAQPPAQPCQLCGRSPLGEAPPGTPPCRLC	1.51068	2.84944
PNN_S443	Q9H307_S443	Pinin	PNN	Q9H307	Q9H307	S	443	S443	EMEFEIEPDKECKSLSPGKENVSALDMEKES	1.50961	2.84733
SUZ12_S583	Q15022_S583	Polycomb protein SUZ12	SUZ12	Q15022	Q15022	S	583	S583	SDTCLPLRPQEMEVDSEDEKDPEWLREKTIT	1.50959	2.84728
SPAG9_S594	O60271_S594	C-Jun-amino-terminal kinase-interacting protein 4	SPAG9	O60271	O60271	S	594	S594	NAPTSHVTPSVKKRSSTLSQLPGDKSKAFDF	1.5094	2.84692
PPP4R2_S226	Q9NY27_S226	Serine/threonine-protein phosphatase 4 regulatory subunit 2	PPP4R2	Q9NY27	Q9NY27	S	226	S226	NHSDSSTSESEVSSVSPLKNKHPDEDAVEAE	1.50885	2.84583
TAF7_S171	Q15545_S171	Transcription initiation factor TFIID subunit 7	TAF7	Q15545	Q15545	S	171	S171	YIESPDVEKEVKRLLSTDAEAVSTRWEIIAE	1.5081	2.84435
NFIC_S323	P08651_S323	Nuclear factor 1 C-type	NFIC	P08651	P08651	S	323	S323	SSSRNWTEDMEGGISSPVKKTEMDKSPFNSP	1.50791	2.84398
PRRC2B_S388	Q5JSZ5_S388	Protein PRRC2B	PRRC2B	Q5JSZ5	Q5JSZ5	S	388	S388	AGLHEEVDYSEKLKFSDDEEEEEVVKDGRPK	1.50758	2.84333
FOXK1_S428	P85037_S428	Forkhead box protein K1	FOXK1	P85037	P85037	S	428	S428	SSRSAPASPTHPGLMSPRSGGLQTPECLSRE	1.50736	2.84289
PRDM2_S1410	Q13029_S1410	PR domain zinc finger protein 2	PRDM2	Q13029	Q13029	S	1410	S1410	RRMGQPKRLNFSVELSKMSSNKLKLNALKKK	1.50723	2.84263
PRDM2_S1413	Q13029_S1413	PR domain zinc finger protein 2	PRDM2	Q13029	Q13029	S	1413	S1413	GQPKRLNFSVELSKMSSNKLKLNALKKKNQL	1.50723	2.84263
SH3BP5L_S362	Q7L8J4_S362	SH3 domain-binding protein 5-like	SH3BP5L	Q7L8J4	Q7L8J4	S	362	S362	KCDSVEHLRGLSDHVSLDGQELGTRSGGRRG	1.50649	2.84119
HNRNPUL1_S194	Q9BUJ2_S194	Heterogeneous nuclear ribonucleoprotein U-like protein 1	HNRNPUL1	Q9BUJ2	Q9BUJ2	S	194	S194	RGRGYFEHREDRRGRSPQPPAEEDEDDFDDT	1.50614	2.84049
CDK16_S78	Q00536_S78	Cyclin-dependent kinase 16	CDK16	Q00536	Q00536	S	78	S78	LSSAPEIVHEDLKMGSDGESDQASATSSDEV	1.50553	2.83929
PCM1_S65	Q15154_S65	Pericentriolar material 1 protein	PCM1	Q15154	Q15154	S	65	S65	KKFGVESDKRVTNDISPESSPGVGRRRTKTP	1.50514	2.83852
DTNBP1_S321	Q96EV8_S321	Dysbindin	DTNBP1	Q96EV8	Q96EV8	S	321	S321	ATRDISEGGESPVVQSDEEEVQVDTALATSH	1.50513	2.8385
ANAPC4_S777	Q9UJX5_S777	Anaphase-promoting complex subunit 4	ANAPC4	Q9UJX5	Q9UJX5	S	777	S777	EEASNKPVKIKEEVLSESEAENQQAGAAALA	1.50415	2.83658
ILF3_S382	Q12906_S382	Interleukin enhancer-binding factor 3	ILF3	Q12906	Q12906	S	382	S382	ITPMKRPMEEDGEEKSPSKKKKKIQKKEEKA	1.50413	2.83654
NAP1L4_S5	Q99733_S5	Nucleosome assembly protein 1-like 4	NAP1L4	Q99733	Q99733	S	5	S5	___________MADHSFSDGVPSDSVEAAKN	1.50148	2.83132
SSH3_S9	Q8TE77_S9	Protein phosphatase Slingshot homolog 3	SSH3	Q8TE77	Q8TE77	S	9	S9	_______MALVTVSRSPPGSGASTPVGPWDQ	1.50143	2.83124
DKC1_S455	O60832_S455	H/ACA ribonucleoprotein complex subunit 4	DKC1	O60832	O60832	S	455	S455	EAAKTAKRKRESESESDETPPAAPQLIKKEK	1.50122	2.83081
TFIP11_S59	Q9UBB9_S59	Tuftelin-interacting protein 11	TFIP11	Q9UBB9	Q9UBB9	S	59	S59	QTKEEATYGVWAERDSDDERPSFGGKRARDY	1.50063	2.82967
FLNA_S2327	P21333_S2327	Filamin-A	FLNA	P21333	P21333	S	2327	S2327	NEEHIPDSPFVVPVASPSGDARRLTVSSLQE	1.50058	2.82956
NOP56_S570	O00567_S570	Nucleolar protein 56	NOP56	O00567	O00567	S	570	S570	GSKKKRKFSKEEPVSSGPEEAVGKSSSKKKK	1.49988	2.82819
FOXD3_S46	Q9UJU5_S46	Forkhead box protein D3	FOXD3	Q9UJU5	Q9UJU5	S	46	S46	GDDGLEEKDSDAGCDSPAGPPELRLDEADEV	1.49964	2.82772
NPM1_S4	P06748_S4	Nucleophosmin	NPM1	P06748	P06748	S	4	S4	____________MEDSMDMDMSPLRPQNYLF	1.49914	2.82674
CHD7_S557	Q9P2D1_S557	Chromodomain-helicase-DNA-binding protein 7	CHD7	Q9P2D1	Q9P2D1	S	557	S557	PSPQNTPQKVPVHQHSPSEPFLEKPVPDMTQ	1.49905	2.82656
ZNF330_S291	Q9Y3S2_S291	Zinc finger protein 330	ZNF330	Q9Y3S2	Q9Y3S2	S	291	S291	EAEDDEEEEDEGRKDSDTESSDLFTNLNLGR	1.49902	2.82651
RING1_S254	Q06587_S254	E3 ubiquitin-protein ligase RING1	RING1	Q06587	Q06587	S	254	S254	LGGGTLGPPSPPGAPSPPEPGGEIELVFRPH	1.49895	2.82637
NOP2_S786	P46087_S786	Probable 28S rRNA (cytosine(4447)-C(5))-methyltransferase	NOP2	P46087	P46087	S	786	S786	QKQNDTPKGPQPPTVSPIRSSRPPPAKRKKS	1.49872	2.82591
LIN28B_S203	Q6ZN17_S203	Protein lin-28 homolog B	LIN28B	Q6ZN17	Q6ZN17	S	203	S203	TSTLPREVGGGHGCTSPPFPQEARAEISERS	1.49768	2.82388
KIAA1522_S669	Q9P206_S669	Uncharacterized protein KIAA1522	KIAA1522	Q9P206	Q9P206	S	669	S669	TLTPLQESPVISKDQSPPPSPPPSYHPPPPP	1.49728	2.8231
KIAA1522_S673	Q9P206_S673	Uncharacterized protein KIAA1522	KIAA1522	Q9P206	Q9P206	S	673	S673	LQESPVISKDQSPPPSPPPSYHPPPPPTKKP	1.49728	2.8231
PDE8A_S457	O60658_S457	High affinity cAMP-specific and IBMX-insensitive 3',5'-cyclic phosphodiesterase 8A	PDE8A	O60658	O60658	S	457	S457	NDLVGGLMSDGLRRLSGNEYVLSTKNTQMVS	1.49718	2.82291
ADD1_S600	P35611_S600	Alpha-adducin	ADD1	P35611	P35611	S	600	S600	GSEENLDEAREQKEKSPPDQPAVPHPPPSTP	1.49681	2.82218
EPHA7_Y791	Q15375_Y791	Ephrin type-A receptor 7	EPHA7	Q15375	Q15375	Y	791	Y791	DFGLSRVIEDDPEAVYTTTGGKIPVRWTAPE	1.49655	2.82167
FNBP4_S508	Q8N3X1_S508	Formin-binding protein 4	FNBP4	Q8N3X1	Q8N3X1	S	508	S508	EKIDENSDKEMEVEESPEKIKVQTTPKVEEE	1.49605	2.82069
PRDM2_S1414	Q13029_S1414	PR domain zinc finger protein 2	PRDM2	Q13029	Q13029	S	1414	S1414	QPKRLNFSVELSKMSSNKLKLNALKKKNQLV	1.49585	2.8203
HECTD4_S1107	Q9Y4D8_S1107	Probable E3 ubiquitin-protein ligase HECTD4	HECTD4	Q9Y4D8	Q9Y4D8	S	1107	S1107	VISHAVRQPVFLRSMSAPSDLEMIGNEDLEF	1.49517	2.81898
SMAD3_T8	P84022_T8	Mothers against decapentaplegic homolog 3	SMAD3	P84022	P84022	T	8	T8	________MSSILPFTPPIVKRLLGWKKGEQ	1.49472	2.8181
ERCC6L_S1028	Q2NKX8_S1028	DNA excision repair protein ERCC-6-like	ERCC6L	Q2NKX8	Q2NKX8	S	1028	S1028	VVVKAKIRSKARRIVSDGEDEDDSFKDTSSI	1.4947	2.81805
NAB1_S183	Q13506_S183	NGFI-A-binding protein 1	NAB1	Q13506	Q13506	S	183	S183	ESEHSLSPADLGSPASPKESSEALDAAAALS	1.49401	2.8167
MYCBP2_S3467	O75592_S3467	E3 ubiquitin-protein ligase MYCBP2	MYCBP2	O75592	O75592	S	3467	S3467	ILPARVKAIPRRRVNSGDTEVGSSLLRHPSP	1.49395	2.81659
NOP56_S569	O00567_S569	Nucleolar protein 56	NOP56	O00567	O00567	S	569	S569	SGSKKKRKFSKEEPVSSGPEEAVGKSSSKKK	1.49394	2.81656
PLEC_S4386	Q15149_S4386	Plectin	PLEC	Q15149	Q15149	S	4386	S4386	DMLSGNAGGFRSRSSSVGSSSSYPISPAVSR	1.49379	2.81629
SCAF4_S154	O95104_S154	Splicing factor, arginine/serine-rich 15	SCAF4	O95104	O95104	S	154	S154	SNAAPVAENVTNNEGSPPPPVKVSSEPPTQA	1.49361	2.81593
FAF1_S320	Q9UNN5_S320	FAS-associated factor 1	FAF1	Q9UNN5	Q9UNN5	S	320	S320	DDGEVFGMASSALRKSPMMPENAENEGDALL	1.49276	2.81426
RAPGEF1_S360	Q13905_S360	Rap guanine nucleotide exchange factor 1	RAPGEF1	Q13905	Q13905	S	360	S360	SPRLSPCSSIGKLSKSDEQLSSLDRDSGQCS	1.49248	2.81372
ERF_S327	P50548_S327	ETS domain-containing transcription factor ERF	ERF	P50548	P50548	S	327	S327	RYLQAHTQSVYNYHLSPRAFLHYPGLVVPQP	1.49079	2.81043
BPTF_S1131	Q12830_S1131	Nucleosome-remodeling factor subunit BPTF	BPTF	Q12830	Q12830	S	1131	S1131	KITEKKDQDVKELLDSDSDKPCKEEPMEVDD	1.49026	2.80939
BPTF_S1133	Q12830_S1133	Nucleosome-remodeling factor subunit BPTF	BPTF	Q12830	Q12830	S	1133	S1133	TEKKDQDVKELLDSDSDKPCKEEPMEVDDDM	1.49026	2.80939
DYNC1H1_S4368	Q14204_S4368	Cytoplasmic dynein 1 heavy chain 1	DYNC1H1	Q14204	Q14204	S	4368	S4368	DDLAYAETEKKTRTDSTSDGRPAWMRTLHTT	1.48912	2.80717
PUS7_T610	Q96PZ0_T610	Pseudouridylate synthase 7 homolog	PUS7	Q96PZ0	Q96PZ0	T	610	T610	KIPLFNTDVDNLEGKTPPVFASEGKYRALKM	1.48871	2.80638
MON1B_S61	Q7L1V2_S61	Vacuolar fusion protein MON1 homolog B	MON1B	Q7L1V2	Q7L1V2	S	61	S61	LEETGSKDKDQPPSPSPPPQSEALSSTSRLW	1.48797	2.80493
ID2_S14	Q02363_S14	DNA-binding protein inhibitor ID-2	ID2	Q02363	Q02363	S	14	S14	__MKAFSPVRSVRKNSLSDHSLGISRSKTPV	1.48683	2.80272
FTSJ1_S326	Q9UET6_S326	Putative tRNA (cytidine(32)/guanosine(34)-2'-O)-methyltransferase	FTSJ1	Q9UET6	Q9UET6	S	326	S326	QCHTLLAPEMEDNEMSCSP____________	1.48647	2.80202
AKT1S1_S202	Q96B36_S202	Proline-rich AKT1 substrate 1	AKT1S1	Q96B36	Q96B36	S	202	S202	SVPVWGFKEKRTEARSSDEENGPPSSPDLDR	1.48602	2.80114
AKT1S1_S203	Q96B36_S203	Proline-rich AKT1 substrate 1	AKT1S1	Q96B36	Q96B36	S	203	S203	VPVWGFKEKRTEARSSDEENGPPSSPDLDRI	1.48602	2.80114
GAB1_Y659	Q13480_Y659	GRB2-associated-binding protein 1	GAB1	Q13480	Q13480	Y	659	Y659	KSSGSGSSVADERVDYVVVDQQKTLALKSTR	1.48601	2.80113
RPS18_S2	P62269_S2	40S ribosomal protein S18	RPS18	P62269	P62269	S	2	S2	______________MSLVIPEKFQHILRVLN	1.48597	2.80106
MYCBP2_S2751	O75592_S2751	E3 ubiquitin-protein ligase MYCBP2	MYCBP2	O75592	O75592	S	2751	S2751	SDAAKLRSDSHSRSLSPNHNTLQTLKSDGRM	1.48434	2.7979
MORC2_S743	Q9Y6X9_S743	MORC family CW-type zinc finger protein 2	MORC2	Q9Y6X9	Q9Y6X9	S	743	S743	KLSPATPSRKRSVAVSDEEEVEEEAERRKER	1.484	2.79724
PARD3_S852	Q8TEW0_S852	Partitioning defective 3 homolog	PARD3	Q8TEW0	Q8TEW0	S	852	S852	SDASQLDFVKTRKSKSMDLGIADETKLNTVD	1.48284	2.79499
RING1_S248	Q06587_S248	E3 ubiquitin-protein ligase RING1	RING1	Q06587	Q06587	S	248	S248	GDRGGTLGGGTLGPPSPPGAPSPPEPGGEIE	1.48269	2.79469
ARHGEF2_S174	Q92974_S174	Rho guanine nucleotide exchange factor 2	ARHGEF2	Q92974	Q92974	S	174	S174	FNDESPLGLRRILSQSTDSLNMRNRTLSVES	1.48206	2.79346
RAB31_S35	Q13636_S35	Ras-related protein Rab-31	RAB31	Q13636	Q13636	S	35	S35	SIVCRFVQDHFDHNISPTIGASFMTKTVPCG	1.48128	2.79197
FOXO3_S280	O43524_S280	Forkhead box protein O3	FOXO3	O43524	O43524	S	280	S280	GRAAKKKAALQTAPESADDSPSQLSKWPGSP	1.48066	2.79076
CCNT2_S601	O60583_S601	Cyclin-T2	CCNT2	O60583	O60583	S	601	S601	GSKHSADGIPPTVLRSPVGLSSDGISSSSSS	1.48046	2.79038
MCM4_S131	P33991_S131	DNA replication licensing factor MCM4	MCM4	P33991	P33991	S	131	S131	PDLGSAQKGLQVDLQSDGAAAEDIVASEQSL	1.48046	2.79037
ZC3HC1_S335	Q86WB0_S335	Nuclear-interacting partner of ALK	ZC3HC1	Q86WB0	Q86WB0	S	335	S335	ESPRRMMTRSQDATFSPGSEQAEKSPGPIVS	1.47902	2.78759
FNTA_S49	P49354_S49	Protein farnesyltransferase/geranylgeranyltransferase type-1 subunit alpha	FNTA	P49354	P49354	S	49	S49	QHKEEMAAEAGEAVASPMDDGFVSLDSPSYV	1.47848	2.78655
YTHDC2_S1201	Q9H6S0_S1201	Probable ATP-dependent RNA helicase YTHDC2	YTHDC2	Q9H6S0	Q9H6S0	S	1201	S1201	ELPLASSWRSNNSRKSSADTEFSDECTTAER	1.4777	2.78504
YTHDC2_S1202	Q9H6S0_S1202	Probable ATP-dependent RNA helicase YTHDC2	YTHDC2	Q9H6S0	Q9H6S0	S	1202	S1202	LPLASSWRSNNSRKSSADTEFSDECTTAERV	1.4777	2.78504
SMARCA4_S1452	P51532_S1452	Transcription activator BRG1	SMARCA4	P51532	P51532	S	1452	S1452	SKKQKKRGRPPAEKLSPNPPNLTKKMKKIVD	1.4764	2.78254
MAP7_S365	Q14244_S365	Ensconsin	MAP7	Q14244	Q14244	S	365	S365	PPGSVKAAPAQVRPPSPGNIRPVKREVKVEP	1.4761	2.78196
SPTBN1_S2102	Q01082_S2102	Spectrin beta chain, non-erythrocytic 1	SPTBN1	Q01082	Q01082	S	2102	S2102	VRRQQEEEERKRRPPSPEPSTKVSEEAESQQ	1.47529	2.7804
LIG1_S141	P18858_S141	DNA ligase 1	LIG1	P18858	P18858	S	141	S141	KQLPKRTIQEVLEEQSEDEDREAKRKKEEEE	1.47455	2.77896
USP24_S1612	Q9UPU5_S1612	Ubiquitin carboxyl-terminal hydrolase 24	USP24	Q9UPU5	Q9UPU5	S	1612	S1612	DDFLFRASRIILNSHSPAGSAAISQQDFHPK	1.4744	2.77867
TOP2B_S1476	Q02880_S1476	DNA topoisomerase 2-beta	TOP2B	Q02880	Q02880	S	1476	S1476	SAKFDSNEEDSASVFSPSFGLKQTDKVPSKT	1.4742	2.7783
NOLC1_T607	Q14978_T607	Nucleolar and coiled-body phosphoprotein 1	NOLC1	Q14978	Q14978	T	607	T607	AKEAETPQAKKIKLQTPNTFPKRKKGEKRAS	1.47315	2.77627
NOLC1_T610	Q14978_T610	Nucleolar and coiled-body phosphoprotein 1	NOLC1	Q14978	Q14978	T	610	T610	AETPQAKKIKLQTPNTFPKRKKGEKRASSPF	1.47315	2.77627
FAM111B_S288	Q6SJ93_S288	Protein FAM111B	FAM111B	Q6SJ93	Q6SJ93	S	288	S288	ALQQKDIHKKIKQNESATDEINHQSLIQSKK	1.47188	2.77384
PPP1R2;PPP1R2P3_S122	P41236_S122	Protein phosphatase inhibitor 2;Protein phosphatase inhibitor 2-like protein 3	PPP1R2;PPP1R2P3	P41236	P41236	S	122	S122	AEGLEPKYRIQEQESSGEEDSDLSPEEREKK	1.47171	2.77351
SAMD11_S469	Q96NU1_S469	Sterile alpha motif domain-containing protein 11	SAMD11	Q96NU1	Q96NU1	S	469	S469	RLWAQDGSEDEPPKDSDGEDPETAAVGCRGP	1.47133	2.77277
FOXK2_S392	Q01167_S392	Forkhead box protein K2	FOXK2	Q01167	Q01167	S	392	S392	AGVLSAHSSGAQTPESLSREGSPAPLEPEPG	1.47074	2.77164
SRSF10_S131	O75494_S131	Serine/arginine-rich splicing factor 10	SRSF10	O75494	O75494	S	131	S131	YRRSRSRSYERRRSRSRSFDYNYRRSYSPRN	1.47059	2.77136
FNBP1L_S501	Q5T0N5_S501	Formin-binding protein 1-like	FNBP1L	Q5T0N5	Q5T0N5	S	501	S501	RHSSDINHLVTQGRESPEGSYTDDANQEVRG	1.47058	2.77132
MFAP1_S118	P55081_S118	Microfibrillar-associated protein 1	MFAP1	P55081	P55081	S	118	S118	RHRKIVEPEVVGESDSEVEGDAWRMEREDSS	1.47055	2.77127
DYNC1LI1_S207	Q9Y6G9_S207	Cytoplasmic dynein 1 light intermediate chain 1	DYNC1LI1	Q9Y6G9	Q9Y6G9	S	207	S207	RDFQEYVEPGEDFPASPQRRNTASQEDKDDS	1.46994	2.77011
RANBP2_S2668	P49792_S2668	E3 SUMO-protein ligase RanBP2	RANBP2	P49792	P49792	S	2668	S2668	LPPTFFCYKNRPDYVSEEEEDDEDFETAVKK	1.46901	2.76832
YEATS2_S536	Q9ULM3_S536	YEATS domain-containing protein 2	YEATS2	Q9ULM3	Q9ULM3	S	536	S536	TNKISTASQVSQGTGSPVPKIHGSSFVTSTV	1.4683	2.76696
PAFAH1B2_S2	P68402_S2	Platelet-activating factor acetylhydrolase IB subunit beta	PAFAH1B2	P68402	P68402	S	2	S2	______________MSQGDSNPAAIPHAAED	1.46818	2.76673
JMJD1C_S2053	Q15652_S2053	Probable JmjC domain-containing histone demethylation protein 2C	JMJD1C	Q15652	Q15652	S	2053	S2053	EEREQDNSESPNGRTSPLVSQNNEQGSTLRD	1.46788	2.76615
JMJD1C_T2052	Q15652_T2052	Probable JmjC domain-containing histone demethylation protein 2C	JMJD1C	Q15652	Q15652	T	2052	T2052	KEEREQDNSESPNGRTSPLVSQNNEQGSTLR	1.46788	2.76615
TAGLN2_S163	P37802_S163	Transgelin-2	TAGLN2	P37802	P37802	S	163	S163	PNWFPKKSKENPRNFSDNQLQEGKNVIGLQM	1.46757	2.76556
PRRC2B_T1452	Q5JSZ5_T1452	Protein PRRC2B	PRRC2B	Q5JSZ5	Q5JSZ5	T	1452	T1452	PGGFGEKPVRPGGGDTSPRYESQQNGTPLKV	1.4675	2.76542
ZC3H18_S487	Q86VM9_S487	Zinc finger CCCH domain-containing protein 18	ZC3H18	Q86VM9	Q86VM9	S	487	S487	REKEREKEKGKPKPRSPQPPSRQAEPPKKEA	1.4661	2.76273
FAM117B_S136	Q6P1L5_S136	Protein FAM117B	FAM117B	Q6P1L5	Q6P1L5	S	136	S136	RGTSPTRSAAPGARGSPPRPPPPPPLLGTVS	1.46584	2.76223
ARHGAP17_S674	Q68EM7_S674	Rho GTPase-activating protein 17	ARHGAP17	Q68EM7	Q68EM7	S	674	S674	TSQHPPSLSPKPPTRSPSPPTQHTGQPPGQP	1.46538	2.76137
CTIF_S299	O43310_S299	CBP80/20-dependent translation initiation factor	CTIF	O43310	O43310	S	299	S299	DTAGDTGHSSLEAPRSPDTLAPVASERLPPQ	1.46494	2.76051
HEATR6_S337	Q6AI08_S337	HEAT repeat-containing protein 6	HEATR6	Q6AI08	Q6AI08	S	337	S337	KPKKIQQGEEEEKESSGEIEAAPVTGTGRVN	1.46478	2.76021
PAPOLG_S708	Q9BWT3_S708	Poly(A) polymerase gamma	PAPOLG	Q9BWT3	Q9BWT3	S	708	S708	MPIPTIDTSRKKRLPSKELPDSSSPVPANNI	1.46446	2.75959
MSL1_S205	Q68DK7_S205	Male-specific lethal 1 homolog	MSL1	Q68DK7	Q68DK7	S	205	S205	GTLAASEGRWKSMRKSPLGGGGGSGASSQAA	1.464	2.75872
TGFB1I1_S68	O43294_S68	Transforming growth factor beta-1-induced transcript 1 protein	TGFB1I1	O43294	O43294	S	68	S68	SGDKDHLYSTVCKPRSPKPAAPAAPPFSSSS	1.46355	2.75786
VDAC1_S104	P21796_S104	Voltage-dependent anion-selective channel protein 1	VDAC1	P21796	P21796	S	104	S104	DQLARGLKLTFDSSFSPNTGKKNAKIKTGYK	1.46323	2.75725
STAT1_S727	P42224_S727	Signal transducer and activator of transcription 1-alpha/beta	STAT1	P42224	P42224	S	727	S727	VHPSRLQTTDNLLPMSPEEFDEVSRIVGSVE	1.46314	2.75708
RCN1_S43	Q15293_S43	Reticulocalbin-1	RCN1	Q15293	Q15293	S	43	S43	RAKPTVRKERVVRPDSELGERPPEDNQSFQY	1.46256	2.75597
BCL11A_S625	Q9H165_S625	B-cell lymphoma/leukemia 11A	BCL11A	Q9H165	Q9H165	S	625	S625	GESASGGLSKKLLLGSPSSLSPFSKRIKLEK	1.46184	2.7546
NGDN_S214	Q8NEJ9_S214	Neuroguidin	NGDN	Q8NEJ9	Q8NEJ9	S	214	S214	RALSSSVIRELKEQYSDAPEEIRDARHPHVT	1.46118	2.75334
MDC1_S168	Q14676_S168	Mediator of DNA damage checkpoint protein 1	MDC1	Q14676	Q14676	S	168	S168	VQGETQPQRLLLAEDSEEEVDFLSERRMVKK	1.46053	2.7521
HUWE1_T3924	Q7Z6Z7_T3924	E3 ubiquitin-protein ligase HUWE1	HUWE1	Q7Z6Z7	Q7Z6Z7	T	3924	T3924	AHIKDEPPPLSPAPLTPATPSSLDPFFSREP	1.45972	2.75055
MTX3_S311	Q5HYI7_S311	Metaxin-3	MTX3	Q5HYI7	Q5HYI7	S	311	S311	KLTPAEEENNSFQRLSP______________	1.45921	2.74957
SYMPK_S494	Q92797_S494	Symplekin	SYMPK	Q92797	Q92797	S	494	S494	EKVVKTESVLIKRRLSAQGQAISVVGSLSSM	1.45878	2.74875
RPTOR_S877	Q8N122_S877	Regulatory-associated protein of mTOR	RPTOR	Q8N122	Q8N122	S	877	S877	ASPTNKGVHIHQAGGSPPASSTSSSSLTNDV	1.45754	2.74639
RLTPR_S1246	Q6F5E8_S1246	Leucine-rich repeat-containing protein 16C	RLTPR	Q6F5E8	Q6F5E8	S	1246	S1246	GKRKQSKDGEIKKAGSDGDIMDSSTEAPPIS	1.45753	2.74638
VGLL4_S149	Q14135_S149	Transcription cofactor vestigial-like protein 4	VGLL4	Q14135	Q14135	S	149	S149	ALTKNSLDASRPAGLSPTLTPGERQQNRPSV	1.45426	2.74015
MAP4_S14	P27816_S14	Microtubule-associated protein 4	MAP4	P27816	P27816	S	14	S14	__MADLSLADALTEPSPDIEGEIKRDFIATL	1.45388	2.73944
EIF4ENIF1_S342	Q9NRA8_S342	Eukaryotic translation initiation factor 4E transporter	EIF4ENIF1	Q9NRA8	Q9NRA8	S	342	S342	LGEGSVSASRFSRWFSNPSRSGSRSSSLGST	1.45381	2.73931
HUWE1_S1368	Q7Z6Z7_S1368	E3 ubiquitin-protein ligase HUWE1	HUWE1	Q7Z6Z7	Q7Z6Z7	S	1368	S1368	LTHPPPIMGGVVRDLSMSEEDQMMRAIAMSL	1.45363	2.73895
MAP4K4_S900	O95819_S900	Mitogen-activated protein kinase kinase kinase kinase 4	MAP4K4	O95819	O95819	S	900	S900	GMRPEAIRQDPTRKGSVVNVNPTNTRPQSDT	1.45307	2.7379
RSF1_S1345	Q96T23_S1345	Remodeling and spacing factor 1	RSF1	Q96T23	Q96T23	S	1345	S1345	LPSEQESTKKPYRIESDEEEDFENVGKVGSP	1.45167	2.73525
ANKMY2_S422	Q8IV38_S422	Ankyrin repeat and MYND domain-containing protein 2	ANKMY2	Q8IV38	Q8IV38	S	422	S422	SNPEDSGEGKKESLESEAELEGLQDAPAGPQ	1.45002	2.73212
STX10_S2	O60499_S2	Syntaxin-10	STX10	O60499	O60499	S	2	S2	______________MSLEDPFFVVRGEVQKA	1.44994	2.73197
LIN54_S314	Q6MZP7_S314	Protein lin-54 homolog	LIN54	Q6MZP7	Q6MZP7	S	314	S314	STTQTPNKIAISPLKSPNKAVKSTVQTITVG	1.44992	2.73193
SQSTM1_S28	Q13501_S28	Sequestosome-1	SQSTM1	Q13501	Q13501	S	28	S28	KEDAAREIRRFSFCCSPEPEAEAEAAAGPGP	1.4497	2.73151
YEATS2_S519	Q9ULM3_S519	YEATS domain-containing protein 2	YEATS2	Q9ULM3	Q9ULM3	S	519	S519	KQPGQVIGATTPSTGSPTNKISTASQVSQGT	1.44957	2.73127
RAPH1_T1153	Q70E73_T1153	Ras-associated and pleckstrin homology domains-containing protein 1	RAPH1	Q70E73	Q70E73	T	1153	T1153	ISEQPTMATVVPQVPTSPKSSLSVQPGFLAD	1.44899	2.73017
CDK1;CDK2;CDK3_Y15	P06493_Y15	Cyclin-dependent kinase 1;Cyclin-dependent kinase 2;Cyclin-dependent kinase 3	CDK1;CDK2;CDK3	P06493	P06493	Y	15	Y15	_MDMFQKVEKIGEGTYGVVYKAKNRETGQLV;_MEDYTKIEKIGEGTYGVVYKGRHKTTGQVV;_MENFQKVEKIGEGTYGVVYKARNKLTGEVV	1.44882	2.72985
DENND5B_S178	Q6ZUT9_S178	DENN domain-containing protein 5B	DENND5B	Q6ZUT9	Q6ZUT9	S	178	S178	DEGDTTSLLKLQRYNSYDISRDTLYVSKSIC	1.44877	2.72974
PRPSAP2_T5	O60256_T5	Phosphoribosyl pyrophosphate synthase-associated protein 2	PRPSAP2	O60256	O60256	T	5	T5	___________MFCVTPPELETKMNITKGGL	1.44863	2.72948
MAPK14_S2	Q16539_S2	Mitogen-activated protein kinase 14	MAPK14	Q16539	Q16539	S	2	S2	______________MSQERPTFYRQELNKTI	1.44816	2.7286
UTP3_S37	Q9NQZ2_S37	Something about silencing protein 10	UTP3	Q9NQZ2	Q9NQZ2	S	37	S37	PTLTDENGDDLGLPPSPGDTSYYQDQVDDFH	1.44803	2.72836
TRIOBP_S1796	Q9H2D6_S1796	TRIO and F-actin-binding protein	TRIOBP	Q9H2D6	Q9H2D6	S	1796	S1796	KKGWMSILDEPGEPPSPSLTTTSTSQWKKHW	1.44763	2.7276
PRKD1_S219	Q15139_S219	Serine/threonine-protein kinase D1	PRKD1	Q15139	Q15139	S	219	S219	LSNVSLTGVSTIRTSSAELSTSAPDEPLLQK	1.44624	2.72496
ZC3H13_S993	Q5T200_S993	Zinc finger CCCH domain-containing protein 13	ZC3H13	Q5T200	Q5T200	S	993	S993	ERGNIETTSEDGQVFSPKKGQKKKSIEKKRK	1.44608	2.72467
MARVELD2_S116	Q8N4S9_S116	MARVEL domain-containing protein 2	MARVELD2	Q8N4S9	Q8N4S9	S	116	S116	KPVSDIRYISDGVECSPPASPARPNHRSPLN	1.44482	2.72228
CPSF6_T407	Q16630_T407	Cleavage and polyadenylation specificity factor subunit 6	CPSF6	Q16630	Q16630	T	407	T407	RGDYGPPGREMDTARTPLSEAEFEEIMNRNR	1.44474	2.72215
ZC3H3_S408	Q8IXZ2_S408	Zinc finger CCCH domain-containing protein 3	ZC3H3	Q8IXZ2	Q8IXZ2	S	408	S408	RWQSEASSKDHASQLSPVLSRSPSGDRPAVG	1.4447	2.72206
GTF2I_S103	P78347_S103	General transcription factor II-I	GTF2I	P78347	P78347	S	103	S103	AEMHKMKSTTQANRMSVDAVEIETLRKTVED	1.44457	2.72181
PHF8_S120	Q9UPP1_S120	Histone lysine demethylase PHF8	PHF8	Q9UPP1	Q9UPP1	S	120	S120	SKGHDTHKGKPVKTGSPTFVRELRSRTFDSS	1.44406	2.72086
ABCF1_S140	Q8NE71_S140	ATP-binding cassette sub-family F member 1	ABCF1	Q8NE71	Q8NE71	S	140	S140	KTKGGNVFAALIQDQSEEEEEEEKHPPKPAK	1.44361	2.72001
CASKIN2_S945	Q8WXE0_S945	Caskin-2	CASKIN2	Q8WXE0	Q8WXE0	S	945	S945	EEEEPGPEGTPPSRGSSGEGLPFAEEGNLTI	1.44347	2.71974
CASKIN2_S946	Q8WXE0_S946	Caskin-2	CASKIN2	Q8WXE0	Q8WXE0	S	946	S946	EEEPGPEGTPPSRGSSGEGLPFAEEGNLTIK	1.44347	2.71974
GTF3C1_S667	Q12789_S667	General transcription factor 3C polypeptide 1	GTF3C1	Q12789	Q12789	S	667	S667	TKCCKKSIVRLVRNLSEEGLLRLYRTTVIQD	1.44321	2.71925
AKAP8_S328	O43823_S328	A-kinase anchor protein 8	AKAP8	O43823	O43823	S	328	S328	EPDTKLARVDSEGDFSENDDAAGDFRSGDEE	1.44293	2.71872
SRRM1_S775	Q8IYB3_S775	Serine/arginine repetitive matrix protein 1	SRRM1	Q8IYB3	Q8IYB3	S	775	S775	AAKKPPAPPSPVQSQSPSTNWSPAVPVKKAK	1.44252	2.71796
AKT2_T451	P31751_T451	RAC-beta serine/threonine-protein kinase	AKT2	P31751	P31751	T	451	T451	TRYFDDEFTAQSITITPPDRYDSLGLLELDQ	1.4409	2.71491
FARP1_S889	Q9Y4F1_S889	FERM, RhoGEF and pleckstrin domain-containing protein 1	FARP1	Q9Y4F1	Q9Y4F1	S	889	S889	PDNKSPDEATAADQESEDDLSASRTSLERQA	1.44076	2.71464
PHF23_S74	Q9BUL5_S74	PHD finger protein 23	PHF23	Q9BUL5	Q9BUL5	S	74	S74	ASGSSSPLRGESAADSDGWDSAPSDLRTIQT	1.44071	2.71454
CHD4_S1570	Q14839_S1570	Chromodomain-helicase-DNA-binding protein 4	CHD4	Q14839	Q14839	S	1570	S1570	APVPPAEDGIKIEENSLKEEESIEGEKEVKS	1.44042	2.71401
GSG2_S147	Q8TF76_S147	Serine/threonine-protein kinase haspin	GSG2	Q8TF76	Q8TF76	S	147	S147	PLRLPPFPSRDSGRLSPDLSVCGQPRDGDEL	1.44041	2.71397
SPEN_S1636	Q96T58_S1636	Msx2-interacting protein	SPEN	Q96T58	Q96T58	S	1636	S1636	ESAPENKDSELKTPPSVGPPSVTVVTLESAP	1.4403	2.71377
SLC39A3_S129	Q9BRY0_S129	Zinc transporter ZIP3	SLC39A3	Q9BRY0	Q9BRY0	S	129	S129	SFIDLETFNAGSDVGSDSEYESPFMGGARGH	1.44028	2.71374
ANLN_S792	Q9NQW6_S792	Actin-binding protein anillin	ANLN	Q9NQW6	Q9NQW6	S	792	S792	LNKLKNEGPQRKNKASPQSEFMPSKGSVTLS	1.43851	2.71041
SLC1A5_S503	Q15758_S503	Neutral amino acid transporter B(0)	SLC1A5	Q15758	Q15758	S	503	S503	RTESRSTEPELIQVKSELPLDPLPVPTEEGN	1.43841	2.71022
PHF8_S857	Q9UPP1_S857	Histone lysine demethylase PHF8	PHF8	Q9UPP1	Q9UPP1	S	857	S857	GACFKDAEYIYPSLESDDDDPALKSRPKKKK	1.43694	2.70746
SVIL_S1322	O95425_S1322	Supervillin	SVIL	O95425	O95425	S	1322	S1322	TFAKFYRSVDYNMPRSPVEMDEDFDVIFDPY	1.43684	2.70727
FOXK1_S416	P85037_S416	Forkhead box protein K1	FOXK1	P85037	P85037	S	416	S416	GVSCFRTPFGPLSSRSAPASPTHPGLMSPRS	1.43661	2.70684
MGEA5_S364	O60502_S364	Protein O-GlcNAcase	MGEA5	O60502	O60502	S	364	S364	EDSTVSIQIKLENEGSDEDIETDVLYSPQMA	1.43565	2.70505
HTATSF1_S713	O43719_S713	HIV Tat-specific factor 1	HTATSF1	O43719	O43719	S	713	S713	EDDDSNEKLFDEEEDSSEKLFDDSDERGTLG	1.43541	2.70459
IRS2_S915	Q9Y4H2_S915	Insulin receptor substrate 2	IRS2	Q9Y4H2	Q9Y4H2	S	915	S915	SLPSMHEYPLPPEPKSPGEYINIDFGEPGAR	1.43537	2.70452
SCAP_S851	Q12770_S851	Sterol regulatory element-binding protein cleavage-activating protein	SCAP	Q12770	Q12770	S	851	S851	RLSDGGKAGPEEPGDSPPLRHRPRGPPPPSL	1.43489	2.70361
PHLDB2_S468	Q86SQ0_S468	Pleckstrin homology-like domain family B member 2	PHLDB2	Q86SQ0	Q86SQ0	S	468	S468	ILSLCAEYTKPDSRLSTGTTVEDVQKINKEL	1.43482	2.70349
SPHK2_S387	Q9NRA0_S387	Sphingosine kinase 2	SPHK2	Q9NRA0	Q9NRA0	S	387	S387	YRGRLSYLPATVEPASPTPAHSLPRAKSELT	1.4344	2.7027
PPIG_T358	Q13427_T358	Peptidyl-prolyl cis-trans isomerase G	PPIG	Q13427	Q13427	T	358	T358	TPSRSRSRDRFRRSETPPHWRQEMQRAQRMR	1.43382	2.70161
CHEK1_S280	O14757_S280	Serine/threonine-protein kinase Chk1	CHEK1	O14757	O14757	S	280	S280	YNKPLKKGAKRPRVTSGGVSESPSGFSKHIQ	1.43378	2.70154
ADD3_S681	Q9UEY8_S681	Gamma-adducin	ADD3	Q9UEY8	Q9UEY8	S	681	S681	EKIEEVLSPEGSPSKSPSKKKKKFRTPSFLK	1.43361	2.70122
HID1_S653	Q8IV36_S653	Protein HID1	HID1	Q8IV36	Q8IV36	S	653	S653	LRSLEPEPQQSLEDGSPAKGEPSQAWREQRR	1.43327	2.70059
TRRAP_S2051	Q9Y4A5_S2051	Transformation/transcription domain-associated protein	TRRAP	Q9Y4A5	Q9Y4A5	S	2051	S2051	GEGVNSVSSSIKRGLSVDSAQEVKRFRTATG	1.43129	2.69688
RBM25_S703	P49756_S703	RNA-binding protein 25	RBM25	P49756	P49756	S	703	S703	KLPVDSVFNKFEDEDSDDVPRKRKLVPLDYG	1.43046	2.69532
CDK12_S685	Q9NYV4_S685	Cyclin-dependent kinase 12	CDK12	Q9NYV4	Q9NYV4	S	685	S685	PLPPELPGGDLSPPDSPEPKAITPPQQPYKK	1.43016	2.69477
FAM98B_S261	Q52LJ0_S261	Protein FAM98B	FAM98B	Q52LJ0	Q52LJ0	S	261	S261	TDDIARIYQPKRYALSPKTTITMAHLLAARE	1.42919	2.69296
FAM98B_T264	Q52LJ0_T264	Protein FAM98B	FAM98B	Q52LJ0	Q52LJ0	T	264	T264	IARIYQPKRYALSPKTTITMAHLLAAREDLS	1.42919	2.69296
FAM98B_T265	Q52LJ0_T265	Protein FAM98B	FAM98B	Q52LJ0	Q52LJ0	T	265	T265	ARIYQPKRYALSPKTTITMAHLLAAREDLSK	1.42919	2.69296
FAM98B_T267	Q52LJ0_T267	Protein FAM98B	FAM98B	Q52LJ0	Q52LJ0	T	267	T267	IYQPKRYALSPKTTITMAHLLAAREDLSKII	1.42919	2.69296
RABEP1_S407	Q15276_S407	Rab GTPase-binding effector protein 1	RABEP1	Q15276	Q15276	S	407	S407	KSDNDMFKDGLRRAQSTDSLGTSGSLQSKAL	1.42874	2.69212
ARFGEF1_S1569	Q9Y6D6_S1569	Brefeldin A-inhibited guanine nucleotide-exchange protein 1	ARFGEF1	Q9Y6D6	Q9Y6D6	S	1569	S1569	PSPVSEKPLDTISQKSVDIHDSIQPRSVDNR	1.4287	2.69204
OSBPL1A_S499	Q9BXW6_S499	Oxysterol-binding protein-related protein 1	OSBPL1A	Q9BXW6	Q9BXW6	S	499	S499	ESERSLSRLEAVTARSFEEEGEHLGSRKHRM	1.42811	2.69093
FASTKD2_S708	Q9NYY8_S708	FAST kinase domain-containing protein 2	FASTKD2	Q9NYY8	Q9NYY8	S	708	S708	IYSVEALPVAAVNVQSTQ_____________	1.42705	2.68896
NOP56_S520	O00567_S520	Nucleolar protein 56	NOP56	O00567	O00567	S	520	S520	KPKKKKSFSKEELMSSDLEETAGSTSIPKRK	1.42677	2.68844
HUWE1_S2365	Q7Z6Z7_S2365	E3 ubiquitin-protein ligase HUWE1	HUWE1	Q7Z6Z7	Q7Z6Z7	S	2365	S2365	DLIDELLERDGGSGNSTIIVSRSGEDESQED	1.42669	2.68829
INADL_S645	Q8NI35_S645	InaD-like protein	INADL	Q8NI35	Q8NI35	S	645	S645	PFTLVCCRRLFDDEASVDEPRRTETSLPETE	1.42629	2.68754
SCAF11_S608	Q99590_S608	Protein SCAF11	SCAF11	Q99590	Q99590	S	608	S608	TEHKDFTLKTEELIESPKLESSEGEIIQTVD	1.42585	2.68673
BRD1_S1055	O95696_S1055	Bromodomain-containing protein 1	BRD1	O95696	O95696	S	1055	S1055	MNHLSRVHGEPTSDLSDID____________	1.42493	2.68502
DDX55_S594	Q8NHQ9_S594	ATP-dependent RNA helicase DDX55	DDX55	Q8NHQ9	Q8NHQ9	S	594	S594	LTTGKRTIKTVDLGISDLEDDC_________	1.42437	2.68397
HNRNPUL1_S512	Q9BUJ2_S512	Heterogeneous nuclear ribonucleoprotein U-like protein 1	HNRNPUL1	Q9BUJ2	Q9BUJ2	S	512	S512	RKKRNYILDQTNVYGSAQRRKMRPFEGFQRK	1.42397	2.68324
BPTF_S1300	Q12830_S1300	Nucleosome-remodeling factor subunit BPTF	BPTF	Q12830	Q12830	S	1300	S1300	KLYPKDRVLDDVSIRSPETKCPKQNSIENDI	1.42396	2.68322
DEK_T13	P35659_T13	Protein DEK	DEK	P35659	P35659	T	13	T13	___MSASAPAAEGEGTPTQPASEKEPEMPGP	1.42366	2.68265
GIGYF2_S160	Q6Y7W6_S160	PERQ amino acid-rich with GYF domain-containing protein 2	GIGYF2	Q6Y7W6	Q6Y7W6	S	160	S160	GVFGRGGGREMHRSQSWEERGDRRFEKPGRK	1.42365	2.68264
FTSJ3_S599	Q8IY81_S599	pre-rRNA processing protein FTSJ3	FTSJ3	Q8IY81	Q8IY81	S	599	S599	SPLYQDEAPKGTEASSGTEAATGLEGEEKDG	1.42355	2.68244
CTTN_S405	Q14247_S405	Src substrate cortactin	CTTN	Q14247	Q14247	S	405	S405	KLEEQARAKTQTPPVSPAPQPTEERLPSSPV	1.42332	2.68202
TSC2_S1420	P49815_S1420	Tuberin	TSC2	P49815	P49815	S	1420	S1420	ADVGRLSPEVKARSQSGTLDGESAAWSASGE	1.4224	2.6803
BABAM1_S49	Q9NWV8_S49	BRISC and BRCA1-A complex member 1	BABAM1	Q9NWV8	Q9NWV8	S	49	S49	AEDRAVGAQASVGSRSEGEGEAASADDGSLN	1.42163	2.67889
SYNJ2_S1124	O15056_S1124	Synaptojanin-2	SYNJ2	O15056	O15056	S	1124	S1124	QRPPPPTGLMVKKSASDASISSGTHGQYSIL	1.42162	2.67887
GTF2I_S16	P78347_S16	General transcription factor II-I	GTF2I	P78347	P78347	S	16	S16	MAQVAMSTLPVEDEESSESRMVVTFLMSALE	1.42099	2.67768
CTNNA1_S641	P35221_S641	Catenin alpha-1	CTNNA1	P35221	P35221	S	641	S641	RKAVLMIRTPEELDDSDFETEDFDVRSRTSV	1.42091	2.67754
ZBTB7A_S549	O95365_S549	Zinc finger and BTB domain-containing protein 7A	ZBTB7A	O95365	O95365	S	549	S549	QEKHFKDEDEDEDVASPDGLGRLNVAGAGGG	1.4208	2.67735
NIPBL_S274	Q6KC79_S274	Nipped-B-like protein	NIPBL	Q6KC79	Q6KC79	S	274	S274	GDSSTMRNAASFPLRSPQPVCSPAGSEGTPK	1.42063	2.67702
KIF23_S902	Q02241_S902	Kinesin-like protein KIF23	KIF23	Q02241	Q02241	S	902	S902	GQSVQFTDIETLKQESPNGSRKRRSSTVAPA	1.42053	2.67684
MPZL1_S210	O95297_S210	Myelin protein zero-like protein 1	MPZL1	O95297	O95297	S	210	S210	NSKRDYTGCSTSESLSPVKQAPRKSPSDTEG	1.42037	2.67655
PHF10_S270	Q8WUB8_S270	PHD finger protein 10	PHF10	Q8WUB8	Q8WUB8	S	270	S270	VALIPGQFQEYYKRYSPDELRYLPLNTALYE	1.4196	2.67511
DENND4A_T1019	Q7Z401_T1019	C-myc promoter-binding protein	DENND4A	Q7Z401	Q7Z401	T	1019	T1019	IQSRCFRKRHKSDNETNLQQQVVWGNRNRNL	1.4194	2.67475
FCHO2_S478	Q0JRZ9_S478	F-BAR domain only protein 2	FCHO2	Q0JRZ9	Q0JRZ9	S	478	S478	PPRPASRPKLTSGKLSGINEIPRPFSPPVTS	1.41905	2.67409
IRS2_T520	Q9Y4H2_T520	Insulin receptor substrate 2	IRS2	Q9Y4H2	Q9Y4H2	T	520	T520	SSPGDLRAFCSHRSNTPESIAETPPARDGGG	1.41889	2.6738
IFIH1_S301	Q9BYX4_S301	Interferon-induced helicase C domain-containing protein 1	IFIH1	Q9BYX4	Q9BYX4	S	301	S301	TMGSDSDEENVAARASPEPELQLRPYQMEVA	1.41793	2.67201
SRPK2_S380	P78362_S380	SRSF protein kinase 2;SRSF protein kinase 2 N-terminal;SRSF protein kinase 2 C-terminal	SRPK2	P78362	P78362	S	380	S380	DVDQELANIDPTWIESPKTNGHIENGPFSLE	1.4175	2.67122
ZBTB21_S345	Q9ULJ3_S345	Zinc finger and BTB domain-containing protein 21	ZBTB21	Q9ULJ3	Q9ULJ3	S	345	S345	DRSGPLVKSLLRRSLSMDSQVPVYSPSIDLK	1.41716	2.67059
ZMYM2_S958	Q9UBW7_S958	Zinc finger MYM-type protein 2	ZMYM2	Q9UBW7	Q9UBW7	S	958	S958	SDALDTELLTMTDMMSEDEGKTETTNINSVI	1.41564	2.66779
THRAP3_S672	Q9Y2W1_S672	Thyroid hormone receptor-associated protein 3	THRAP3	Q9Y2W1	Q9Y2W1	S	672	S672	YLKRGTEQEAAKNKKSPEIHRRIDISPSTFR	1.41498	2.66656
BAZ2A_S1397	Q9UIF9_S1397	Bromodomain adjacent to zinc finger domain protein 2A	BAZ2A	Q9UIF9	Q9UIF9	S	1397	S1397	LAPKRRAGDPGEMPQSPTGLGQPKRRGRPPS	1.41457	2.6658
WTAP_S306	Q15007_S306	Pre-mRNA-splicing regulator WTAP	WTAP	Q15007	Q15007	S	306	S306	GFHREGNTTEDDFPSSPGNGNKSSNSSEERT	1.41425	2.66521
TRA2A_S84	Q13595_S84	Transformer-2 protein homolog alpha	TRA2A	Q13595	Q13595	S	84	S84	TRSRSHSHSHRRRSRSRSYTPEYRRRRSRSH	1.41321	2.66329
MKI67_S2223	P46013_S2223	Antigen KI-67	MKI67	P46013	P46013	S	2223	S2223	DKPTTHEKTTKIACRSPQPDPVGTPTIFKPQ	1.41318	2.66324
KIF13B_S1689	Q9NQT8_S1689	Kinesin-like protein KIF13B	KIF13B	Q9NQT8	Q9NQT8	S	1689	S1689	EGNAPAPGAGGQALASDSEEADEVPEWLREG	1.41276	2.66247
PPP6R3_T631	Q5H9R7_T631	Serine/threonine-protein phosphatase 6 regulatory subunit 3	PPP6R3	Q5H9R7	Q5H9R7	T	631	T631	GSDEEDIWEEKHIAFTPESQRRSSSGSTDSE	1.41219	2.66141
NAP1L1_S69	P55209_S69	Nucleosome assembly protein 1-like 1	NAP1L1	P55209	P55209	S	69	S69	ERLDGLVETPTGYIESLPRVVKRRVNALKNL	1.41188	2.66084
UBE4B_S31	O95155_S31	Ubiquitin conjugation factor E4 B	UBE4B	O95155	O95155	S	31	S31	RLAGGQTSQPTTPLTSPQRENPPGPPIAASA	1.41182	2.66072
SPG21_S304	Q9NZD8_S304	Maspardin	SPG21	Q9NZD8	Q9NZD8	S	304	S304	VSAEELEVQKGSLGISQEEQ___________	1.41175	2.6606
SMARCAD1_S34	Q9H4L7_S34	SWI/SNF-related matrix-associated actin-dependent regulator of chromatin subfamily A containing DEAD/H box 1	SMARCAD1	Q9H4L7	Q9H4L7	S	34	S34	EAPEATPQPSQPGPSSPISLSAEEENAEGEV	1.41111	2.65942
IRS2_S1176	Q9Y4H2_S1176	Insulin receptor substrate 2	IRS2	Q9Y4H2	Q9Y4H2	S	1176	S1176	VSPSFAHNPKRHNSASVENVSLRKSSEGGVG	1.41062	2.65852
MICALL1_S578	Q8N3F8_S578	MICAL-like protein 1	MICALL1	Q8N3F8	Q8N3F8	S	578	S578	SGELVEPRVEQMPQASPGLAPRTRGSSGPQP	1.4103	2.65793
NEK9_S978	Q8TD19_S978	Serine/threonine-protein kinase Nek9	NEK9	Q8TD19	Q8TD19	S	978	S978	DSDSWCLLGTDSCRPSL______________	1.40917	2.65584
ITGA5_S127	P08648_S127	Integrin alpha-5;Integrin alpha-5 heavy chain;Integrin alpha-5 light chain	ITGA5	P08648	P08648	S	127	S127	EFDSKGSRLLESSLSSSEGEEPVEYKSLQWF	1.40893	2.65541
DMXL1_S1896	Q9Y485_S1896	DmX-like protein 1	DMXL1	Q9Y485	Q9Y485	S	1896	S1896	MPKVIKKTRPFYRASSFLDTSKDCSPSSPLK	1.40775	2.65323
THUMPD1_S88	Q9NXG2_S88	THUMP domain-containing protein 1	THUMPD1	Q9NXG2	Q9NXG2	S	88	S88	YGPEKFTDKDQQPSGSEGEDDDAEAALKKEV	1.40672	2.65133
SQSTM1_S24	Q13501_S24	Sequestosome-1	SQSTM1	Q13501	Q13501	S	24	S24	YLLGKEDAAREIRRFSFCCSPEPEAEAEAAA	1.40659	2.65111
ZBTB40_S190	Q9NUA8_S190	Zinc finger and BTB domain-containing protein 40	ZBTB40	Q9NUA8	Q9NUA8	S	190	S190	TEEAAHSVSQEMSVNSPTAQESQRNAETPAE	1.40655	2.65103
PWWP2A_S81	Q96N64_S81	PWWP domain-containing protein 2A	PWWP2A	Q96N64	Q96N64	S	81	S81	PPLPPPPPPPGELARSPEAVGPELEAEEKLS	1.40648	2.6509
ATG13_S361	O75143_S361	Autophagy-related protein 13	ATG13	O75143	O75143	S	361	S361	SEDTETVSNSSEGRASPHDVLETIFVRKVGA	1.40622	2.65043
IWS1_S287	Q96ST2_S287	Protein IWS1 homolog	IWS1	Q96ST2	Q96ST2	S	287	S287	RISDSESEDPPRNQASDSENEELPKPRVSDS	1.40564	2.64935
IWS1_S289	Q96ST2_S289	Protein IWS1 homolog	IWS1	Q96ST2	Q96ST2	S	289	S289	SDSESEDPPRNQASDSENEELPKPRVSDSES	1.40564	2.64935
GGNBP2_S360	Q9H3C7_S360	Gametogenetin-binding protein 2	GGNBP2	Q9H3C7	Q9H3C7	S	360	S360	KVQGISRLEQLCEEFSEEERVRELKQEKKRQ	1.40484	2.64789
CLN3_S14	Q13286_S14	Battenin	CLN3	Q13286	Q13286	S	14	S14	__MGGCAGSRRRFSDSEGEETVPEPRLPLLD	1.40479	2.64778
APBA2_S480	Q99767_S480	Amyloid beta A4 precursor protein-binding family A member 2	APBA2	Q99767	Q99767	S	480	S480	NIVVLMARRRMPRSASQDCIETTPGAQEGKK	1.40454	2.64733
IGF2BP3_T528	O00425_T528	Insulin-like growth factor 2 mRNA-binding protein 3	IGF2BP3	O00425	O00425	T	528	T528	LQNLSSAEVVVPRDQTPDENDQVVVKITGHF	1.40335	2.64514
DNMBP_S387	Q6XZF7_S387	Dynamin-binding protein	DNMBP	Q6XZF7	Q6XZF7	S	387	S387	RNSYQDEDTAGGPPRSPGVEWEMPLATDSPT	1.40231	2.64324
FLI1_S241	Q01543_S241	Friend leukemia integration 1 transcription factor	FLI1	Q01543	Q01543	S	241	S241	RRGAWGNNMNSGLNKSPPLGGAQTISKNTEQ	1.40199	2.64267
DDX42_S185	Q86XP3_S185	ATP-dependent RNA helicase DDX42	DDX42	Q86XP3	Q86XP3	S	185	S185	AGVVQEEEEDNLEYDSDGNPIAPTKKIIDPL	1.40181	2.64234
RNASEH2C_S102	Q8TDP1_S102	Ribonuclease H2 subunit C	RNASEH2C	Q8TDP1	Q8TDP1	S	102	S102	EEKKVSMGKPDPLRDSGTDDQEEEPLERDFD	1.40087	2.6406
LMNB1;LMNB2_S391	P20700_S391	Lamin-B1;Lamin-B2	LMNB1;LMNB2	P20700	P20700	S	391	S391	AYRKLLEGEEERLKLSPSPSSRVTVSRASSS;AYRKLLEGEEERLKLSPSPSSRVTVSRATSS	1.40068	2.64025
LMNB1;LMNB2_S393	P20700_S393	Lamin-B1;Lamin-B2	LMNB1;LMNB2	P20700	P20700	S	393	S393	RKLLEGEEERLKLSPSPSSRVTVSRASSSRS;RKLLEGEEERLKLSPSPSSRVTVSRATSSSS	1.40068	2.64025
SLC25A3_S297	Q00325_S297	Phosphate carrier protein, mitochondrial	SLC25A3	Q00325	Q00325	S	297	S297	HPADSVVSVLNKEKGSSASLVLKRLGFKGVW	1.39917	2.63749
DENND4A_S1589	Q7Z401_S1589	C-myc promoter-binding protein	DENND4A	Q7Z401	Q7Z401	S	1589	S1589	TAMSKCPIFPMARSISTSGPLDKEDTGRQKL	1.39916	2.63747
PROSER1_S613	Q86XN7_S613	Proline and serine-rich protein 1	PROSER1	Q86XN7	Q86XN7	S	613	S613	PAATTLPVMIKTEPTSPTPSAFKGPSHSGNP	1.3967	2.63299
SNRNP70_S410	P08621_S410	U1 small nuclear ribonucleoprotein 70 kDa	SNRNP70	P08621	P08621	S	410	S410	GGGGQDNGLEGLGNDSRDMYMESEGGDGYLA	1.39634	2.63233
CDK18_S130	Q07002_S130	Cyclin-dependent kinase 18	CDK18	Q07002	Q07002	S	130	S130	SPDLPKPLSRMSRRASLSDIGFGKLETYVKL	1.39611	2.63192
TJP2_S920	Q9UDY2_S920	Tight junction protein ZO-2	TJP2	Q9UDY2	Q9UDY2	S	920	S920	TAMGADYLSCDSRLISDFEDTDGEGGAYTDN	1.39541	2.63062
PRKAR2B_S114	P31323_S114	cAMP-dependent protein kinase type II-beta regulatory subunit	PRKAR2B	P31323	P31323	S	114	S114	GAFNAPVINRFTRRASVCAEAYNPDEEEDDA	1.39484	2.62959
NME2P1;NME1;NME2_T94	P22392_T94	Putative nucleoside diphosphate kinase;Nucleoside diphosphate kinase A;Nucleoside diphosphate kinase B	NME2P1;NME1;NME2	P22392	P22392	T	94	T94	EGLNVVKTGRVMLGETNPADSKPGTIRGDFC	1.39439	2.62877
CA8_S5	P35219_S5	Carbonic anhydrase-related protein	CA8	P35219	P35219	S	5	S5	___________MADLSFIEDTVAFPEKEEDE	1.39432	2.62865
NUMA1_S1757	Q14980_S1757	Nuclear mitotic apparatus protein 1	NUMA1	Q14980	Q14980	S	1757	S1757	PRTQPDGTSVPGEPASPISQRLPPKVESLES	1.39384	2.62778
AKAP13_S1602	Q12802_S1602	A-kinase anchor protein 13	AKAP13	Q12802	Q12802	S	1602	S1602	LGDVVRRPPIHRRSFSLEGLTGGAGVGNKPS	1.39307	2.62637
MEF2A_S98	Q02078_S98	Myocyte-specific enhancer factor 2A	MEF2A	Q02078	Q02078	S	98	S98	DIVEALNKKEHRGCDSPDPDTSYVLTPHTEE	1.39213	2.62467
NISCH_S1022	Q9Y2I1_S1022	Nischarin	NISCH	Q9Y2I1	Q9Y2I1	S	1022	S1022	DLKTVVIAKTPGTGGSPQGSFADGQPAERRA	1.39211	2.62462
DHX16_S106	O60231_S106	Putative pre-mRNA-splicing factor ATP-dependent RNA helicase DHX16	DHX16	O60231	O60231	S	106	S106	LEKNRSYRLLEDSEESSEETVSRAGSSLQKK	1.39178	2.62403
CAMK1_S363	Q14012_S363	Calcium/calmodulin-dependent protein kinase type 1	CAMK1	Q14012	Q14012	S	363	S363	GCCCRDCCVEPGTELSPTLPHQL________	1.39096	2.62253
AGGF1_S7	Q8N302_S7	Angiogenic factor with G patch and FHA domains 1	AGGF1	Q8N302	Q8N302	S	7	S7	_________MASEAPSPPRSPPPPTSPEPEL	1.39061	2.6219
AGGF1_S11	Q8N302_S11	Angiogenic factor with G patch and FHA domains 1	AGGF1	Q8N302	Q8N302	S	11	S11	_____MASEAPSPPRSPPPPTSPEPELAQLR	1.39061	2.6219
EHBP1L1_S285	Q8N3D4_S285	EH domain-binding protein 1-like protein 1	EHBP1L1	Q8N3D4	Q8N3D4	S	285	S285	AGGQVGPEAPRPPETSPEMRSSRQPAQDTAP	1.39038	2.62147
EHBP1L1_T284	Q8N3D4_T284	EH domain-binding protein 1-like protein 1	EHBP1L1	Q8N3D4	Q8N3D4	T	284	T284	EAGGQVGPEAPRPPETSPEMRSSRQPAQDTA	1.39038	2.62147
CHD4_T529	Q14839_T529	Chromodomain-helicase-DNA-binding protein 4	CHD4	Q14839	Q14839	T	529	T529	PSPTPVPRPPDADPNTPSPKPLEGRPERQFF	1.39012	2.621
EIF2S2_T111	P20042_T111	Eukaryotic translation initiation factor 2 subunit 2	EIF2S2	P20042	P20042	T	111	T111	EGVKDLKIESDVQEPTEPEDDLDIMLGNKKK	1.38912	2.61919
PCBP1_S173	Q15365_S173	Poly(rC)-binding protein 1	PCBP1	Q15365	Q15365	S	173	S173	CVKQICLVMLETLSQSPQGRVMTIPYQPMPA	1.38873	2.61848
TRAPPC12_S184	Q8WVT3_S184	Trafficking protein particle complex subunit 12	TRAPPC12	Q8WVT3	Q8WVT3	S	184	S184	PASGDGFEPQMVKSPSFGGASEASARTPPQV	1.38844	2.61795
PHLDB1_S518	Q86UU1_S518	Pleckstrin homology-like domain family B member 1	PHLDB1	Q86UU1	Q86UU1	S	518	S518	EDFSLTLGARGRRTRSPSPTLGESLAPHKGS	1.38813	2.61738
ERCC6_S1142	Q03468_S1142	DNA excision repair protein ERCC-6	ERCC6	Q03468	Q03468	S	1142	S1142	GECSNSSGTGKTSMPSGDESIDEKLGLSYKR	1.38808	2.6173
RNF31_S466	Q96EP0_S466	E3 ubiquitin-protein ligase RNF31	RNF31	Q96EP0	Q96EP0	S	466	S466	SLEKGPPKPGPPRRLSAPLPSSCGDPEKQRQ	1.38732	2.61592
KIF1A_S1495	Q12756_S1495	Kinesin-like protein KIF1A	KIF1A	Q12756	Q12756	S	1495	S1495	KLSEMSVTLLRDPSMSPLGVATLTPSSTCPS	1.38729	2.61587
DOCK7_S1383	Q96N67_S1383	Dedicator of cytokinesis protein 7	DOCK7	Q96N67	Q96N67	S	1383	S1383	SCFEYKGKKVFERMNSLTFKKSKDMRAKLEE	1.38715	2.61562
NUMA1_S169	Q14980_S169	Nuclear mitotic apparatus protein 1	NUMA1	Q14980	Q14980	S	169	S169	APVPSTCSSTFPEELSPPSHQAKREIRFLEL	1.38714	2.61559
DDX47_S9	Q9H0S4_S9	Probable ATP-dependent RNA helicase DDX47	DDX47	Q9H0S4	Q9H0S4	S	9	S9	_______MAAPEEHDSPTEASQPIVEEEETK	1.38709	2.61551
PRKCH_T656	P24723_T656	Protein kinase C eta type	PRKCH	P24723	P24723	T	656	T656	VSNFDPDFIKEEPVLTPIDEGHLPMINQDEF	1.38684	2.61505
EMSY_S1213	Q7Z589_S1213	Protein EMSY	EMSY	Q7Z589	Q7Z589	S	1213	S1213	ANSTPQQQKCRESCSSPSTVGSSLTTRKIDP	1.38616	2.61382
ANAPC2_S314	Q9UJX6_S314	Anaphase-promoting complex subunit 2	ANAPC2	Q9UJX6	Q9UJX6	S	314	S314	WLGKVFLQDGPARPASPEAGNTLRRWRCHVQ	1.3857	2.61298
REEP3_S152	Q6NUK4_S152	Receptor expression-enhancing protein 3	REEP3	Q6NUK4	Q6NUK4	S	152	S152	AVKSQGAITERLRSFSMHDLTTIQGDEPVGQ	1.38562	2.61285
MPHOSPH10_S163	O00566_S163	U3 small nucleolar ribonucleoprotein protein MPP10	MPHOSPH10	O00566	O00566	S	163	S163	MGERAENSSKSDLRKSPVFSDEDSDLDFDIS	1.3856	2.6128
SCAF1_S239	Q9H7N4_S239	Splicing factor, arginine/serine-rich 19	SCAF1	Q9H7N4	Q9H7N4	S	239	S239	RFDIYDPFHPTDEAYSPPPAPEQKYDPFEPT	1.38554	2.6127
STK3_S316	Q13188_S316	Serine/threonine-protein kinase 3;Serine/threonine-protein kinase 3 36kDa subunit;Serine/threonine-protein kinase 3 20kDa subunit	STK3	Q13188	Q13188	S	316	S316	RHEEQQRELEEEEENSDEDELDSHTMVKTSV	1.38546	2.61255
DEK_S19	P35659_S19	Protein DEK	DEK	P35659	P35659	S	19	S19	SAPAAEGEGTPTQPASEKEPEMPGPREESEE	1.38545	2.61253
GON4L_S1268	Q3T8J9_S1268	GON-4-like protein	GON4L	Q3T8J9	Q3T8J9	S	1268	S1268	ELSPLSATVFPKVEHSPGPPLADAECQEGLS	1.38479	2.61134
EIF2S2_S2	P20042_S2	Eukaryotic translation initiation factor 2 subunit 2	EIF2S2	P20042	P20042	S	2	S2	______________MSGDEMIFDPTMSKKKK	1.38402	2.60995
BCL9L_S21	Q86UU0_S21	B-cell CLL/lymphoma 9-like protein	BCL9L	Q86UU0	Q86UU0	S	21	S21	NKTRLPHPRRREAPGSPPLSPRGHCPPAPAK	1.38392	2.60977
BCL9L_S25	Q86UU0_S25	B-cell CLL/lymphoma 9-like protein	BCL9L	Q86UU0	Q86UU0	S	25	S25	LPHPRRREAPGSPPLSPRGHCPPAPAKPMHP	1.38392	2.60977
BNIP2_S114	Q12982_S114	BCL2/adenovirus E1B 19 kDa protein-interacting protein 2	BNIP2	Q12982	Q12982	S	114	S114	DDLPKPKTTEVIRKGSITEYTAAEEKEDGRR	1.38347	2.60895
IRF2BPL_S657	Q9H1B7_S657	Interferon regulatory factor 2-binding protein-like	IRF2BPL	Q9H1B7	Q9H1B7	S	657	S657	DGSSVHSTTASARRNSSSPVSPASVPGQRRL	1.38249	2.60717
NELFA_S363	Q9H3P2_S363	Negative elongation factor A	NELFA	Q9H3P2	Q9H3P2	S	363	S363	SSREASRPPEEPSAPSPTLPAQFKQRAPMYN	1.3823	2.60683
SRRM2_S1179	Q9UQ35_S1179	Serine/arginine repetitive matrix protein 2	SRRM2	Q9UQ35	Q9UQ35	S	1179	S1179	SKEKMALPPQEDATASPPRQKDKFSPFPVQD	1.38115	2.60476
NADK_S64	O95544_S64	NAD kinase	NADK	O95544	O95544	S	64	S64	ASPALGSTKEFRRTRSLHGPCPVTTFGPKAC	1.38049	2.60357
PDIA6_S428	Q15084_S428	Protein disulfide-isomerase A6	PDIA6	Q15084	Q15084	S	428	S428	DGRDGELPVEDDIDLSDVELDDLGKDEL___	1.38025	2.60313
NACC1_S145	Q96RE7_S145	Nucleus accumbens-associated protein 1	NACC1	Q96RE7	Q96RE7	S	145	S145	SQGLHAEEAPSSEPQSPVAQTSGWPACSTPL	1.38009	2.60284
VCPIP1_S998	Q96JH7_S998	Deubiquitinating protein VCIP135	VCPIP1	Q96JH7	Q96JH7	S	998	S998	VSQVRAEATTRSRESSPSHGLLKLGSGGVVK	1.38001	2.60271
SF3B2_S307	Q13435_S307	Splicing factor 3B subunit 2	SF3B2	Q13435	Q13435	S	307	S307	EEEEMETDARSSLGQSASETEEDTVSVSKKE	1.37984	2.60239
RSL1D1_S427	O76021_S427	Ribosomal L1 domain-containing protein 1	RSL1D1	O76021	O76021	S	427	S427	ASETPKAAESETPGKSPEKKPKIKEEAVKEK	1.37907	2.601
PBRM1_S10	Q86U86_S10	Protein polybromo-1	PBRM1	Q86U86	Q86U86	S	10	S10	______MGSKRRRATSPSSSVSGDFDDGHHS	1.37852	2.60001
SMN1_S28	Q16637_S28	Survival motor neuron protein	SMN1	Q16637	Q16637	S	28	S28	PEQEDSVLFRRGTGQSDDSDIWDDTALIKAY	1.37762	2.5984
UTRN_S295	P46939_S295	Utrophin	UTRN	P46939	P46939	S	295	S295	EAINIQSTAPEEEHESPRAETPSTVTEVDMD	1.37692	2.59713
SMARCA5_S116	O60264_S116	SWI/SNF-related matrix-associated actin-dependent regulator of chromatin subfamily A member 5	SMARCA5	O60264	O60264	S	116	S116	LFAHFIQPAAQKTPTSPLKMKPGRPRIKKDE	1.37688	2.59707
ANLN_T75	Q9NQW6_T75	Actin-binding protein anillin	ANLN	Q9NQW6	Q9NQW6	T	75	T75	SCTKPSPSKKRCSDNTEVEVSNLENKQPVES	1.37687	2.59705
ARID3A_S88	Q99856_S88	AT-rich interactive domain-containing protein 3A	ARID3A	Q99856	Q99856	S	88	S88	GHPASPGGSEDGPPGSEEEDAAREGTPGSPG	1.37604	2.59555
NT5C_S182	Q8TCD5_S182	5'(3')-deoxyribonucleotidase, cytosolic type	NT5C	Q8TCD5	Q8TCD5	S	182	S182	HNRHLVLPPTRRRLLSWSDNWREILDSKRGA	1.37383	2.59158
PDS5B_S1166	Q9NTI5_S1166	Sister chromatid cohesion protein PDS5 homolog B	PDS5B	Q9NTI5	Q9NTI5	S	1166	S1166	RMETVSNASSSSNPSSPGRIKGRLDSSEMDH	1.37326	2.59055
ZFC3H1_S655	O60293_S655	Zinc finger C3H1 domain-containing protein	ZFC3H1	O60293	O60293	S	655	S655	RAFKPEETSSNSDPPSPPVLNNSHPVPRSNL	1.37257	2.58931
MDC1_S485	Q14676_S485	Mediator of DNA damage checkpoint protein 1	MDC1	Q14676	Q14676	S	485	S485	VLKDHTKIRALVRAHSEKDQPPFGDSDDSVE	1.37252	2.58922
RALGPS2_S293	Q86X27_S293	Ras-specific guanine nucleotide-releasing factor RalGPS2	RALGPS2	Q86X27	Q86X27	S	293	S293	YKLSLKIEPGTSTPRSAASREDLVGPEVGAS	1.37178	2.5879
SPEN_S2366	Q96T58_S2366	Msx2-interacting protein	SPEN	Q96T58	Q96T58	S	2366	S2366	PVESHVPESNQAQGESPAANEGTTVQHPEAP	1.3713	2.58704
CCNK_S324	O75909_S324	Cyclin-K	CCNK	O75909	O75909	S	324	S324	QPAQQQQPAQQPKKPSPQPSSPRQVKRAVVV	1.37062	2.58581
LMNB1_T575	P20700_T575	Lamin-B1	LMNB1	P20700	P20700	T	575	T575	AAGVVVEEELFHQQGTPRASNRSCAIM____	1.37033	2.5853
PTPN2_S293	P17706_S293	Tyrosine-protein phosphatase non-receptor type 2	PTPN2	P17706	P17706	S	293	S293	CIKGDSSIQKRWKELSKEDLSPAFDHSPNKI	1.37017	2.58501
NCOR1_S2120	O75376_S2120	Nuclear receptor corepressor 1	NCOR1	O75376	O75376	S	2120	S2120	SQAQSVHHQRPGSRVSPENLVDKSRGSRPGK	1.36946	2.58375
STIP1_S481	P31948_S481	Stress-induced-phosphoprotein 1	STIP1	P31948	P31948	S	481	S481	DGYQRCMMAQYNRHDSPEDVKRRAMADPEVQ	1.36918	2.58324
CCDC97_S212	Q96F63_S212	Coiled-coil domain-containing protein 97	CCDC97	Q96F63	Q96F63	S	212	S212	ELSARTPTHQPPKPGSPGRPACPLSNLLLQS	1.369	2.58292
ZRSR2_S349	Q15696_S349	U2 small nuclear ribonucleoprotein auxiliary factor 35 kDa subunit-related protein 2	ZRSR2	Q15696	Q15696	S	349	S349	NPNNEFWEANRDIYLSPDRTGSSFGKNSERR	1.36843	2.5819
DOCK7_T907	Q96N67_T907	Dedicator of cytokinesis protein 7	DOCK7	Q96N67	Q96N67	T	907	T907	NRSRSLSNSNPDISGTPTSPDDEVRSIIGSK	1.36793	2.58101
MKI67_S1679	P46013_S1679	Antigen KI-67	MKI67	P46013	P46013	S	1679	S1679	TEPTGDGKSMKAFMESPKQILDSAASLTGSK	1.36792	2.58098
CHAMP1_S627	Q96JM3_S627	Chromosome alignment-maintaining phosphoprotein 1	CHAMP1	Q96JM3	Q96JM3	S	627	S627	LFPSSKKLKKDNQESSDAELSSSEYIKTDLD	1.3672	2.5797
ARAP3_S1444	Q8WWN8_S1444	Arf-GAP with Rho-GAP domain, ANK repeat and PH domain-containing protein 3	ARAP3	Q8WWN8	Q8WWN8	S	1444	S1444	REWTVKPENPLTSQKSLDQPFLSKSSTLGQE	1.36641	2.57829
USP9X_S1593	Q93008_S1593	Probable ubiquitin carboxyl-terminal hydrolase FAF-X	USP9X	Q93008	Q93008	S	1593	S1593	IPSIRNGILAIEGTGSDVDDDMSGDEKQDNE	1.3651	2.57595
SKA3_S267	Q8IX90_S267	Spindle and kinetochore-associated protein 3	SKA3	Q8IX90	Q8IX90	S	267	S267	IDTESRLNDNVFATPSPIIQQLEKSDAEYTN	1.36506	2.57587
SKA3_T265	Q8IX90_T265	Spindle and kinetochore-associated protein 3	SKA3	Q8IX90	Q8IX90	T	265	T265	EAIDTESRLNDNVFATPSPIIQQLEKSDAEY	1.36506	2.57587
SYNE2_S2781	Q8WXH0_S2781	Nesprin-2	SYNE2	Q8WXH0	Q8WXH0	S	2781	S2781	RKCKVTHDGILARQQSVESLAEEVKDKVPSL	1.36455	2.57495
FAM126B_S519	Q8IXS8_S519	Protein FAM126B	FAM126B	Q8IXS8	Q8IXS8	S	519	S519	KELLSPGAPLTKQSRSPSFNMQLISQV____	1.36378	2.57359
FAM208A_S1651	Q9UK61_S1651	Protein FAM208A	FAM208A	Q9UK61	Q9UK61	S	1651	S1651	NYFLSAYTESLDRDKSPPPLSWGKSDSSRPY	1.36352	2.57312
ARID2_S631	Q68CP9_S631	AT-rich interactive domain-containing protein 2	ARID2	Q68CP9	Q68CP9	S	631	S631	PVSTSVVRVDSVPDVSPAPSPAGIPHGSQTI	1.36351	2.5731
TLK2_S99	Q86UE8_S99	Serine/threonine-protein kinase tousled-like 2	TLK2	Q86UE8	Q86UE8	S	99	S99	ISDYFEFAGGSAPGTSPGRSVPPVARSSPQH	1.36343	2.57297
MACF1_S1376	Q9UPN3_S1376	Microtubule-actin cross-linking factor 1, isoforms 1/2/3/5	MACF1	Q9UPN3	Q9UPN3	S	1376	S1376	VESQQKSPGKRRRMLSSSDAITQEFMDLRTR	1.36287	2.57197
CDCA2_S400	Q69YH5_S400	Cell division cycle-associated protein 2	CDCA2	Q69YH5	Q69YH5	S	400	S400	LNMRKRKRVTFGEDLSPEVFDESLPANTPLR	1.36285	2.57194
RSRC2_S4	Q7L4I2_S4	Arginine/serine-rich coiled-coil protein 2	RSRC2	Q7L4I2	Q7L4I2	S	4	S4	____________MAASDTERDGLAPEKTSPD	1.36191	2.57026
RBM6_S362	P78332_S362	RNA-binding protein 6	RBM6	P78332	P78332	S	362	S362	VAFEHESPADFQNSQSPVQDQDKSQLSGREE	1.3616	2.56971
RBL2_S1059	Q08999_S1059	Retinoblastoma-like protein 2	RBL2	Q08999	Q08999	S	1059	S1059	SPRRIQLSQNHPVYISPHKNETMLSPREKIF	1.3607	2.56809
PPP1R12C_S509	Q9BZL4_S509	Protein phosphatase 1 regulatory subunit 12C	PPP1R12C	Q9BZL4	Q9BZL4	S	509	S509	CLENSSPPSRIPEPESPAKPNVPTASTAPPA	1.36049	2.56772
SART3_S8	Q15020_S8	Squamous cell carcinoma antigen recognized by T-cells 3	SART3	Q15020	Q15020	S	8	S8	________MATAAETSASEPEAESKAGPKAD	1.3593	2.5656
DKC1_S453	O60832_S453	H/ACA ribonucleoprotein complex subunit 4	DKC1	O60832	O60832	S	453	S453	VAEAAKTAKRKRESESESDETPPAAPQLIKK	1.35864	2.56444
LIN54_S310	Q6MZP7_S310	Protein lin-54 homolog	LIN54	Q6MZP7	Q6MZP7	S	310	S310	STLNSTTQTPNKIAISPLKSPNKAVKSTVQT	1.35836	2.56394
RANBP1_S60	P43487_S60	Ran-specific GTPase-activating protein	RANBP1	P43487	P43487	S	60	S60	EEELFKMRAKLFRFASENDLPEWKERGTGDV	1.35805	2.56338
RC3H2_S549	Q9HBD1_S549	Roquin-2	RC3H2	Q9HBD1	Q9HBD1	S	549	S549	AAGPSADSVTENKIGSPPKTPVSNVAATSAG	1.35802	2.56332
RABL6_S425	Q3YEC7_S425	Rab-like protein 6	RABL6	Q3YEC7	Q3YEC7	S	425	S425	ARDEKKVGAKAAQQDSDSDGEALGGNPMVAG	1.35795	2.56321
PWWP2A_S116	Q96N64_S116	PWWP domain-containing protein 2A	PWWP2A	Q96N64	Q96N64	S	116	S116	ESAAAAPQGGPELPPSPASPPEQPPAPEERE	1.35749	2.56239
PWWP2A_S119	Q96N64_S119	PWWP domain-containing protein 2A	PWWP2A	Q96N64	Q96N64	S	119	S119	AAAPQGGPELPPSPASPPEQPPAPEEREEPP	1.35749	2.56239
ELK1_S324	P19419_S324	ETS domain-containing protein Elk-1	ELK1	P19419	P19419	S	324	S324	QPQKGRKPRDLELPLSPSLLGGPGPERTPGS	1.35746	2.56234
DOT1L_S1035	Q8TEK3_S1035	Histone-lysine N-methyltransferase, H3 lysine-79 specific	DOT1L	Q8TEK3	Q8TEK3	S	1035	S1035	LPEASKGDLPSDSGFSDPESEAKRRIVFTIT	1.35727	2.56201
RPL4_S295	P36578_S295	60S ribosomal protein L4	RPL4	P36578	P36578	S	295	S295	PMHKMINTDLSRILKSPEIQRALRAPRKKIH	1.35685	2.56126
BAZ1A_S1413	Q9NRL2_S1413	Bromodomain adjacent to zinc finger domain protein 1A	BAZ1A	Q9NRL2	Q9NRL2	S	1413	S1413	SLQESESKRRCRKRQSPEPSPVTLGRRSSGR	1.35581	2.5594
USP28_S1053	Q96RU2_S1053	Ubiquitin carboxyl-terminal hydrolase 28	USP28	Q96RU2	Q96RU2	S	1053	S1053	AEIIVLKEPPTIRPNSPYDLCSRFAAVMESI	1.35569	2.5592
DHX16_S103	O60231_S103	Putative pre-mRNA-splicing factor ATP-dependent RNA helicase DHX16	DHX16	O60231	O60231	S	103	S103	RALLEKNRSYRLLEDSEESSEETVSRAGSSL	1.35477	2.55756
JMJD1C_S1185	Q15652_S1185	Probable JmjC domain-containing histone demethylation protein 2C	JMJD1C	Q15652	Q15652	S	1185	S1185	QIASHSVTTFRNDCRSPTHLTVSSTNTLRSM	1.35475	2.55753
CCDC6_S244	Q16204_S244	Coiled-coil domain-containing protein 6	CCDC6	Q16204	Q16204	S	244	S244	RILQEKLDQPVSAPPSPRDISMEIDSPENMM	1.35394	2.55609
ACLY_S1100	P53396_S1100	ATP-citrate synthase	ACLY	P53396	P53396	S	1100	S1100	RHPWDDISYVLPEHMSM______________	1.3533	2.55495
TOE1_S5	Q96GM8_S5	Target of EGR1 protein 1	TOE1	Q96GM8	Q96GM8	S	5	S5	___________MAADSDDGAVSAPAASDGGV	1.35298	2.5544
STAT3_S727	P40763_S727	Signal transducer and activator of transcription 3	STAT3	P40763	P40763	S	727	S727	CVTPTTCSNTIDLPMSPRTLDSLMQFGNNGE	1.35238	2.55334
TBC1D5_S541	Q92609_S541	TBC1 domain family member 5	TBC1D5	Q92609	Q92609	S	541	S541	QLNKGLSSKNISSSPSVESLPGGREFTGSPP	1.35221	2.55304
SETDB1_S528	Q15047_S528	Histone-lysine N-methyltransferase SETDB1	SETDB1	Q15047	Q15047	S	528	S528	ENVSGGKPGINQTYRSPLGSTASAPAPSALP	1.35146	2.5517
ANK2_S3793	Q01484_S3793	Ankyrin-2	ANK2	Q01484	Q01484	S	3793	S3793	GTETSETQKAMIVPSSPSKTPEEVSTPAEEE	1.35142	2.55164
NCOA1_S395	Q15788_S395	Nuclear receptor coactivator 1	NCOA1	Q15788	Q15788	S	395	S395	GMSIPRVNPSVNPSISPAHGVARSSTLPPSN	1.35116	2.55118
TCF3_S379	P15923_S379	Transcription factor E2-alpha	TCF3	P15923	P15923	S	379	S379	AGTSQWPRAGAPGALSPSYDGGLHGLQSKIE	1.35086	2.55064
UGCG_S374	Q16739_S374	Ceramide glucosyltransferase	UGCG	Q16739	Q16739	S	374	S374	MTIYIFLSALWDPTISWRTGRYRLRCGGTAE	1.35082	2.55057
UGCG_T372	Q16739_T372	Ceramide glucosyltransferase	UGCG	Q16739	Q16739	T	372	T372	ESMTIYIFLSALWDPTISWRTGRYRLRCGGT	1.35082	2.55057
SH2D3A_S180	Q9BRG2_S180	SH2 domain-containing protein 3A	SH2D3A	Q9BRG2	Q9BRG2	S	180	S180	MEASTMPISALPRTSSDPVLLKAPAPLGTVA	1.35082	2.55056
NEXN_S80	Q0ZGT2_S80	Nexilin	NEXN	Q0ZGT2	Q0ZGT2	S	80	S80	REWNRRKQEIKEMLASDDEEDVSSKVEKAYV	1.34988	2.54891
ZNF579_S194	Q8NAF0_S194	Zinc finger protein 579	ZNF579	Q8NAF0	Q8NAF0	S	194	S194	PSTLAAPTSAAEPRESESEEAEAGAAELRAE	1.34985	2.54886
RBMX;RBMXL2;RBMXL3;RBMXL1_S58	P38159_S58	RNA-binding motif protein, X chromosome;RNA-binding motif protein, X chromosome, N-terminally processed;RNA-binding motif protein, X-linked-like-2;RNA-binding motif protein, X-linked-like-3;RNA binding motif protein, X-linked-like-1	RBMX;RBMXL2;RBMXL3;RBMXL1	P38159	P38159	S	58	S58	RETNKSRGFAFVTFESPADAKDAARDMNGKS	1.34948	2.54819
STK11IP_S398	Q8N1F8_S398	Serine/threonine-protein kinase 11-interacting protein	STK11IP	Q8N1F8	Q8N1F8	S	398	S398	PLLHKVKSRVRVRRASISEPSDTDPEPRTLN	1.34884	2.54707
AKAP12_S286	Q02952_S286	A-kinase anchor protein 12	AKAP12	Q02952	Q02952	S	286	S286	EKQEKEPSKSAESPTSPVTSETGSTFKKFFT	1.34802	2.54562
LARP7_S298	Q4G0J3_S298	La-related protein 7	LARP7	Q4G0J3	Q4G0J3	S	298	S298	EASSLPEVRTGKRKRSSSEDAESLAPRSKVK	1.3475	2.54471
SNIP1_S35	Q8TAD8_S35	Smad nuclear-interacting protein 1	SNIP1	Q8TAD8	Q8TAD8	S	35	S35	DVVLPAGVVVKQERLSPEVAPPAHRRPDHSG	1.34585	2.54179
PAPOLG_S684	Q9BWT3_S684	Poly(A) polymerase gamma	PAPOLG	Q9BWT3	Q9BWT3	S	684	S684	STFKDPRTAEERKRKSVDAIGGESMPIPTID	1.34581	2.54172
EIF4G3_S495	O43432_S495	Eukaryotic translation initiation factor 4 gamma 3	EIF4G3	O43432	O43432	S	495	S495	QTEEILDSQNLNSRRSPVPAQIAITVPKTWK	1.34483	2.54
PCBP2_S173	Q15366_S173	Poly(rC)-binding protein 2	PCBP2	Q15366	Q15366	S	173	S173	CVKQICVVMLETLSQSPPKGVTIPYRPKPSS	1.34427	2.53901
DYRK1A;DYRK1B_Y321	Q13627_Y321	Dual specificity tyrosine-phosphorylation-regulated kinase 1A;Dual specificity tyrosine-phosphorylation-regulated kinase 1B	DYRK1A;DYRK1B	Q13627	Q13627	Y	321	Y321	VDFGSSCQLGQRIYQYIQSRFYRSPEVLLGM	1.34326	2.53725
HIC2_S197	Q96JB3_S197	Hypermethylated in cancer 2 protein	HIC2	Q96JB3	Q96JB3	S	197	S197	RKGAHAPQELPQAKGSDDELFLGGSNQDSVQ	1.34173	2.53455
[truncated: 4,826 more rows]
